# Supplementary material for: Impact of clinical pathways on enhancing compliance with evidence-based therapies for Heart failure with reduced ejection fraction–A retrospective cohort study
Source: PLoS One. 2025 Sep 4;20(9):e0330188. doi: 10.1371/journal.pone.0330188 (PMC12410806; doi:10.1371/journal.pone.0330188)
Supplement: S3 File — (TXT) [file pone.0330188.s003.txt]

Heart failure (HF) mortality is rising despite robust evidence-based guidelines. Hospitalization presents an opportune time to optimize care. Inpatient care pathways (CP) embedded in the electronic health record (EHR) can enhance adherence to guidelines by providing real-time decision support. This dataset was used to measure the impact of the heart failure reduced ejection fraction (HFrEF) CP on early diuretic use, goal-directed medical therapy (GDMT), and referral to comprehensive HF management (CHFM) on discharge. The dataset contains deidentified information on patients admitted to a tertiary care hospital with ejection fraction (EF) ≤ 40% over a two-year period after pathway implementation.

Data files

1\. **Deidentified_data_for_CHF_project.csv**

   \- Format: Comma-separated values (CSV)

   \- Rows: Each row represents one inpatient admission for heart failure with reduced ejection fraction (HFrEF).

   \- Columns (variables):

       \- LENGTH_OF_STAY: Length of hospital stay in days (numeric)

       \- TobaccoUse: Smoking status (Never Smoker, Every Day, etc.)

       \- COPD, KidneyFailure, Hypertension, Diabetes, Obesity, Depression, PeripheralVascularDisease, MalnutritionorBMIlt20: Yes/No indicators of comorbidities

       \- BMI: Body mass index at admission

       \- DischargeDispositionGrp: Discharge destination grouping

       \- ICUduringIndexAdmission: Yes/No, ICU stay during admission

       \- HFrEFPathwayUsed: Yes/No, whether the pathway was used

       \- CharlsonComorbidityIndex: Charlson Comorbidity Index score

       \- EF: Ejection fraction (%) at index admission

       \- EF_1yearPrior: Ejection fraction (%) up to 1 year prior

       \- NoninvasiveVentilationYN, InvasiveVentilationYN: Yes/No, ventilation use

       \- TotalAdmissions12monthsPrior: Number of admissions in past 12 months

       \- IPReadmission30days: Yes/No, inpatient readmission within 30 days

       \- TotalIPReadmission30days, TotalHrsIPReadmission30days: Counts/hours of readmissions

       \- EDObsVisits30days, TotalEDObsVisits30days, TotalDaysObsVisit30days: Emergency department/observation visits counts and durations

       \- HospitalReturnDays: Days until hospital return

       \- AMBreferraltoCHFmanagement: Yes/No, referral to CHF management

       \- ECHO: Yes/No, echocardiogram performed

       \- Weight_Admission, Weight_Discharge, Weight_Difference: Patient weights at admission, discharge, and difference

       \- Dobutamine, Nitroglycerin, Nitroprusside, MilrinoneBolus, MilrinoneIV, Dopamine, Norepinephrine: Yes/No, medication administration during admission

       \- Inotropes_1st24hours: Yes/No, inotrope use in first 24 hours

       \- Diuretics_8hr, Diuretics_24hr, Diuretics_48hr, Diuretics_EntireAdm: Yes/No, diuretic use at time intervals

       \- ACE_ARB_ARNIduringadmission, BetaBlockerduringadmission, SGLT2duringadmission, MRAduringadmission, GDMTAll_Admisison: Yes/No, medication use during admission

       \- ACE_ARB_ARNIatdischarge, BetaBlockeratdischarge, SGLT2atdischarge, MRAatdischarge, GDMTAll_Discharge: Yes/No, medication use at discharge

       \- Admissions12monthsPrior, Admissions_12monthsPrior: Counts or categories of admissions in prior 12 months

   \- Units: Length of stay in days, BMI in kg/m², EF in percent, dates in YYYY-MM-DD format where applicable.

Code/software

N/A

Human subjects statement

This dataset contains deidentified human subject data. All personal identifiers have been removed in compliance with HIPAA Safe Harbor standards, and only deidentified information is shared under a public domain waiver.


## Human subjects data

This data has been de-identified, and has been appropriately vetted by my instituions HiPPA Office 
