# Supplementary material for: Impact of clinical pathways on enhancing compliance with evidence-based therapies for Heart failure with reduced ejection fraction–A retrospective cohort study
Source: PLoS One. 2025 Sep 4;20(9):e0330188. doi: 10.1371/journal.pone.0330188 (PMC12410806; doi:10.1371/journal.pone.0330188)
Supplement: S4 File — (CSV) [file pone.0330188.s004.csv]

LENGTH_OF_STAY	TobaccoUse	COPD	KidneyFailure	Hypertension	Diabetes	Obesity	Depression	PeripheralVascularDisease	MalnutritionorBMIlt20	BMI	DischargeDispositionGrp	ICUduringIndexAdmission	HFrEFPathwayUsed	CharlsonComorbidityIndex	EF	EF_1yearPrior	NoninvasiveVentilationYN	InvasiveVentilationYN	TotalAdmissions12monthsPrior	IPReadmission30days	TotalIPReadmission30days	TotalHrsIPReadmission30days	EDObsVisits30days	TotalEDObsVisits30days	TotalDaysObsVisit30days	HospitalReturnDays	AMBreferraltoCHFmanagement	ECHO	Weight_Admission	Weight_Discharge	Weight_Difference	Dobutamine	Nitroglycerin	Nitroprusside	MilrinoneBolus	MilrinoneIV	Dopamine	Norepinephrine	Inotropes_1st24hours	Diuretics_8hr	Diuretics_24hr	Diuretics_48hr	Diuretics_EntireAdm	ACE_ARB_ARNIduringadmission	BetaBlockerduringadmission	SGLT2duringadmission	MRAduringadmission	GDMTAll_Admisison	ACE_ARB_ARNIatdischarge
7.0	Never Smoker	No	No	No	No	No	No	No	No	21.14	Home with Services	Yes	No	0	28		Yes	No	1	No	0	0	No	0	0.0	0	No	No	62.198803	63.9848215	-1.7860185	No	No	No	No	No	No	No	No	0	0	0	0	No	No	No	No	No	No
4.5	Never Smoker	No	No	Yes	No	Yes	No	No	No	47.21	Home without Services	No	No	5		27	No	No	2	No	0	0	No	0	0.0	0	No	No	156.0072985	151.38633	4.6209685	No	No	No	No	No	No	No	No	0	0	0	0	No	Yes	No	Yes	No	No
5.4	Every Day	Yes	No	Yes	No	Yes	No	No	No	33.8	Home without Services	No	No	4	24		Yes	No	3	Yes	1	31	No	0	0.0	1.291666	No	No	96.898591	94.9991745	1.8994165	No	No	No	No	No	No	No	No	40	40	40	160	No	Yes	No	No	No	No
28.4	Never Smoker	No	No	No	No	No	No	No	No	23.24	Home with Services	Yes	No	4	11	23	No	No	2	No	0	0	No	0	0.0	0	No	No	78.584814	65.2888985	13.2959155	Yes	No	No	No	No	No	No	Yes	160	160	160	160	Yes	No	Yes	No	No	Yes
8.0	Never Smoker	No	No	No	No	No	No	No	No	21.52	Home with Services	No	No	2	39		No	No	1	No	0	0	No	0	0.0	0	No	No	58.9953095	55.0830785	3.912231	No	No	No	No	No	No	No	No	40	80	120	440	Yes	Yes	No	No	No	Yes
2.0	Never Smoker	No	No	Yes	No	Yes	No	No	No	54.59	Home without Services	No	No	4	24		No	No	2	No	0	0	No	0	0.0	0	No	No	163.0946735	162.8111785	0.283495	No	No	No	No	No	No	No	No	120	280	360	360	Yes	Yes	No	No	No	Yes
9.9	Never Smoker	No	No	Yes	Yes	Yes	No	No	No	34.08	Home with Services	No	No	3	32	55	No	No	1	No	0	0	No	0	0.0	0	No	No	127.00576	127.00576	0	No	No	No	No	No	No	No	No	0	40	60	220	Yes	Yes	No	Yes	No	Yes
71.3	Never Smoker	No	No	No	No	No	No	No	No	36.43	Home with Services	No	No	15	19	28	Yes	No	2	No	0	0	No	0	0.0	0	Yes	No	131.7968255	105.4884895	26.308336	No	No	No	No	No	No	No	No	0	0	0	3560	Yes	No	Yes	No	No	Yes
7.5	Never Smoker	No	No	Yes	No	No	No	No	No	24.2	Home without Services	No	No	3	25	44	No	No	2	Yes	1	999	No	0	0.0	30	No	No	79.9739395	76.486951	3.4869885	No	No	No	No	No	No	No	No	80	160	320	560	Yes	Yes	No	Yes	No	Yes
4.3	Never Smoker	No	No	No	No	No	No	No	No	24.36	Home without Services	No	No	5	38	47	No	No	1	No	0	0	No	0	0.0	0	Yes	No	76.7987955	66.394529	10.4042665	No	No	No	No	No	No	No	No	160	240	400	720	No	No	Yes	Yes	No	No
4.1	Never Smoker	No	No	No	No	No	No	No	No	22.43	SNF	No	No	4	33	63	No	No	2	No	0	0	No	0	0.0	0	No	No	77.67763	70.87375	6.80388	No	No	No	No	No	No	No	No	0	40	40	100	No	Yes	No	No	No	No
3.0	Never Smoker	No	Yes	Yes	No	Yes	No	No	No	33.47	Home without Services	No	No	5	34	20	Yes	No	6	No	0	0	Yes	1	0.0	0.5	No	No	90.7184	99.8185895	-9.1001895	No	No	No	No	No	No	No	No	160	240	400	560	Yes	Yes	No	Yes	No	Yes
14.1	Never Smoker	No	No	No	No	No	No	No	No	26.41	SNF	No	No	3	37		No	No	5	No	0	0	No	0	0.0	0	No	No	76.486951	76.486951	0	No	No	No	No	No	No	No	No	80	80	160	1120	Yes	Yes	Yes	Yes	Yes	Yes
6.8	Never Smoker	No	No	No	No	No	No	No	No	30.22	SNF	No	No	5	17		No	No	1	No	0	0	No	0	0.0	0	No	No	111.7820785	112.5758645	-0.793786	No	No	No	No	No	No	No	No	160	160	160	160	Yes	Yes	No	Yes	No	Yes
7.4	Never Smoker	No	Yes	Yes	Yes	Yes	No	No	No	48.41	Home with Services	No	No	5	37		No	No	4	No	0	0	No	0	0.0	0	No	No	140.61352	140.1882775	0.4252425	No	No	No	No	No	No	No	No	40	120	200	740	Yes	Yes	Yes	No	No	Yes
3.2	Never Smoker	No	No	No	No	No	No	No	No	29.87	Home with Services	No	Yes	13	37	22	No	No	3	Yes	1	94	No	0	0.0	3.916666	No	No	90.775099	89.074129	1.70097	No	No	No	No	No	No	No	No	40	120	280	290	Yes	Yes	No	No	No	Yes
9.9	Never Smoker	No	Yes	Yes	Yes	Yes	No	No	No	39.85	Home with Services	No	Yes	3	26		Yes	No	1	No	0	0	No	0	0.0	0	Yes	No	89.074129	89.471022	-0.396893	No	No	No	No	No	No	No	No	120	200	200	440	Yes	Yes	Yes	No	No	Yes
19.6	Never Smoker	No	No	No	Yes	No	No	No	No	26.36	SNF	No	No	3	37	39	No	No	1	No	0	0	No	0	0.0	0	Yes	No	85.275296	65.3455975	19.9296985	No	No	No	No	No	No	No	No	0	0	0	1320	Yes	Yes	Yes	No	No	Yes
2.0	Never Smoker	No	No	Yes	No	No	No	No	Yes	19.3	SNF	No	No	2	38		No	No	1	No	0	0	No	0	0.0	0	No	No	52.5883225	52.5883225	0	No	No	No	No	No	No	No	No	120	160	160	160	Yes	No	No	No	No	Yes
19.1	Never Smoker	No	No	No	No	No	No	No	No	21.23	SNF	No	No	6	32		No	No	1	No	0	0	No	0	0.0	0	No	No	107.898197	72.9999625	34.8982345	No	No	No	No	No	No	No	No	80	240	560	2160	Yes	Yes	Yes	Yes	Yes	Yes
5.8	Never Smoker	No	No	No	No	No	No	No	No	24.2	Home with Services	No	No	3	18		No	No	3	Yes	1	913	Yes	1	0.0	30	No	No	83.9428695	78.698212	5.2446575	No	No	No	No	No	No	No	No	0	0	0	0	No	Yes	Yes	Yes	No	No
3.7	Never Smoker	No	No	No	No	No	No	No	No	30.71	Home without Services	No	No	7	33		No	No	4	No	0	0	No	0	0.0	0	No	No	86.18248	86.295878	-0.113398	No	Yes	No	No	No	No	No	Yes	80	160	240	360	Yes	Yes	No	Yes	No	Yes
8.8	Every Day	No	No	Yes	Yes	Yes	No	No	No	25.76	Home without Services	Yes	No	2	22		No	No	1	No	0	0	No	0	0.0	0	No	No	118.2457645	90.9735455	27.272219	No	Yes	No	No	No	No	No	Yes	400	560	880	1140	Yes	Yes	No	No	No	Yes
5.2	Never Smoker	No	No	No	No	No	No	No	Yes	19.05	Home with Services	No	No	2	22	37	No	No	2	No	0	0	No	0	0.0	0	No	No	47.2586165	42.7793955	4.479221	No	No	No	No	No	No	No	No	40	40	40	280	Yes	Yes	No	No	No	Yes
3.0	Never Smoker	No	No	No	No	No	No	No	Yes	17.9	Home without Services	No	No	2	40		No	No	1	No	0	0	No	0	0.0	0	No	No	50.348712	50.292013	0.056699	No	No	No	No	No	No	No	No	80	120	200	200	Yes	Yes	No	No	No	Yes
3.6	Every Day	Yes	Yes	Yes	No	No	No	No	No	26.68	Home without Services	No	No	4		15	No	No	4	Yes	1	66	No	0	0.0	2.75	Yes	No	105.9987805	91.7106325	14.288148	No	No	No	No	No	No	No	No	80	80	80	80	Yes	Yes	No	No	No	No
3.7	Never Smoker	No	No	No	No	No	No	No	No	#NULL!	Home without Services	No	No	1	32		No	No	1	No	0	0	No	0	0.0	0	No	No	117.93392	113.681495	4.252425	No	No	No	No	No	No	No	No	80	160	200	240	Yes	Yes	No	No	No	Yes
15.6	Never Smoker	No	No	No	No	No	No	No	No	22.59	Home with Services	No	Yes	8	37	57	Yes	No	1	No	0	0	No	0	0.0	0	No	No	73.7937485	73.481904	0.3118445	No	No	No	No	No	No	No	No	120	240	320	820	No	Yes	No	No	No	No
9.1	Never Smoker	No	No	Yes	Yes	No	No	Yes	No	28.94	SNF	No	No	5	30	64	No	No	5	No	0	0	Yes	1	0.0	0	No	No	96.785193	96.785193	0	No	No	No	No	No	No	No	No	120	280	560	1040	No	Yes	No	No	No	No
8.0	Never Smoker	No	No	Yes	No	Yes	No	No	No	37.29	Home without Services	No	Yes	2	20		No	No	1	No	0	0	No	0	0.0	0	No	No	113.398	104.779752	8.618248	No	No	No	No	No	No	No	No	80	80	160	960	Yes	Yes	No	Yes	No	Yes
35.0	Never Smoker	No	No	Yes	Yes	No	No	Yes	No	28.71	Hospice	Yes	No	7	24	40	Yes	No	3	No	0	0	No	0	0.0	0	No	No	97.862474	88.1952945	9.6671795	No	Yes	No	No	No	No	No	Yes	240	240	240	240	No	No	No	No	No	No
#NULL!	Never Smoker	No	Yes	Yes	Yes	No	No	No	No	#NULL!	Home with Services	No	No	2	37		No	No	1	No	0	0	No	0	0.0	0	No	No	#NULL!	#NULL!	#NULL!	No	No	No	No	No	No	No	No	160	240	280	280	Yes	Yes	No	Yes	No	Yes
12.2	Never Smoker	No	No	No	Yes	Yes	No	No	No	37.26	Home without Services	No	Yes	3	24		No	No	1	No	0	0	No	0	0.0	0	Yes	No	104.32616	95.3960675	8.9300925	No	No	No	No	No	No	No	No	40	120	360	920	Yes	Yes	Yes	Yes	Yes	Yes
3.0	Never Smoker	Yes	No	No	No	No	No	No	No	32.93	Home without Services	No	No	2	37		Yes	No	1	Yes	2	114	No	0	0.0	4.75	No	No	100.4989775	113.1995535	-12.700576	No	No	No	No	No	No	No	No	0	0	80	200	Yes	Yes	No	No	No	Yes
12.5	Never Smoker	No	No	No	No	No	No	No	No	34.05	Expired	Yes	No	4	28	28	No	No	1	No	0	0	No	0	0.0	0	No	Yes	98.996454	95.6795625	3.3168915	No	No	No	No	No	No	Yes	Yes	160	160	160	160	No	No	No	Yes	No	No
3.7	Never Smoker	No	No	No	No	No	No	No	No	30.33	Home without Services	No	No	2	32		No	No	1	Yes	2	193	No	0	0.0	8.041666	No	No	95.594514	95.878009	-0.283495	No	No	No	No	No	No	No	No	120	120	120	120	Yes	Yes	No	No	No	Yes
2.8	Never Smoker	No	No	No	No	No	No	No	No	26.79	Home without Services	No	No	5	38	61	No	No	1	No	0	0	No	0	0.0	0	No	No	84.48151	82.2985985	2.1829115	No	No	No	No	No	No	No	No	0	0	0	0	No	Yes	No	No	No	No
22.0	Never Smoker	No	Yes	Yes	No	Yes	No	Yes	No	41.42	Home with Services	Yes	No	6	22		Yes	No	1	Yes	1	256	No	0	0.0	10.666666	No	No	144.3840035	134.716824	9.6671795	No	No	No	No	No	No	No	No	160	480	640	1440	Yes	Yes	Yes	No	No	Yes
4.3	Never Smoker	No	No	Yes	Yes	Yes	No	Yes	No	38.01	Home with Services	No	No	2	38		No	No	1	No	0	0	No	0	0.0	0	No	No	100.073735	97.295484	2.778251	No	No	No	No	No	No	No	No	40	40	120	280	Yes	Yes	Yes	Yes	Yes	Yes
4.0	Never Smoker	No	No	No	No	No	No	No	No	#NULL!	Home with Services	No	No	4		37	No	No	3	No	0	0	Yes	1	0.0	0.5	No	No	#NULL!	#NULL!	#NULL!	No	No	No	No	No	No	No	No	0	0	0	0	No	Yes	No	No	No	No
3.6	Never Smoker	Yes	No	Yes	No	No	No	No	No	23.69	Home without Services	No	No	5		37	No	No	3	No	0	0	No	0	0.0	0	No	No	51.5110415	53.183662	-1.6726205	No	No	No	No	No	No	No	No	0	0	0	0	No	No	No	No	No	No
7.5	Never Smoker	No	No	No	No	No	No	No	No	28.76	Home with Services	Yes	No	8	20		Yes	No	2	No	0	0	No	0	0.0	0	No	No	84.594908	83.290831	1.304077	No	No	No	No	No	No	No	No	200	360	520	600	Yes	Yes	No	No	No	Yes
13.0	Never Smoker	No	No	No	No	No	No	No	No	25.55	Home with Services	Yes	No	4	32	39	No	No	1	Yes	1	113	No	0	0.0	4.708333	No	No	78.017824	73.992195	4.025629	No	No	No	No	No	No	No	No	0	0	0	0	Yes	Yes	No	Yes	No	Yes
5.0	Never Smoker	No	No	Yes	No	Yes	No	No	No	37.21	Home without Services	No	Yes	2	37		No	No	1	No	0	0	No	0	0.0	0	Yes	No	124.7378	124.454305	0.283495	No	No	No	No	No	No	No	No	40	240	560	640	Yes	Yes	Yes	Yes	Yes	Yes
8.2	Never Smoker	No	No	No	No	No	No	No	No	32.97	Home without Services	No	No	0	37		No	No	1	No	0	0	No	0	0.0	0	No	No	86.0974315	84.3964615	1.70097	No	No	No	No	No	No	No	No	80	160	240	560	Yes	Yes	No	No	No	Yes
3.3	Never Smoker	No	No	No	No	No	No	No	No	21.53	Home with Services	No	No	4	24		No	No	1	No	0	0	No	0	0.0	0	No	No	57.9747275	58.683465	-0.7087375	No	No	No	No	No	No	No	No	160	280	520	720	Yes	Yes	No	No	No	Yes
4.1	Some Days	No	No	Yes	No	No	No	No	No	20.56	Home with Services	No	No	3	23	20	No	No	4	No	0	0	No	0	0.0	0	No	No	63.5879285	63.1343365	0.453592	No	No	No	No	No	No	No	No	80	120	160	220	Yes	Yes	Yes	No	No	Yes
4.1	Never Smoker	No	No	Yes	No	No	No	Yes	No	27.29	Home with Services	No	No	5	12		No	No	1	No	0	0	No	0	0.0	0	No	No	76.7987955	74.389088	2.4097075	No	No	No	No	No	No	No	No	80	160	320	480	No	No	Yes	No	No	No
7.1	Never Smoker	No	No	Yes	No	No	No	No	No	23.57	Home without Services	No	No	6	28	37	No	No	1	No	0	0	No	0	0.0	0	Yes	No	79.6904445	74.4741365	5.216308	No	No	No	No	No	No	No	No	80	160	240	640	Yes	Yes	No	Yes	No	Yes
8.3	Never Smoker	Yes	No	No	No	No	No	Yes	Yes	16.92	Home with Services	No	No	3	39	61	No	No	3	No	0	0	No	0	0.0	0	No	No	52.16308	#NULL!	#NULL!	No	No	No	No	No	No	No	No	0	40	80	580	Yes	No	No	No	No	Yes
2.1	Never Smoker	No	Yes	Yes	No	No	No	No	No	25.07	Home with Services	No	No	3	40	35	No	No	1	No	0	0	No	0	0.0	0	No	No	72.57472	72.57472	0	No	No	No	No	No	No	No	No	200	320	440	440	No	Yes	No	No	No	No
3.0	Every Day	No	Yes	Yes	Yes	Yes	No	Yes	No	44.34	Home without Services	No	No	4		32	No	No	4	No	0	0	No	0	0.0	0	No	No	125.985178	124.5960525	1.3891255	No	No	No	No	No	No	No	No	0	0	0	0	Yes	Yes	Yes	Yes	Yes	Yes
31.0	Never Smoker	No	No	No	No	No	No	No	No	26.79	SNF	No	No	7	32	48	No	No	2	Yes	2	485	No	0	0.0	20.208333	No	No	87.1747125	84.6799565	2.494756	No	No	No	No	No	No	No	No	0	0	0	0	No	Yes	No	No	No	No
11.9	Never Smoker	No	Yes	Yes	No	No	No	No	No	21.27	Home without Services	No	No	3	19	33	No	No	1	Yes	1	1520	Yes	1	0.0	30	No	No	81.64656	77.1956885	4.4508715	No	No	No	No	No	No	No	No	80	160	240	280	Yes	Yes	No	Yes	No	Yes
6.8	Never Smoker	No	No	No	No	Yes	No	No	No	46.04	Home without Services	No	No	2	15		No	No	2	No	0	0	No	0	0.0	0	Yes	No	124.964596	129.387118	-4.422522	No	No	No	No	No	No	No	No	0	0	0	0	Yes	Yes	Yes	Yes	Yes	Yes
3.2	Never Smoker	No	No	No	No	No	No	No	No	28.52	Home without Services	No	No	2	17		No	No	1	No	0	0	No	0	0.0	0	No	No	83.7727725	85.0768495	-1.304077	No	No	No	No	No	No	No	No	160	240	400	440	Yes	Yes	No	Yes	No	Yes
10.0	Never Smoker	No	No	No	No	No	No	No	No	65.24	Home with Services	No	Yes	2	34		No	No	1	No	0	0	No	0	0.0	0	No	No	179.16884	161.7905965	17.3782435	No	No	No	No	No	No	No	No	80	160	240	1280	Yes	Yes	No	No	No	Yes
6.9	Never Smoker	No	No	No	Yes	No	No	No	No	26.48	Home with Services	No	No	8	37		No	No	2	No	0	0	No	0	0.0	0	Yes	No	79.4636485	72.1494775	7.314171	No	No	No	No	No	No	No	No	100	260	420	780	Yes	Yes	Yes	Yes	Yes	Yes
14.5	Never Smoker	No	No	No	No	No	No	No	No	21.94	SNF	No	No	8	38		No	No	5	Yes	1	44	No	0	0.0	1.833333	No	No	74.84268	62.595696	12.246984	No	No	No	No	No	No	No	No	0	0	0	0	No	No	No	Yes	No	No
3.8	Never Smoker	No	Yes	Yes	Yes	No	No	No	No	20.8	Home without Services	No	No	6	29		No	No	1	No	0	0	Yes	1	0.0	0.5	Yes	No	56.0469615	51.5677405	4.479221	No	No	No	No	No	No	No	No	80	160	240	400	Yes	Yes	No	Yes	No	Yes
3.2	Some Days	No	No	Yes	Yes	No	No	No	No	30.35	Home without Services	No	No	4	25		No	No	1	No	0	0	No	0	0.0	0	No	No	87.2881105	87.88345	-0.5953395	No	No	No	No	No	No	No	No	160	240	400	440	Yes	Yes	No	No	No	Yes
24.7	Never Smoker	Yes	No	No	No	No	No	Yes	No	24.48	Home with Services	Yes	Yes	5	37	47	Yes	No	4	No	0	0	No	0	0.0	0	No	No	90.831798	86.4943245	4.3374735	No	No	No	No	No	No	No	No	120	120	200	1780	Yes	Yes	Yes	Yes	Yes	Yes
6.3	Never Smoker	No	No	Yes	No	No	No	No	No	32.77	SNF	No	Yes	3	39	38	No	No	2	No	0	0	No	0	0.0	0	Yes	No	83.460928	83.91452	-0.453592	No	No	No	No	No	No	No	No	80	160	280	840	Yes	Yes	No	No	No	Yes
2.7	Never Smoker	No	No	No	No	No	No	No	No	44.24	Home with Services	No	Yes	3	18	16	No	No	1	No	0	0	No	0	0.0	0	No	No	110.1945065	106.197227	3.9972795	No	No	No	No	No	No	No	No	80	160	160	160	Yes	Yes	Yes	No	No	Yes
38.3	Never Smoker	No	No	No	No	No	No	No	No	25.31	SNF	No	No	5	17		No	No	4	No	0	0	No	0	0.0	0	Yes	No	71.9793805	82.2985985	-10.319218	No	No	No	No	No	No	No	No	0	0	0	0	Yes	Yes	Yes	Yes	Yes	Yes
2.9	Some Days	No	No	No	No	No	No	No	No	20.3	Home without Services	No	No	2	21	22	No	No	1	No	0	0	No	0	0.0	0	No	No	50.4337605	50.348712	0.0850485	No	No	No	No	No	No	No	No	0	0	0	0	No	Yes	No	Yes	No	No
7.1	Never Smoker	No	No	No	No	No	No	No	No	23.06	Home with Services	No	Yes	3	12	15	No	No	4	Yes	1	190	No	0	0.0	7.916666	Yes	No	81.589861	72.8865645	8.7032965	No	No	No	No	No	No	No	No	0	80	80	80	No	No	No	Yes	No	No
1.2	Never Smoker	No	No	No	No	No	No	No	No	28.35	Other	No	No	2	27		No	No	1	No	0	0	No	0	0.0	0	No	No	92.476069	87.089664	5.386405	No	No	No	No	No	No	No	No	160	160	160	160	Yes	No	Yes	No	No	Yes
2.7	Every Day	Yes	No	Yes	No	No	No	Yes	No	26.22	Home without Services	No	No	6	34		Yes	No	1	No	0	0	No	0	0.0	0	No	No	86.18248	85.275296	0.907184	No	Yes	No	No	No	No	No	Yes	0	0	0	0	Yes	No	Yes	Yes	No	Yes
9.3	Never Smoker	No	No	No	No	No	No	No	No	41.01	Home without Services	No	Yes	3		37	No	No	3	Yes	1	152	No	0	0.0	6.333333	Yes	No	145.999925	144.865945	1.13398	No	No	No	No	No	No	No	No	0	0	0	760	No	Yes	No	No	No	No
21.2	Never Smoker	No	No	No	No	No	No	No	No	24.71	SNF	No	Yes	2	22	37	No	No	1	No	0	0	No	0	0.0	0	No	No	100.130434	75.863262	24.267172	No	No	No	No	No	No	No	No	160	160	160	160	No	Yes	No	Yes	No	No
10.0	Every Day	Yes	No	Yes	Yes	No	No	No	No	21.37	Home without Services	No	No	7	26		No	No	1	No	0	0	No	0	0.0	0	Yes	No	49.9801685	51.2842455	-1.304077	No	No	No	No	No	No	No	No	40	160	240	720	Yes	Yes	No	No	No	Yes
4.2	Never Smoker	No	No	No	No	No	No	No	No	21.48	Home with Services	Yes	No	8	23	29	Yes	No	1	No	0	0	No	0	0.0	0	No	No	49.89512	49.89512	0	No	No	No	No	No	No	No	No	40	40	120	200	No	No	No	No	No	No
10.8	Never Smoker	Yes	No	Yes	Yes	Yes	No	Yes	No	22.05	SNF	No	Yes	8		15	No	No	3	No	0	0	Yes	1	0.0	0.5	Yes	No	78.981707	69.683071	9.298636	No	No	No	No	No	No	No	No	80	200	680	720	No	Yes	Yes	Yes	No	No
13.7	Never Smoker	No	No	No	No	No	No	No	No	24.54	SNF	Yes	No	7	18		No	Yes	2	No	0	0	No	0	0.0	0	No	No	79.775493	73.198409	6.577084	No	No	No	No	No	No	No	No	80	240	320	1520	Yes	Yes	Yes	Yes	Yes	Yes
6.3	Every Day	Yes	Yes	Yes	Yes	No	No	No	No	22.83	Home without Services	No	No	5		20	No	No	8	No	0	0	No	0	0.0	0	No	No	81.2780165	76.316854	4.9611625	No	No	No	No	No	No	No	No	80	160	240	640	Yes	Yes	Yes	No	No	Yes
5.2	Never Smoker	No	Yes	Yes	No	No	No	No	No	24.66	Home without Services	No	No	2	22		No	No	2	No	0	0	No	0	0.0	0	No	No	53.977448	52.5883225	1.3891255	No	No	No	No	No	No	No	No	80	160	180	340	No	Yes	No	No	No	No
4.0	Never Smoker	No	No	Yes	Yes	No	No	No	No	27.13	Home without Services	No	No	3	23		No	No	2	No	0	0	No	0	0.0	0	Yes	No	80.455881	80.909473	-0.453592	No	No	No	No	No	No	No	No	0	160	160	320	Yes	Yes	Yes	No	No	Yes
5.0	Never Smoker	No	No	Yes	Yes	No	No	Yes	No	30.85	Home without Services	No	No	13	33		No	No	2	Yes	1	246	No	0	0.0	10.25	No	No	113.398	108.975478	4.422522	No	No	No	No	No	No	No	No	120	120	240	240	Yes	Yes	No	No	No	Yes
8.9	Never Smoker	No	Yes	No	No	Yes	No	No	No	29.28	SNF	No	Yes	2	28		No	No	1	No	0	0	No	0	0.0	0	Yes	No	77.11064	72.6030695	4.5075705	No	No	No	No	No	No	No	No	40	200	520	1080	Yes	No	No	Yes	No	Yes
4.1	Never Smoker	No	No	No	No	No	No	No	No	22.38	Other	No	No	4	22	39	No	No	2	No	0	0	No	0	0.0	0	No	No	56.982495	55.4799715	1.5025235	No	No	No	No	No	No	No	No	80	120	120	120	No	Yes	No	No	No	No
5.8	Never Smoker	Yes	Yes	Yes	Yes	Yes	No	No	No	40.48	Home with Services	Yes	No	9		30	Yes	No	18	Yes	1	163	No	0	0.0	6.791666	No	No	139.989831	135.397212	4.592619	No	No	No	No	No	No	No	No	80	320	320	760	No	Yes	No	No	No	No
8.8	Never Smoker	No	Yes	Yes	No	Yes	No	No	No	36.82	Home without Services	No	No	2	27		No	No	1	No	0	0	No	0	0.0	0	Yes	No	104.32616	95.424417	8.901743	No	No	No	No	No	No	No	No	80	160	240	1480	Yes	Yes	No	No	No	Yes
4.0	Never Smoker	No	No	No	No	No	No	No	No	25.91	Home without Services	No	Yes	2	14		No	No	2	No	0	0	No	0	0.0	0	No	No	79.3786	77.280737	2.097863	No	No	No	No	No	No	No	No	80	120	200	280	Yes	Yes	No	Yes	No	Yes
3.8	Never Smoker	No	No	No	No	No	No	No	No	27.81	Home with Services	No	No	4	16		No	No	2	No	0	0	No	0	0.0	0	No	No	92.6745155	87.88345	4.7910655	No	No	No	No	No	No	No	No	160	320	480	720	No	Yes	No	Yes	No	No
2.8	Never Smoker	No	Yes	Yes	Yes	No	No	No	No	29.02	Home without Services	Yes	No	3	32		Yes	No	2	No	0	0	No	0	0.0	0	Yes	No	82.893938	69.626372	13.267566	No	Yes	No	No	No	No	No	Yes	80	80	200	240	Yes	Yes	Yes	Yes	Yes	Yes
3.7	Every Day	No	No	Yes	No	No	No	No	No	29.3	Home without Services	No	No	6		34	No	No	3	No	0	0	No	0	0.0	0	No	No	97.182086	89.981313	7.200773	No	No	No	No	No	No	No	No	0	240	240	480	Yes	Yes	No	No	No	No
10.1	Never Smoker	No	No	No	No	Yes	No	Yes	No	32.71	Home without Services	No	No	2	10		No	No	1	No	0	0	No	0	0.0	0	No	No	117.6787745	100.470628	17.2081465	No	No	No	No	No	No	No	No	40	40	200	880	Yes	Yes	Yes	Yes	Yes	Yes
2.3	Never Smoker	No	No	Yes	No	No	No	Yes	No	27.37	Home with Services	No	No	5	40	35	No	No	2	No	0	0	No	0	0.0	0	No	No	75.97666	74.5875345	1.3891255	No	No	No	No	No	No	No	No	40	120	280	360	No	Yes	No	No	No	No
6.0	Never Smoker	No	No	No	No	No	No	No	No	20.74	Other	No	No	3	27		Yes	No	1	No	0	0	No	0	0.0	0	No	No	85.1902475	71.2989925	13.891255	No	No	No	No	No	No	No	No	0	0	0	0	Yes	Yes	No	Yes	No	Yes
2.7	Never Smoker	Yes	No	Yes	No	Yes	No	No	No	33.85	Home without Services	No	No	3	37	45	Yes	No	1	No	0	0	No	0	0.0	0	No	No	117.990619	113.1995535	4.7910655	No	No	No	No	No	No	No	No	80	160	320	400	Yes	Yes	Yes	Yes	Yes	Yes
4.6	Former	No	Yes	No	No	No	No	Yes	No	21.22	Home with Services	No	No	4		28	No	No	8	No	0	0	No	0	0.0	0	No	No	73.992195	68.9743335	5.0178615	No	No	No	No	No	No	No	No	80	160	240	240	Yes	Yes	No	Yes	No	Yes
6.1	Never Smoker	No	Yes	Yes	No	Yes	No	No	No	55.56	Home with Services	No	No	2	38	27	No	No	1	No	0	0	No	0	0.0	0	No	No	143.4768195	132.4772135	10.999606	No	No	No	No	No	No	No	No	120	120	120	120	Yes	Yes	No	No	No	Yes
2.5	Never Smoker	No	No	No	No	No	No	No	No	42.46	Other	Yes	No	3	12		Yes	No	2	Yes	1	439	No	0	0.0	18.291666	No	No	109.1739245	112.1789715	-3.005047	No	No	No	No	No	No	No	No	80	320	360	360	Yes	Yes	No	Yes	No	Yes
32.7	Never Smoker	No	No	No	No	No	No	No	Yes	12.69	Expired	Yes	Yes	5	13		No	No	1	No	0	0	No	0	0.0	0	No	Yes	33.282313	#NULL!	#NULL!	No	No	No	No	No	No	No	No	0	0	0	0	Yes	Yes	Yes	Yes	Yes	No
4.0	Never Smoker	No	No	Yes	No	No	No	No	No	23.23	SNF	No	No	3	39	52	No	No	1	No	0	0	No	0	0.0	0	No	No	87.373159	69.286178	18.086981	No	No	No	No	No	No	No	No	160	240	400	480	Yes	Yes	No	Yes	No	Yes
41.8	Never Smoker	No	No	Yes	No	No	No	No	No	25.64	SNF	Yes	Yes	3	16	44	No	No	2	No	0	0	No	0	0.0	0	Yes	No	82.100152	76.4586015	5.6415505	No	No	No	No	No	No	No	No	80	240	400	4120	Yes	Yes	Yes	Yes	Yes	No
4.9	Some Days	No	No	Yes	No	No	No	No	No	20	Home without Services	No	No	4	27		No	No	1	No	0	0	No	0	0.0	0	Yes	No	77.11064	72.57472	4.53592	No	No	No	No	No	No	No	No	80	160	320	380	Yes	Yes	Yes	Yes	Yes	Yes
6.3	Never Smoker	No	Yes	No	No	No	No	No	No	29.39	Home without Services	No	No	3	19		No	No	1	No	0	0	No	0	0.0	0	No	No	96.898591	92.872962	4.025629	No	No	No	No	No	No	No	No	40	80	160	520	Yes	Yes	No	No	No	Yes
5.0	Never Smoker	No	Yes	Yes	No	No	No	No	No	22.65	Home without Services	No	No	2	30		No	No	1	No	0	0	No	0	0.0	0	No	No	53.183662	54.374341	-1.190679	No	No	No	No	No	No	No	No	120	160	160	160	Yes	Yes	Yes	No	No	Yes
58.7	Never Smoker	Yes	Yes	Yes	Yes	Yes	No	No	No	58.97	Home with Services	Yes	Yes	7	36	64	Yes	Yes	2	Yes	1	1254	Yes	1	0.0	30	No	No	236.9734705	202.755624	34.2178465	No	No	No	No	No	No	No	No	0	0	0	0	Yes	Yes	Yes	Yes	Yes	Yes
4.9	Never Smoker	No	No	No	No	No	No	No	No	24.82	Home with Services	No	No	4		39	No	No	2	No	0	0	No	0	0.0	0	Yes	No	75.749864	71.894332	3.855532	No	No	No	No	No	No	No	No	0	0	0	0	Yes	Yes	No	Yes	No	Yes
8.8	Some Days	Yes	Yes	Yes	Yes	Yes	No	Yes	No	36.69	SNF	No	No	2		20	No	No	6	No	0	0	No	0	0.0	0	No	No	115.5809115	115.9778045	-0.396893	No	No	No	No	No	No	No	No	0	0	0	0	Yes	Yes	Yes	Yes	Yes	Yes
7.0	Never Smoker	No	No	No	No	No	No	No	No	36.05	Home with Services	No	No	2	27		No	No	1	No	0	0	No	0	0.0	0	No	No	129.1886715	120.542074	8.6465975	No	No	No	No	No	No	No	No	200	320	560	1580	Yes	Yes	No	No	No	Yes
2.8	Never Smoker	Yes	No	Yes	No	No	No	No	Yes	16.17	SNF	No	No	9		30	No	No	3	No	0	0	No	0	0.0	0	No	No	44.4803655	41.39027	3.0900955	No	No	No	No	No	No	No	No	80	160	240	320	Yes	Yes	No	Yes	No	Yes
12.9	Never Smoker	No	Yes	Yes	No	Yes	No	Yes	No	44.57	Home with Services	Yes	No	6	21	22	No	No	3	No	0	0	No	0	0.0	0	Yes	No	163.29312	136.8997355	26.3933845	No	No	No	No	No	No	No	No	0	0	0	0	No	Yes	Yes	No	No	No
6.0	Light Smoker	No	Yes	Yes	No	No	No	No	No	26.3	SNF	No	No	8	37		No	No	2	No	0	0	No	0	0.0	0	No	No	84.3964615	78.471416	5.9250455	No	No	No	No	No	No	No	No	40	80	160	240	Yes	No	No	No	No	Yes
13.2	Never Smoker	No	Yes	Yes	No	Yes	No	No	No	34.72	SNF	Yes	No	2	35		Yes	No	2	No	0	0	No	0	0.0	0	No	No	127.00576	106.6224695	20.3832905	No	No	No	No	No	No	No	No	80	160	320	1440	No	Yes	No	Yes	No	No
8.0	Never Smoker	No	No	No	No	No	No	No	No	28.7	Home with Services	No	Yes	3		15	No	No	5	No	0	0	No	0	0.0	0	Yes	No	74.4174375	90.7184	-16.3009625	No	No	No	No	No	No	Yes	Yes	0	0	0	0	No	No	No	No	No	No
1.0	Never Smoker	No	No	Yes	No	No	No	No	No	27.62	Other	No	No	4		22	No	No	2	No	0	0	No	0	0.0	0	No	No	66.281131	66.281131	0	No	No	No	No	No	No	No	No	0	80	80	80	Yes	No	Yes	Yes	No	No
12.8	Never Smoker	No	No	No	No	No	No	No	No	29.68	Home without Services	No	No	8	33		No	No	1	No	0	0	No	0	0.0	0	No	No	97.0970375	96.501698	0.5953395	No	No	No	No	No	No	No	No	160	320	640	3520	Yes	Yes	Yes	Yes	Yes	Yes
2.5	Never Smoker	Yes	No	Yes	No	No	No	Yes	No	26.9	Home without Services	No	No	6	40	32	No	No	2	No	0	0	No	0	0.0	0	No	No	65.77084	#NULL!	#NULL!	No	No	No	No	No	No	No	No	280	520	520	520	Yes	Yes	No	No	No	Yes
3.7	Never Smoker	No	No	No	No	No	No	No	No	35.65	Home without Services	Yes	No	3	37		Yes	No	2	No	0	0	No	0	0.0	0	No	No	109.1739245	105.686936	3.4869885	No	Yes	No	No	No	No	No	Yes	160	160	240	400	No	Yes	No	No	No	No
8.3	Never Smoker	No	No	No	No	No	No	No	Yes	18.76	Home with Services	No	No	8		35	No	No	6	No	0	0	No	0	0.0	0	No	No	64.410064	61.008124	3.40194	No	No	No	No	No	No	No	No	40	40	160	480	No	Yes	Yes	No	No	No
8.0	Never Smoker	No	No	No	No	No	No	No	No	46.52	SNF	Yes	No	2	40		No	No	2	No	0	0	No	0	0.0	0	No	No	118.841104	126.778964	-7.93786	No	No	No	No	No	No	No	No	80	200	320	680	Yes	No	No	No	No	Yes
6.1	Never Smoker	No	Yes	No	No	No	No	No	No	25.91	Home with Services	No	No	2	37		No	No	3	Yes	1	144	Yes	1	0.0	6	No	No	56.2737575	58.173174	-1.8994165	No	No	No	No	No	No	No	No	40	160	280	320	No	Yes	No	No	No	No
21.3	Never Smoker	No	No	No	No	Yes	No	No	No	27.43	Other	No	No	3	34		No	No	4	No	0	0	No	0	0.0	0	No	No	92.2776225	89.187527	3.0900955	No	No	No	No	No	No	No	No	0	10	20	290	Yes	Yes	Yes	No	No	Yes
2.8	Never Smoker	No	No	Yes	Yes	Yes	No	No	No	40.25	Home without Services	No	No	6	37		No	No	2	No	0	0	No	0	0.0	0	Yes	No	122.46984	130.8896415	-8.4198015	No	No	No	No	No	No	No	No	320	560	560	560	Yes	Yes	Yes	No	No	Yes
3.5	Never Smoker	No	No	No	No	No	No	No	Yes	17.16	Home with Services	No	No	4	32	38	No	No	1	Yes	1	36	No	0	0.0	1.5	No	No	72.57472	63.956472	8.618248	No	No	No	No	No	No	No	No	0	60	140	220	No	Yes	No	No	No	No
12.4	Never Smoker	No	No	Yes	Yes	Yes	No	Yes	No	34.2	Home without Services	No	No	5	37		No	No	1	No	0	0	No	0	0.0	0	No	No	117.2818815	111.2150885	6.066793	No	No	No	No	No	No	No	No	0	0	0	0	No	Yes	No	No	No	No
5.2	Every Day	Yes	Yes	Yes	No	No	No	No	No	25.72	Home without Services	No	No	4		15	No	No	5	No	0	0	No	0	0.0	0	Yes	No	91.682283	88.393741	3.288542	No	No	No	No	No	No	No	No	80	160	160	160	Yes	Yes	Yes	No	No	Yes
5.8	Never Smoker	No	No	No	No	No	No	No	No	26.22	Home with Services	No	No	8		32	No	No	12	Yes	1	481	Yes	2	0.0	21.041666	No	No	85.785587	87.6850035	-1.8994165	No	No	No	No	No	No	No	No	80	320	560	2240	Yes	Yes	Yes	Yes	Yes	Yes
3.7	Never Smoker	No	Yes	Yes	Yes	Yes	No	No	No	25.77	Home without Services	No	Yes	2	19		No	No	1	No	0	0	No	0	0.0	0	No	No	64.977054	68.095499	-3.118445	No	No	No	No	No	No	No	No	120	200	280	400	Yes	Yes	No	Yes	No	Yes
6.1	Every Day	No	No	Yes	Yes	No	No	No	No	33.22	Home with Services	No	Yes	5	12		No	No	1	No	0	0	No	0	0.0	0	No	No	104.496257	99.0815025	5.4147545	No	No	No	No	No	No	No	No	160	240	400	1040	Yes	Yes	No	Yes	No	Yes
7.8	Never Smoker	Yes	Yes	Yes	No	No	No	Yes	No	26.52	Home with Services	No	No	5	38	56	No	No	2	No	0	0	No	0	0.0	0	No	No	86.976266	76.770446	10.20582	No	No	No	No	No	No	No	No	0	40	120	280	Yes	Yes	Yes	Yes	Yes	Yes
8.5	Never Smoker	No	No	No	No	No	No	No	No	24.8	SNF	No	No	2	17		No	No	5	No	0	0	No	0	0.0	0	No	No	55.678418	55.678418	0	No	No	No	No	No	No	No	No	0	0	40	200	No	Yes	No	Yes	No	No
5.5	Never Smoker	No	No	No	No	No	No	No	Yes	17.97	SNF	No	No	2	36	51	No	No	2	No	0	0	No	0	0.0	0	No	No	53.977448	50.4904595	3.4869885	No	No	No	No	No	No	No	No	80	80	160	680	Yes	No	No	No	No	Yes
6.0	Never Smoker	No	Yes	Yes	No	Yes	No	No	No	36.01	Home without Services	No	No	3		22	No	No	2	No	0	0	No	0	0.0	0	Yes	No	123.9723635	120.428676	3.5436875	No	No	No	No	No	No	No	No	200	680	1320	2220	Yes	Yes	No	No	No	Yes
6.9	Never Smoker	Yes	Yes	Yes	Yes	Yes	No	No	No	44.82	Home with Services	Yes	No	9		30	Yes	No	19	Yes	1	193	No	0	0.0	8.041666	No	No	138.9975985	149.8838065	-10.886208	No	No	No	No	No	No	No	No	0	140	260	860	No	Yes	No	No	No	No
11.7	Never Smoker	No	No	No	No	No	No	No	No	37.26	Expired	Yes	No	4	17		Yes	Yes	1	No	0	0	No	0	0.0	0	No	No	111.7820785	104.6947035	7.087375	Yes	No	No	No	No	No	No	Yes	0	0	0	240	No	No	No	No	No	No
6.5	Every Day	Yes	Yes	Yes	Yes	Yes	No	Yes	No	29.06	Home without Services	No	No	4		22	No	No	2	No	0	0	No	0	0.0	0	No	No	90.2931575	86.692771	3.6003865	No	No	No	No	No	No	No	No	160	320	480	1520	Yes	Yes	Yes	Yes	Yes	Yes
6.4	Never Smoker	No	Yes	Yes	Yes	No	No	Yes	No	30.15	Home with Services	No	No	5	34		No	No	3	No	0	0	No	0	0.0	0	Yes	No	91.7106325	84.708306	7.0023265	No	No	No	No	No	No	No	No	160	240	480	1280	Yes	Yes	Yes	No	No	Yes
7.3	Never Smoker	No	No	Yes	No	No	No	No	No	27.81	Home with Services	No	No	11	27		Yes	No	3	No	0	0	No	0	0.0	0	No	No	67.3867615	73.481904	-6.0951425	No	No	No	No	No	No	No	No	0	0	0	200	No	Yes	No	Yes	No	No
65.4	Never Smoker	No	Yes	Yes	No	No	No	No	No	21.26	Other	Yes	Yes	3	12	33	No	Yes	2	Yes	1	196	No	0	0.0	8.166666	No	No	76.7987955	77.1389895	-0.340194	No	No	No	No	No	No	No	No	0	0	0	1460	Yes	Yes	No	Yes	No	Yes
4.6	Never Smoker	No	No	No	No	No	No	No	No	24.57	Home without Services	No	No	6	37		No	No	1	No	0	0	No	0	0.0	0	No	No	73.9638455	69.0310325	4.932813	No	No	No	No	No	No	No	No	0	80	160	280	Yes	Yes	Yes	No	No	Yes
54.1	Never Smoker	No	No	No	No	No	No	No	No	35.76	Home with Services	Yes	Yes	6	25	17	Yes	Yes	4	No	0	0	No	0	0.0	0	No	No	105.686936	100.4989775	5.1879585	No	No	No	No	Yes	No	No	Yes	0	0	0	1320	No	No	Yes	Yes	No	No
13.8	Never Smoker	No	No	No	No	No	No	No	No	25.59	Other	No	No	2	32	65	No	No	3	Yes	1	367	No	0	0.0	15.291666	No	No	83.9995685	74.0772435	9.922325	No	No	No	No	No	No	No	No	0	120	280	980	No	Yes	No	No	No	No
14.0	Never Smoker	No	Yes	Yes	Yes	No	No	No	No	27.15	SNF	No	No	3	38		No	No	2	No	0	0	No	0	0.0	0	No	No	73.878797	73.992195	-0.113398	No	No	No	No	No	No	No	No	80	160	160	480	Yes	Yes	No	No	No	Yes
16.0	Never Smoker	Yes	Yes	Yes	No	No	No	Yes	Yes	18.35	Other	No	Yes	4	26		No	No	5	Yes	1	163	No	0	0.0	6.791666	Yes	No	38.55532	41.1918235	-2.6365035	No	No	No	No	No	No	No	No	0	60	120	1280	No	Yes	No	Yes	No	No
4.3	Never Smoker	No	No	No	No	No	No	No	No	30.01	Home with Services	No	No	3	37	32	No	No	1	No	0	0	No	0	0.0	0	No	No	67.3867615	67.3867615	0	No	No	No	No	No	No	No	No	160	160	320	380	Yes	Yes	Yes	Yes	Yes	Yes
5.0	Never Smoker	No	No	Yes	No	No	No	No	No	34.19	Home without Services	No	No	2	32		No	No	1	No	0	0	No	0	0.0	0	No	No	102.4834425	101.9731515	0.510291	No	No	No	No	No	No	No	No	120	160	240	280	Yes	Yes	No	No	No	Yes
4.5	Never Smoker	No	No	No	No	No	No	No	No	21.27	Home without Services	Yes	No	2	37		Yes	No	2	No	0	0	No	0	0.0	0	Yes	No	87.486557	77.1956885	10.2908685	No	No	No	No	No	No	No	No	320	320	400	600	Yes	Yes	No	No	No	Yes
2.2	Never Smoker	No	Yes	Yes	Yes	No	No	No	No	29.76	Home with Services	No	No	2	37		No	No	2	Yes	1	220	No	0	0.0	9.166666	No	No	78.4997655	76.203456	2.2963095	No	No	No	No	No	No	No	No	80	200	280	280	Yes	No	Yes	No	No	Yes
4.1	Never Smoker	No	Yes	Yes	No	No	No	No	No	21.09	Home with Services	No	No	2	39		No	No	3	No	0	0	No	0	0.0	0	No	No	53.4955065	52.276478	1.2190285	No	Yes	No	No	No	No	No	Yes	120	240	360	440	Yes	Yes	No	Yes	No	Yes
3.2	Never Smoker	No	No	No	No	No	No	No	Yes	19.91	Hospice	Yes	No	6	28	54	No	No	3	No	0	0	No	0	0.0	0	No	No	82.497045	66.5929755	15.9040695	No	No	No	No	No	No	No	No	0	0	0	0	No	Yes	No	No	No	No
10.2	Never Smoker	No	No	No	No	No	No	No	No	24.08	SNF	No	Yes	3		38	No	No	1	No	0	0	No	0	0.0	0	No	No	71.0154975	67.6702565	3.345241	No	No	No	No	No	No	No	No	80	160	240	1680	No	No	Yes	Yes	No	No
50.2	Never Smoker	No	No	No	No	No	No	Yes	Yes	17.52	Other	Yes	No	4	24		Yes	Yes	2	No	0	0	No	0	0.0	0	No	No	66.7063735	61.8869585	4.819415	No	No	No	No	No	No	No	No	0	0	0	1320	Yes	Yes	Yes	Yes	Yes	Yes
2.6	Never Smoker	No	No	Yes	Yes	No	No	No	No	27.49	Home without Services	No	No	3	37		Yes	No	1	No	0	0	No	0	0.0	0	Yes	No	79.6904445	79.605396	0.0850485	No	Yes	No	No	No	No	No	Yes	200	520	600	680	Yes	Yes	Yes	No	No	Yes
2.0	Never Smoker	No	Yes	No	Yes	Yes	No	No	No	29.3	Home without Services	No	No	2	27		No	No	1	No	0	0	No	0	0.0	0	No	No	94.177039	89.981313	4.195726	No	No	No	No	No	No	No	No	80	200	440	440	Yes	Yes	Yes	No	No	Yes
6.2	Former	Yes	No	Yes	No	Yes	No	No	No	46.4	Home with Services	No	No	4	24	44	Yes	No	11	No	0	0	No	0	0.0	0	No	No	129.8123605	130.3793505	-0.56699	No	No	No	No	No	No	No	No	80	80	80	320	Yes	Yes	Yes	No	No	Yes
8.1	Never Smoker	No	No	No	No	No	No	No	No	31.91	Home with Services	No	No	5	39	27	No	No	2	No	0	0	No	0	0.0	0	No	No	87.2881105	81.6749095	5.613201	No	No	No	No	No	No	No	No	0	80	240	1200	No	Yes	Yes	No	No	No
1.0	Never Smoker	No	No	Yes	No	No	No	No	No	29.86	Home with Services	No	No	5		22	No	No	1	Yes	1	45	No	0	0.0	1.875	Yes	No	78.981707	78.8966585	0.0850485	No	No	No	No	No	No	No	No	80	240	240	240	Yes	Yes	No	Yes	No	Yes
17.1	Never Smoker	Yes	No	Yes	No	Yes	No	Yes	No	29.06	Home with Services	No	Yes	2	22	63	No	No	2	No	0	0	No	0	0.0	0	No	No	78.698212	79.1801535	-0.4819415	No	No	No	No	No	No	No	No	0	0	0	0	No	Yes	Yes	No	No	No
23.2	Never Smoker	No	No	No	No	Yes	No	No	No	44.82	SNF	No	No	2	37		No	No	2	No	0	0	No	0	0.0	0	No	No	115.9778045	114.758776	1.2190285	No	No	No	No	No	No	No	No	0	0	0	560	Yes	Yes	No	Yes	No	Yes
0.8	Never Smoker	No	No	Yes	No	No	No	No	No	26.38	Home without Services	No	No	3	27		No	No	#NULL!	No	0	0	No	0	0.0	0	No	No	78.698212	78.698212	0	No	No	No	No	No	No	No	No	0	0	0	0	No	No	No	No	No	No
2.5	Never Smoker	No	No	No	No	No	No	No	No	36.11	Home without Services	No	No	2	34		No	No	1	No	0	0	No	0	0.0	0	Yes	No	110.903244	110.903244	0	No	No	No	No	No	No	No	No	0	0	0	0	Yes	Yes	Yes	No	No	Yes
6.3	Never Smoker	No	Yes	Yes	Yes	Yes	No	Yes	No	23.12	Home with Services	No	No	3	38	47	No	No	2	No	0	0	No	0	0.0	0	Yes	No	86.0407325	73.0566615	12.984071	No	No	No	No	No	No	No	No	120	120	120	140	Yes	Yes	Yes	Yes	Yes	Yes
4.3	Never Smoker	No	No	No	No	No	No	No	No	22.63	Home with Services	Yes	No	8	29	29	No	No	1	No	0	0	No	0	0.0	0	Yes	No	58.4850185	59.7890955	-1.304077	No	No	No	No	No	No	No	No	640	640	720	920	No	Yes	Yes	No	No	No
6.2	Never Smoker	No	No	Yes	No	No	No	No	No	26.22	Home with Services	No	No	3	32		No	No	1	No	0	0	No	0	0.0	0	No	No	78.8966585	73.6803505	5.216308	No	No	No	No	No	No	No	No	160	240	400	1040	Yes	Yes	No	Yes	No	Yes
6.0	Never Smoker	No	No	No	No	No	No	No	No	38.94	Home with Services	No	No	2	32		No	No	1	No	0	0	No	0	0.0	0	No	No	118.841104	119.6065405	-0.7654365	No	No	No	No	No	No	No	No	160	240	480	1520	Yes	Yes	Yes	Yes	Yes	Yes
1.1	Never Smoker	No	No	No	No	No	No	No	No	23	Home without Services	No	Yes	3		22	No	No	3	No	0	0	No	0	0.0	0	No	No	72.688118	72.688118	0	No	No	No	No	No	No	No	No	0	0	0	0	Yes	Yes	Yes	No	No	No
6.8	Never Smoker	No	No	No	Yes	No	No	No	No	36.32	Home with Services	Yes	No	4	29		Yes	No	2	Yes	1	132	No	0	0.0	5.5	No	No	98.486163	98.996454	-0.510291	No	No	No	No	No	No	No	No	0	0	0	0	Yes	Yes	No	Yes	No	Yes
6.5	Never Smoker	No	No	No	No	No	No	No	No	42.46	Home without Services	No	No	3		37	No	No	4	No	0	0	No	0	0.0	0	No	No	153.937785	149.9972045	3.9405805	No	No	No	No	No	No	No	No	360	720	1920	2440	No	Yes	No	No	No	No
3.1	Never Smoker	No	No	No	No	No	No	No	No	28.74	Home with Services	No	Yes	3	16	27	No	No	1	No	0	0	Yes	1	0.0	0	Yes	No	89.8395655	83.234132	6.6054335	No	No	No	No	No	No	No	No	0	0	0	0	Yes	Yes	No	No	No	Yes
25.3	Never Smoker	No	No	Yes	Yes	No	No	Yes	No	23.45	Other	Yes	No	4	25		No	No	1	No	0	0	No	0	0.0	0	No	No	91.8807295	72.00773	19.8729995	No	No	No	No	No	No	No	No	80	160	280	1480	No	Yes	Yes	Yes	No	No
7.3	Never Smoker	No	No	No	No	No	No	No	Yes	17.97	Hospice	Yes	No	6	25		No	No	1	No	0	0	No	0	0.0	0	No	No	42.977842	38.9805625	3.9972795	No	No	No	No	No	No	No	No	80	80	160	500	Yes	Yes	No	Yes	No	Yes
12.1	Never Smoker	No	No	No	No	No	No	No	No	32.63	SNF	No	No	3	28		Yes	No	2	Yes	1	142	No	0	0.0	5.916666	Yes	No	96.898591	91.682283	5.216308	No	No	No	No	No	No	No	No	160	160	560	1200	No	No	No	No	No	No
10.1	Never Smoker	No	No	Yes	No	Yes	No	No	No	33.35	SNF	No	No	2	27		Yes	No	2	No	0	0	No	0	0.0	0	No	No	145.6880805	130.8896415	14.798439	No	No	No	No	No	No	No	No	80	80	80	80	Yes	Yes	Yes	Yes	Yes	Yes
3.0	Never Smoker	No	No	No	No	No	No	No	No	22.3	Home with Services	No	No	5	27		No	No	4	No	0	0	No	0	0.0	0	Yes	No	80.966172	76.657048	4.309124	No	No	No	No	No	No	No	No	80	320	640	960	Yes	Yes	Yes	No	No	Yes
9.1	Never Smoker	No	No	No	No	No	No	No	No	21.35	SNF	No	No	5	35	32	No	No	2	No	0	0	No	0	0.0	0	No	No	59.1654065	58.173174	0.9922325	No	No	No	No	No	No	No	No	240	320	440	1360	No	No	No	No	No	No
6.0	Never Smoker	No	No	Yes	No	Yes	No	No	No	29.42	Home without Services	No	Yes	5	40		No	No	1	No	0	0	No	0	0.0	0	Yes	No	77.11064	75.3246215	1.7860185	No	No	No	No	No	No	No	No	80	160	160	260	Yes	Yes	Yes	Yes	Yes	Yes
4.9	Every Day	No	No	No	No	Yes	No	No	No	31.08	Home without Services	No	No	4	14		No	No	1	No	0	0	No	0	0.0	0	Yes	No	105.800334	98.2310175	7.5693165	No	No	No	No	No	No	No	No	40	200	240	340	Yes	Yes	Yes	No	No	Yes
46.8	Never Smoker	No	No	No	No	No	No	No	No	20.83	Expired	Yes	No	7	35		No	No	1	No	0	0	No	0	0.0	0	No	No	45.189103	49.9801685	-4.7910655	No	No	No	No	No	No	No	No	40	40	120	520	No	No	No	Yes	No	No
2.5	Never Smoker	No	No	Yes	No	No	No	No	No	24.94	Home without Services	Yes	No	0	26		Yes	No	1	No	0	0	No	0	0.0	0	No	No	112.887709	83.3758795	29.5118295	No	No	No	No	No	No	No	No	0	0	0	0	No	Yes	No	No	No	No
3.7	Never Smoker	No	No	Yes	No	Yes	No	No	No	40.64	Home without Services	No	No	6	24		Yes	No	4	No	0	0	Yes	2	0.0	0.5	No	No	96.4733485	94.3754855	2.097863	No	No	No	No	No	No	No	No	200	200	200	200	Yes	Yes	No	Yes	No	No
5.9	Never Smoker	No	No	Yes	Yes	No	No	Yes	No	27.69	Home with Services	Yes	No	4		17	No	No	9	Yes	1	50	No	0	0.0	2.083333	No	No	80.2574345	80.172386	0.0850485	No	No	No	No	Yes	No	No	Yes	0	0	0	0	Yes	Yes	No	No	No	Yes
5.0	Never Smoker	No	No	Yes	Yes	Yes	No	No	No	33.22	Home with Services	No	No	4	22	52	No	No	1	Yes	1	885	No	0	0.0	30	No	No	96.1898535	96.1898535	0	No	No	No	No	No	No	No	No	80	320	640	1280	No	Yes	No	No	No	No
4.0	Never Smoker	Yes	Yes	Yes	Yes	Yes	No	No	No	41.63	Home without Services	No	No	3	32	60	Yes	No	1	Yes	1	145	No	0	0.0	6.041666	Yes	No	137.381677	135.397212	1.984465	No	No	No	No	No	No	No	No	80	160	320	600	Yes	Yes	No	Yes	No	Yes
19.0	Never Smoker	No	No	No	No	No	No	No	No	27.95	Home without Services	Yes	No	5	28		No	No	1	No	0	0	No	0	0.0	0	No	No	70.30676	67.074917	3.231843	No	No	No	No	No	No	No	No	80	240	320	980	Yes	Yes	Yes	Yes	Yes	Yes
4.2	Never Smoker	No	Yes	Yes	No	No	No	Yes	No	29.32	Home without Services	No	Yes	6	27	52	No	No	1	No	0	0	Yes	1	0.0	0.5	Yes	No	83.91452	84.878403	-0.963883	No	No	No	No	No	No	No	No	80	80	160	160	Yes	Yes	No	No	No	Yes
11.2	Never Smoker	No	No	No	No	No	No	No	No	27.29	Home without Services	Yes	No	4	16		No	No	4	No	0	0	No	0	0.0	0	Yes	No	79.6904445	74.389088	5.3013565	No	No	No	No	No	No	No	No	0	0	0	0	Yes	Yes	Yes	Yes	Yes	Yes
4.0	Never Smoker	No	No	No	Yes	No	No	Yes	Yes	18.6	Home with Services	No	No	3	26		No	No	4	No	0	0	No	0	0.0	0	No	No	65.090452	62.198803	2.891649	No	No	No	No	No	No	No	No	80	240	400	420	No	Yes	No	No	No	No
14.0	Never Smoker	No	No	Yes	Yes	Yes	No	No	No	35.07	Home without Services	No	No	6	22		No	No	1	No	0	0	No	0	0.0	0	Yes	No	100.470628	95.594514	4.876114	No	No	No	No	No	No	No	No	160	240	320	2320	Yes	Yes	Yes	Yes	Yes	Yes
11.8	Never Smoker	No	No	No	No	No	No	No	No	28.51	Home with Services	No	No	4	26		Yes	No	1	No	0	0	No	0	0.0	0	No	No	77.961125	66.224432	11.736693	No	No	No	No	No	No	No	No	80	160	440	1460	Yes	Yes	Yes	Yes	Yes	Yes
5.5	Never Smoker	No	No	Yes	Yes	No	No	No	No	26.05	SNF	No	No	3	15	47	No	No	2	No	0	0	No	0	0.0	0	No	No	89.981313	80.002289	9.979024	No	No	No	No	No	No	No	No	120	280	440	880	Yes	Yes	No	Yes	No	Yes
7.7	Never Smoker	No	No	No	No	No	No	No	No	25.17	Home with Services	No	No	3	40	42	No	No	2	No	0	0	No	0	0.0	0	Yes	No	71.1855945	72.8865645	-1.70097	No	No	No	No	No	No	No	No	40	80	240	1000	No	Yes	Yes	No	No	No
21.5	Never Smoker	No	No	No	No	No	No	No	No	27.3	Home with Services	No	Yes	8		32	No	No	13	Yes	3	533	Yes	1	0.0	22.208333	Yes	No	96.898591	91.28539	5.613201	No	No	No	No	No	No	No	No	80	320	560	2720	Yes	Yes	Yes	Yes	Yes	Yes
11.3	Every Day	Yes	No	Yes	Yes	No	No	No	No	38.22	Home with Services	No	No	5	27	54	No	No	5	No	0	0	No	0	0.0	0	Yes	No	130.7195445	127.799546	2.9199985	No	No	No	No	No	No	No	No	0	0	0	100	No	Yes	Yes	Yes	No	No
9.2	Never Smoker	No	No	Yes	No	No	No	No	No	29.43	Home with Services	No	No	5	37		No	No	1	No	0	0	No	0	0.0	0	No	No	72.57472	72.971613	-0.396893	No	No	No	No	No	No	No	No	120	200	360	1880	Yes	Yes	No	No	No	Yes
11.2	Never Smoker	No	Yes	Yes	Yes	No	No	Yes	No	20.82	SNF	No	Yes	3	32		No	No	1	No	0	0	No	0	0.0	0	No	No	53.977448	53.29706	0.680388	No	No	No	No	No	No	No	No	0	0	0	0	No	No	Yes	No	No	No
4.9	Never Smoker	No	No	No	No	No	No	No	No	21.07	Home without Services	No	No	4	20		No	No	2	Yes	1	482	No	0	0.0	20.083333	No	No	62.7941425	61.008124	1.7860185	No	No	No	No	No	No	No	No	160	220	300	340	No	Yes	No	No	No	No
5.2	Never Smoker	No	No	No	No	No	No	No	No	27.11	Home without Services	No	No	3	20		No	No	2	No	0	0	No	0	0.0	0	No	No	86.18248	85.7005385	0.4819415	No	No	No	No	No	No	No	No	80	160	160	160	Yes	Yes	Yes	Yes	Yes	Yes
4.8	Light Smoker	No	No	No	No	Yes	No	No	No	48.4	Home without Services	No	Yes	4	25		No	No	1	No	0	0	No	0	0.0	0	Yes	No	175.5117545	166.3832155	9.128539	No	No	No	No	No	No	No	No	80	160	240	440	Yes	Yes	No	Yes	No	Yes
4.0	Never Smoker	No	No	Yes	Yes	No	No	Yes	No	27.73	Home without Services	No	No	5	34		No	No	2	No	0	0	No	0	0.0	0	No	No	81.7883075	85.161898	-3.3735905	No	No	No	No	No	No	No	No	80	160	240	360	Yes	Yes	No	No	No	Yes
6.8	Never Smoker	Yes	Yes	Yes	No	No	No	Yes	Yes	17.77	Home with Services	Yes	No	4	27		No	No	6	No	0	0	No	0	0.0	0	Yes	No	38.0733785	39.8877465	-1.814368	No	No	No	No	No	No	No	No	0	80	80	800	No	Yes	Yes	No	No	No
13.9	Never Smoker	No	No	Yes	Yes	No	No	No	No	24.21	Home with Services	Yes	No	7	37		No	No	3	No	0	0	No	0	0.0	0	No	No	73.198409	65.997636	7.200773	No	No	No	No	No	No	No	No	800	1440	1520	4160	No	Yes	No	No	No	No
3.2	Never Smoker	No	No	No	No	No	No	No	No	35.47	Home with Services	No	No	5		35	Yes	No	1	No	0	0	No	0	0.0	0	No	No	106.6791685	105.800334	0.8788345	No	No	No	No	No	No	No	No	400	400	560	720	Yes	Yes	No	No	No	Yes
2.3	Never Smoker	No	No	No	No	No	No	No	Yes	18.1	Home with Services	Yes	No	7	17	42	Yes	No	2	No	0	0	Yes	1	0.0	0	No	No	56.982495	55.5933695	1.3891255	No	Yes	No	No	No	No	No	Yes	320	320	320	320	No	Yes	No	No	No	No
11.0	Some Days	Yes	Yes	Yes	Yes	No	No	No	No	26.61	Home without Services	No	No	5	31	39	No	No	10	No	0	0	No	0	0.0	0	No	No	90.7184	88.9890805	1.7293195	No	No	No	No	No	No	No	No	80	80	240	420	Yes	Yes	No	Yes	No	Yes
8.8	Every Day	No	Yes	Yes	Yes	Yes	No	Yes	No	44.68	Home without Services	No	No	4		32	No	No	5	Yes	1	78	No	0	0.0	3.25	Yes	No	128.083041	125.531586	2.551455	No	No	No	No	No	No	No	No	0	0	0	0	Yes	Yes	Yes	Yes	Yes	Yes
18.5	Never Smoker	No	No	No	No	No	No	No	No	21.75	SNF	Yes	No	7	27		No	No	1	Yes	1	160	No	0	0.0	6.666666	No	No	65.997636	62.992589	3.005047	No	No	No	No	No	No	No	No	0	0	0	0	Yes	Yes	Yes	No	No	Yes
0.9	Never Smoker	No	No	No	Yes	Yes	No	No	No	30.93	Home without Services	No	No	4	26		No	No	1	Yes	1	31	No	0	0.0	1.291666	Yes	No	99.676842	100.584026	-0.907184	No	No	No	No	No	No	No	No	0	0	0	0	Yes	Yes	No	No	No	Yes
7.1	Never Smoker	No	No	No	No	No	No	No	No	23.76	Home without Services	No	Yes	4	37		No	No	2	Yes	1	287	Yes	2	0.0	12.458333	No	No	72.57472	68.8042365	3.7704835	No	No	No	No	No	No	No	No	0	160	240	560	No	Yes	No	Yes	No	No
8.0	Never Smoker	No	No	No	No	No	No	No	No	23.83	Home with Services	No	No	2	24	36	No	No	2	Yes	1	427	No	0	0.0	17.791666	No	No	65.827539	64.9487045	0.8788345	No	No	No	No	No	No	No	No	160	320	320	320	No	Yes	Yes	No	No	No
16.0	Never Smoker	No	No	No	No	No	No	No	Yes	19.74	Expired	Yes	No	4	32		Yes	No	1	No	0	0	No	0	0.0	0	No	Yes	49.1863825	53.7790015	-4.592619	No	No	No	No	No	No	No	No	80	80	80	80	No	Yes	No	No	No	No
7.1	Former	No	No	No	No	Yes	No	No	No	47.02	Home without Services	No	No	2	15	32	Yes	No	2	No	0	0	No	0	0.0	0	Yes	No	165.5327305	157.2546765	8.278054	No	No	No	No	No	No	No	No	0	0	0	0	Yes	Yes	Yes	No	No	Yes
8.0	Never Smoker	No	No	Yes	Yes	No	No	No	No	25.46	Home without Services	No	No	3	27		No	No	1	Yes	1	285	No	0	0.0	11.875	No	No	87.486557	80.4842305	7.0023265	No	No	No	No	No	No	No	No	240	480	960	2600	No	Yes	No	Yes	No	No
2.0	Never Smoker	No	No	No	No	No	No	No	No	25.03	Home with Services	No	No	5		39	No	No	3	No	0	0	No	0	0.0	0	No	No	64.410064	64.06987	0.340194	No	No	No	No	No	No	No	No	0	0	0	0	No	Yes	No	No	No	No
6.0	Never Smoker	Yes	No	Yes	No	Yes	No	No	No	35.97	Home with Services	No	No	4	28		No	No	1	No	0	0	No	0	0.0	0	Yes	No	92.2209235	92.079176	0.1417475	No	No	No	No	No	No	No	No	80	160	240	500	Yes	Yes	Yes	Yes	Yes	Yes
5.8	Every Day	Yes	Yes	Yes	Yes	No	No	No	No	21.67	Home without Services	No	No	6		20	No	No	9	Yes	1	356	Yes	1	0.0	15.333333	No	No	76.2885045	72.461322	3.8271825	No	No	No	No	No	No	No	No	80	120	360	1560	Yes	Yes	Yes	No	No	Yes
7.1	Never Smoker	No	Yes	Yes	Yes	No	No	Yes	No	24.64	Home with Services	No	No	5	37		No	No	2	No	0	0	No	0	0.0	0	No	No	70.590255	63.0776375	7.5126175	No	No	No	No	No	No	No	No	120	200	360	880	Yes	Yes	Yes	No	No	Yes
2.2	Some Days	No	No	Yes	No	No	No	No	No	20.51	Home without Services	No	Yes	3	22	20	No	No	5	No	0	0	Yes	1	0.0	0	No	No	67.7836545	62.992589	4.7910655	No	No	No	No	No	No	No	No	80	180	200	200	Yes	Yes	Yes	No	No	Yes
6.2	Never Smoker	No	Yes	Yes	No	No	No	Yes	No	20.26	Home with Services	No	No	12	28	62	No	No	1	Yes	1	75	No	0	0.0	3.125	No	No	54.99803	45.5009475	9.4970825	No	No	No	No	No	No	No	No	160	160	200	240	Yes	Yes	No	Yes	No	Yes
2.0	Never Smoker	No	Yes	Yes	Yes	Yes	No	No	No	30.1	Home without Services	No	No	9	37	27	No	No	1	No	0	0	No	0	0.0	0	Yes	No	83.91452	87.1747125	-3.2601925	No	No	No	No	No	No	No	No	80	240	240	240	Yes	Yes	No	No	No	Yes
2.1	Every Day	Yes	No	Yes	Yes	Yes	No	No	No	29.06	Other	Yes	No	6	38	39	Yes	No	2	No	0	0	No	0	0.0	0	No	No	81.986754	79.1801535	2.8066005	No	Yes	No	No	No	No	No	Yes	160	320	360	400	No	Yes	Yes	No	No	No
2.4	Never Smoker	No	No	Yes	No	Yes	No	No	No	27.77	Home without Services	No	No	6	39	64	No	No	3	No	0	0	No	0	0.0	0	No	No	76.657048	71.100546	5.556502	No	No	No	No	No	No	No	No	80	240	400	400	Yes	Yes	No	No	No	Yes
9.3	Never Smoker	No	No	No	No	No	No	No	Yes	19.58	Home with Services	No	Yes	2	36		No	No	1	Yes	1	372	No	0	0.0	15.5	No	No	54.6861855	56.699	-2.0128145	No	No	No	No	No	No	No	No	0	0	0	0	Yes	No	No	No	No	Yes
3.1	Never Smoker	No	Yes	Yes	Yes	Yes	No	No	No	37.66	Home with Services	No	No	5	33	37	No	No	1	No	0	0	No	0	0.0	0	No	No	90.7184	90.378206	0.340194	No	No	No	No	No	No	No	No	40	40	40	40	Yes	Yes	No	Yes	No	Yes
11.3	Never Smoker	No	No	No	No	No	No	No	Yes	11.88	Expired	Yes	No	3	25		No	No	1	No	0	0	No	0	0.0	0	No	No	37.591437	31.3828965	6.2085405	Yes	No	No	No	Yes	No	No	Yes	0	0	0	0	No	No	No	No	No	No
12.2	Never Smoker	No	No	No	No	No	No	No	No	28.34	SNF	No	No	9	31		No	No	3	Yes	1	271	No	0	0.0	11.291666	No	No	103.418976	94.7723785	8.6465975	No	No	No	No	No	No	No	No	0	0	0	360	Yes	Yes	No	Yes	No	Yes
13.9	Every Day	Yes	No	Yes	No	No	No	No	No	23.04	Home with Services	No	No	7	35	60	No	No	9	No	0	0	Yes	2	0.0	1	No	No	65.317248	62.7941425	2.5231055	No	No	No	No	No	No	No	No	160	320	560	940	Yes	Yes	No	No	No	Yes
2.7	Never Smoker	No	No	No	No	No	No	No	No	29.86	Home with Services	No	No	4	37		Yes	No	1	No	0	0	No	0	0.0	0	Yes	No	99.8752885	99.8752885	0	No	No	No	No	No	No	No	No	80	80	80	80	No	Yes	No	No	No	No
4.2	Never Smoker	No	No	No	No	No	No	No	Yes	19.91	Home with Services	No	Yes	4		27	No	No	2	Yes	1	171	No	0	0.0	7.125	No	No	53.410458	52.616672	0.793786	No	No	No	No	No	No	No	No	160	480	800	1120	No	No	Yes	No	No	No
5.6	Never Smoker	No	No	Yes	Yes	Yes	No	No	No	56.86	Home without Services	No	No	5		12	No	No	1	No	0	0	No	0	0.0	0	No	No	165.220886	154.9867165	10.2341695	No	No	No	No	No	No	No	No	40	120	280	1320	Yes	Yes	Yes	Yes	Yes	Yes
24.9	Never Smoker	No	No	No	No	No	No	No	No	21.83	Expired	Yes	No	5	17		Yes	No	4	No	0	0	No	0	0.0	0	No	No	80.399182	72.9999625	7.3992195	No	No	No	No	No	No	No	No	160	160	320	400	Yes	No	Yes	Yes	No	No
6.0	Never Smoker	No	No	No	No	No	No	No	No	21.82	Home with Services	No	No	3	31		No	No	2	No	0	0	No	0	0.0	0	Yes	No	64.7219085	63.162686	1.5592225	No	No	No	No	No	No	No	No	80	240	240	400	Yes	Yes	No	No	No	Yes
2.1	Never Smoker	No	No	No	No	No	No	No	No	26.75	Home with Services	No	No	7		32	Yes	No	2	No	0	0	No	0	0.0	0	No	No	101.9731515	97.068688	4.9044635	No	No	No	No	No	No	No	No	80	160	280	280	Yes	Yes	Yes	Yes	Yes	Yes
3.1	Never Smoker	No	No	No	Yes	No	No	Yes	No	23.5	Home with Services	No	Yes	4	24		No	No	1	No	0	0	No	0	0.0	0	No	No	69.9949155	70.079964	-0.0850485	No	No	No	No	No	No	No	No	80	80	80	280	Yes	No	No	No	No	Yes
1.6	Never Smoker	No	No	No	No	No	No	No	Yes	17.93	Home with Services	No	No	4		38	No	No	2	No	0	0	Yes	4	0.0	2	No	No	69.399576	66.791422	2.608154	No	No	No	No	No	No	No	No	120	120	240	240	Yes	Yes	No	No	No	Yes
5.0	Never Smoker	No	No	No	No	No	No	No	No	26.97	Home without Services	No	No	4	23		No	No	1	No	0	0	No	0	0.0	0	No	Yes	81.64656	81.64656	0	No	No	No	No	No	No	No	No	80	120	120	240	Yes	No	No	No	No	Yes
4.9	Never Smoker	No	No	No	No	No	No	No	No	26.85	Other	No	No	4	27		No	No	2	No	0	0	No	0	0.0	0	No	No	65.884238	62.3689	3.515338	Yes	No	No	No	No	No	No	Yes	40	120	120	120	No	No	Yes	Yes	No	No
10.3	Never Smoker	No	No	No	No	No	No	No	No	29.37	Home with Services	Yes	No	9	25	57	No	No	1	Yes	1	864	No	0	0.0	30	Yes	No	89.01743	85.0485	3.96893	No	No	No	No	No	No	No	No	120	120	120	160	Yes	Yes	Yes	Yes	Yes	Yes
4.2	Never Smoker	No	No	Yes	Yes	No	No	No	No	26.18	SNF	No	No	9	35		No	No	1	Yes	1	93	No	0	0.0	3.875	No	No	68.9743335	71.3556915	-2.381358	No	No	No	No	No	No	No	No	80	160	240	360	Yes	No	No	Yes	No	Yes
12.1	Never Smoker	No	No	Yes	No	Yes	No	No	No	36.26	Home without Services	No	No	3	32		Yes	No	1	No	0	0	No	0	0.0	0	No	No	116.176251	108.181692	7.994559	No	No	No	No	No	No	No	No	40	120	200	840	Yes	Yes	Yes	Yes	Yes	Yes
12.3	Never Smoker	No	No	No	No	No	No	No	No	23.95	Expired	No	Yes	4	31		No	No	3	No	0	0	No	0	0.0	0	No	No	67.018218	59.3922025	7.6260155	No	No	No	No	No	No	No	No	80	160	360	800	Yes	Yes	Yes	Yes	Yes	Yes
3.2	Never Smoker	Yes	No	Yes	No	No	No	Yes	No	22.4	Home without Services	No	No	4	33		No	No	1	No	0	0	No	0	0.0	0	No	No	59.080358	59.193756	-0.113398	No	No	No	No	No	No	No	No	0	0	40	60	Yes	Yes	No	No	No	Yes
6.9	Never Smoker	No	No	Yes	No	Yes	No	No	No	36.69	Home without Services	No	Yes	2	23		No	No	1	No	0	0	No	0	0.0	0	No	No	136.474493	126.1269255	10.3475675	No	No	No	No	No	No	No	No	120	280	440	920	Yes	Yes	Yes	Yes	Yes	Yes
13.0	Never Smoker	No	No	No	No	No	No	No	No	39.24	Home with Services	No	No	9	25		No	No	1	No	0	0	No	0	0.0	0	Yes	No	111.13004	110.2512055	0.8788345	No	No	No	No	No	No	No	No	160	240	560	1040	Yes	Yes	Yes	No	No	Yes
6.7	Never Smoker	No	Yes	Yes	No	No	No	No	No	29.95	Home without Services	No	No	2	32	57	No	No	2	Yes	1	89	No	0	0.0	3.708333	No	No	73.198409	67.245014	5.953395	No	No	No	No	No	No	No	No	80	160	240	480	Yes	No	No	Yes	No	Yes
8.3	Never Smoker	No	No	No	No	No	No	No	No	25	Home with Services	Yes	No	5	28	37	Yes	No	2	Yes	1	118	No	0	0.0	4.916666	No	No	75.4947185	72.3762735	3.118445	No	No	No	No	No	No	No	No	80	80	160	1320	Yes	Yes	Yes	No	No	Yes
5.2	Never Smoker	No	No	Yes	No	No	No	Yes	No	25.75	Home without Services	No	No	3	22		Yes	No	1	No	0	0	No	0	0.0	0	No	No	68.945984	70.193362	-1.247378	No	No	No	No	No	No	No	No	160	280	280	300	Yes	Yes	No	No	No	Yes
4.5	Never Smoker	No	No	No	No	No	No	No	No	27.04	Expired	Yes	No	3	30		No	No	4	No	0	0	No	0	0.0	0	No	No	78.2729695	78.2729695	0	No	No	No	No	No	No	No	No	0	0	160	640	Yes	Yes	No	No	No	No
8.1	Never Smoker	Yes	Yes	Yes	Yes	Yes	No	No	No	43.15	Home with Services	No	No	9		30	Yes	No	18	Yes	2	463	No	0	0.0	19.291666	No	No	138.799152	144.298955	-5.499803	No	No	No	No	No	No	No	No	80	160	400	880	No	Yes	No	No	No	No
7.0	Never Smoker	No	No	No	No	No	No	No	No	40.42	Other	No	No	5	18		Yes	No	2	Yes	2	328	No	0	0.0	13.666666	No	No	103.475675	103.475675	0	No	No	No	No	No	No	No	No	0	80	80	240	Yes	Yes	Yes	Yes	Yes	No
9.0	Never Smoker	No	No	Yes	No	No	No	Yes	No	24.98	SNF	No	Yes	4	32		No	No	1	No	0	0	No	0	0.0	0	No	No	67.131616	63.956472	3.175144	No	No	No	No	No	No	No	No	80	160	280	840	Yes	No	No	Yes	No	Yes
6.8	Never Smoker	No	Yes	Yes	Yes	No	No	Yes	No	26.93	Home with Services	No	Yes	6	35		No	No	1	No	0	0	No	0	0.0	0	No	Yes	87.543256	80.3141335	7.2291225	No	No	No	No	No	No	No	No	80	160	320	520	No	Yes	No	No	No	No
5.3	Never Smoker	No	No	No	No	No	No	No	No	34.73	Home without Services	No	No	4		16	No	No	4	Yes	1	1153	No	0	0.0	30	No	No	109.599167	109.7976135	-0.1984465	No	No	No	No	No	No	No	No	0	0	0	0	No	No	No	Yes	No	No
5.3	Never Smoker	No	No	No	No	No	No	No	No	25.62	Home without Services	No	No	2	34		No	No	1	No	0	0	No	0	0.0	0	No	No	84.198015	80.9945215	3.2034935	No	No	No	No	No	No	No	No	120	120	280	840	Yes	No	No	No	No	Yes
4.1	Every Day	Yes	Yes	No	Yes	No	No	Yes	No	27.69	Home with Services	No	No	6	12		No	No	1	No	0	0	No	0	0.0	0	No	No	88.904032	85.0485	3.855532	No	No	No	No	No	No	No	No	0	0	20	180	Yes	Yes	No	Yes	No	Yes
59.9	Never Smoker	No	No	No	No	Yes	No	No	No	28.69	Other	Yes	No	3	12		Yes	Yes	1	No	0	0	No	0	0.0	0	No	No	88.393741	83.0923845	5.3013565	No	No	No	No	Yes	No	No	Yes	0	0	0	80	Yes	No	Yes	No	No	Yes
81.9	Never Smoker	No	Yes	Yes	No	Yes	No	Yes	No	23.02	SNF	Yes	No	6		14	No	No	6	Yes	1	22	No	0	0.0	0.916666	No	No	86.74947	83.5459765	3.2034935	No	No	No	No	No	No	Yes	Yes	0	0	0	22880	Yes	Yes	Yes	No	No	Yes
3.4	Never Smoker	No	No	Yes	No	No	No	No	No	23.55	Home with Services	No	No	2	27		No	No	1	Yes	1	43	No	0	0.0	1.791666	No	No	54.6861855	54.6861855	0	No	No	No	No	No	No	No	No	20	60	60	140	Yes	Yes	No	No	No	Yes
6.1	Never Smoker	No	Yes	Yes	No	No	No	No	No	45.49	Home without Services	No	No	2	34		No	No	1	No	0	0	No	0	0.0	0	Yes	No	163.746712	135.7090565	28.0376555	No	No	No	No	No	No	No	No	0	160	320	960	Yes	Yes	Yes	No	No	Yes
15.1	Every Day	Yes	Yes	Yes	Yes	No	No	No	No	23.04	Home without Services	No	No	6	22	20	No	No	10	No	0	0	Yes	1	0.0	0.5	No	No	71.9793805	77.053941	-5.0745605	No	No	No	No	No	No	No	No	0	80	840	2520	Yes	Yes	Yes	No	No	No
11.8	Never Smoker	No	No	No	No	No	No	No	No	29.2	SNF	Yes	No	2	37		Yes	Yes	4	No	0	0	Yes	2	0.0	1	No	No	90.888497	87.089664	3.798833	No	No	No	No	No	No	No	No	0	80	80	80	No	Yes	No	No	No	No
7.7	Never Smoker	No	No	No	No	No	No	No	Yes	16.85	Hospice	No	No	2	37		No	No	1	Yes	2	120	No	0	0.0	5	No	No	33.1972645	31.694741	1.5025235	No	No	No	No	No	No	No	No	80	120	200	420	No	Yes	No	Yes	No	No
8.5	Never Smoker	No	No	No	No	No	No	No	Yes	18.68	SNF	No	No	4		27	No	No	3	Yes	1	298	No	0	0.0	12.416666	No	No	51.199197	49.32813	1.871067	No	No	No	No	No	No	No	No	160	200	280	1720	No	No	Yes	No	No	No
36.5	Never Smoker	No	No	No	No	No	No	No	No	32.35	Expired	Yes	No	6	32		Yes	No	4	No	0	0	No	0	0.0	0	No	No	119.578191	96.4733485	23.1048425	Yes	No	No	No	Yes	No	No	Yes	160	160	160	3000	No	No	No	No	No	No
3.3	Never Smoker	No	No	Yes	No	No	No	No	No	28.46	Home with Services	No	No	5		22	No	No	2	No	0	0	No	0	0.0	0	Yes	No	72.57472	75.182874	-2.608154	No	No	No	No	No	No	No	No	40	40	120	120	Yes	Yes	No	Yes	No	Yes
4.0	Never Smoker	No	No	No	No	No	No	No	Yes	18.38	Home without Services	No	Yes	8	17		No	No	1	No	0	0	No	0	0.0	0	Yes	No	49.838421	45.585996	4.252425	No	No	No	No	No	No	No	No	40	120	280	480	No	Yes	No	No	No	No
3.9	Never Smoker	No	No	No	No	No	No	No	No	26.18	Home with Services	No	No	6	40	52	No	No	1	No	0	0	Yes	2	0.0	1	No	No	80.285784	78.1028725	2.1829115	No	No	No	No	No	No	No	No	160	240	240	240	No	No	Yes	No	No	No
4.6	Never Smoker	No	No	No	No	No	No	No	No	24.14	Expired	Yes	No	5	22	36	Yes	No	1	No	0	0	No	0	0.0	0	No	No	68.0388	65.7991895	2.2396105	No	No	No	No	No	No	No	No	160	160	160	160	No	No	No	No	No	No
2.0	Never Smoker	No	No	No	No	No	No	No	No	28.28	Other	Yes	No	2	23		No	No	1	Yes	1	365	No	0	0.0	15.208333	No	No	99.79024	99.8752885	-0.0850485	No	No	No	No	No	No	No	No	160	480	800	800	Yes	Yes	No	Yes	No	Yes
3.8	Never Smoker	No	No	No	No	No	No	No	Yes	17.98	Home without Services	No	No	3	17		No	No	10	Yes	1	505	No	0	0.0	21.041666	No	No	38.101728	40.369688	-2.26796	No	No	No	No	No	No	No	No	0	0	0	0	Yes	No	No	No	No	Yes
6.1	Some Days	Yes	Yes	Yes	No	No	No	No	No	24.76	Home with Services	Yes	No	3	27		Yes	No	2	No	0	0	No	0	0.0	0	Yes	No	55.338224	51.879585	3.458639	No	Yes	No	No	No	No	No	Yes	80	320	400	520	Yes	Yes	No	Yes	No	Yes
7.7	Never Smoker	No	No	No	No	No	No	No	No	25.31	Hospice	Yes	No	3	20		Yes	No	1	No	0	0	No	0	0.0	0	No	No	79.775493	79.9739395	-0.1984465	Yes	No	No	No	No	No	No	Yes	0	0	120	120	No	Yes	No	Yes	No	No
3.1	Never Smoker	No	No	No	No	No	No	No	No	22.53	Home with Services	No	No	4		25	No	No	1	No	0	0	No	0	0.0	0	No	No	63.9848215	61.3766675	2.608154	No	No	No	No	No	No	No	No	40	40	40	40	Yes	Yes	Yes	No	No	Yes
6.8	Never Smoker	No	Yes	Yes	No	No	No	No	No	22.21	SNF	No	No	7		40	No	No	5	No	0	0	No	0	0.0	0	No	No	60.781328	58.683465	2.097863	No	No	No	No	No	No	No	No	80	240	320	960	No	No	No	No	No	No
6.5	Every Day	No	No	No	No	Yes	No	No	No	29.93	Home with Services	No	No	2	36		No	No	2	No	0	0	No	0	0.0	0	Yes	No	88.7055855	84.084617	4.6209685	No	No	No	No	No	No	No	No	80	240	400	1000	Yes	No	No	Yes	No	Yes
2.2	Never Smoker	No	No	Yes	No	No	No	No	No	28.93	Home without Services	No	No	2	27		Yes	No	2	Yes	1	159	No	0	0.0	6.625	No	No	85.275296	86.295878	-1.020582	No	Yes	No	No	No	No	No	Yes	40	120	200	200	Yes	Yes	No	No	No	Yes
5.1	Never Smoker	No	No	Yes	No	Yes	No	No	No	40.82	Home without Services	No	Yes	2	23		No	No	1	No	0	0	No	0	0.0	0	Yes	No	142.88148	132.7607085	10.1207715	No	No	No	No	No	No	No	No	0	40	400	1120	Yes	Yes	Yes	Yes	Yes	Yes
5.8	Never Smoker	No	No	Yes	No	No	No	No	Yes	14.83	Home without Services	No	No	6	25		No	No	1	No	0	0	No	0	0.0	0	No	No	41.4753185	41.673765	-0.1984465	No	No	No	No	No	No	No	No	0	40	40	40	Yes	Yes	Yes	Yes	Yes	Yes
6.1	Never Smoker	No	No	No	No	No	No	No	No	25.18	SNF	No	No	8		32	No	No	14	Yes	2	389	Yes	2	0.0	16.208333	No	No	84.198015	84.198015	0	No	No	No	No	No	No	No	No	240	240	480	2160	Yes	Yes	No	Yes	No	Yes
3.1	Every Day	No	No	Yes	No	No	No	No	No	31.32	Other	No	No	2	22		No	No	1	Yes	1	109	No	0	0.0	4.541666	No	No	90.7184	98.996454	-8.278054	No	No	No	No	No	No	No	No	0	80	160	240	Yes	No	No	No	No	No
3.5	Never Smoker	Yes	Yes	Yes	No	No	No	No	No	22.98	Home without Services	No	No	5	32		No	No	1	No	0	0	No	0	0.0	0	No	No	58.96696	56.982495	1.984465	No	No	No	No	No	No	No	No	80	160	240	320	Yes	Yes	Yes	Yes	Yes	Yes
12.6	Never Smoker	No	No	No	No	No	No	No	No	24.2	SNF	No	Yes	7	38	48	No	No	4	Yes	2	309	Yes	1	0.0	13.375	No	No	76.090058	76.486951	-0.396893	No	No	No	No	No	No	No	No	0	0	0	0	No	No	No	No	No	No
16.0	Never Smoker	No	No	No	No	No	No	No	No	62.68	Home with Services	No	No	7	33	59	Yes	No	9	No	0	0	Yes	1	0.0	0.5	No	No	186.993302	186.993302	0	No	No	No	No	No	No	No	No	0	40	200	2440	No	Yes	No	No	No	No
4.4	Never Smoker	No	Yes	Yes	No	No	No	No	Yes	18.75	Home without Services	No	Yes	6	18	18	No	No	1	No	0	0	No	0	0.0	0	No	No	61.688512	55.905214	5.783298	No	No	No	No	No	No	No	No	160	320	640	1120	Yes	Yes	Yes	No	No	Yes
7.4	Never Smoker	No	No	Yes	No	Yes	No	No	No	31.68	Home without Services	Yes	No	2	35		No	No	1	Yes	1	81	No	0	0.0	3.375	No	No	127.57275	124.3125575	3.2601925	No	No	No	No	No	No	No	No	0	0	20	140	Yes	Yes	Yes	Yes	Yes	Yes
3.1	Former	No	No	Yes	No	No	No	No	No	27.22	Home without Services	No	Yes	2	22		No	No	1	Yes	1	70	No	0	0.0	2.916666	Yes	No	84.594908	81.192968	3.40194	No	No	No	No	No	No	No	No	40	80	120	200	Yes	Yes	No	No	No	Yes
6.0	Never Smoker	Yes	No	Yes	No	No	No	No	No	29.98	Home without Services	Yes	No	2	30		No	No	1	No	0	0	No	0	0.0	0	No	No	106.59412	97.4939305	9.1001895	No	No	No	No	No	No	No	No	160	240	400	1040	Yes	Yes	Yes	Yes	Yes	Yes
7.5	Never Smoker	No	No	No	No	No	No	No	No	23.32	Home with Services	No	No	5	21	51	No	No	4	No	0	0	No	0	0.0	0	No	No	80.682677	77.9894745	2.6932025	No	No	No	No	No	No	No	No	120	120	120	120	No	Yes	No	No	No	No
2.1	Never Smoker	No	No	No	No	No	No	No	No	33.45	Home without Services	No	Yes	0	18		No	No	1	No	0	0	No	0	0.0	0	No	No	93.6950975	91.171992	2.5231055	No	No	No	No	No	No	No	No	40	160	320	320	Yes	Yes	Yes	Yes	Yes	Yes
2.8	Never Smoker	No	No	Yes	Yes	No	No	No	No	31.01	Home without Services	No	No	4	25		No	No	1	No	0	0	No	0	0.0	0	Yes	No	112.887709	106.59412	6.293589	No	No	No	No	No	No	No	No	40	80	80	80	Yes	Yes	Yes	No	No	Yes
8.4	Never Smoker	Yes	Yes	No	No	No	No	No	Yes	15.3	SNF	Yes	Yes	4	21		Yes	No	1	No	0	0	No	0	0.0	0	No	No	43.6865795	36.740952	6.9456275	No	No	No	No	No	No	No	No	80	240	240	240	No	Yes	No	No	No	No
7.3	Never Smoker	Yes	No	Yes	Yes	Yes	No	No	No	28.96	SNF	No	No	6	37		No	No	1	No	0	0	No	0	0.0	0	No	No	84.991801	81.3914145	3.6003865	No	No	No	No	No	No	No	No	0	40	240	800	Yes	Yes	No	Yes	No	Yes
4.0	Every Day	Yes	Yes	Yes	No	No	No	No	No	24.38	Home without Services	No	No	4	22	15	No	No	6	No	0	0	No	0	0.0	0	Yes	No	103.418976	83.801122	19.617854	No	No	No	No	No	No	No	No	160	160	160	160	Yes	Yes	Yes	Yes	Yes	Yes
9.4	Never Smoker	No	No	Yes	No	Yes	No	No	No	38.59	Home without Services	Yes	No	2	12		No	No	1	No	0	0	Yes	1	0.0	0.5	No	No	122.7816845	121.9878985	0.793786	No	No	No	No	No	No	No	No	120	240	480	1020	Yes	Yes	Yes	Yes	Yes	Yes
2.6	Every Day	No	Yes	Yes	No	No	No	No	No	31.61	Home without Services	No	No	2	32		No	No	1	No	0	0	No	0	0.0	0	No	No	94.290437	94.290437	0	No	No	No	No	No	No	No	No	80	80	120	160	Yes	Yes	Yes	Yes	Yes	Yes
26.0	Never Smoker	No	No	No	No	No	No	No	No	31.23	SNF	Yes	No	2	32		No	Yes	2	No	0	0	No	0	0.0	0	No	No	126.778964	104.439558	22.339406	No	No	No	No	No	No	No	No	80	320	640	1880	Yes	Yes	Yes	Yes	Yes	Yes
4.8	Never Smoker	No	No	Yes	No	Yes	No	No	No	59.39	Home without Services	No	No	2	37		No	No	2	No	0	0	No	0	0.0	0	No	No	119.975084	193.116794	-73.14171	No	No	No	No	No	No	No	No	0	20	40	160	Yes	Yes	No	Yes	No	Yes
17.9	Never Smoker	No	No	No	No	No	No	No	No	22.27	Home with Services	No	No	3	22	36	No	No	3	No	0	0	No	0	0.0	0	No	No	64.6652095	64.4951125	0.170097	No	No	No	No	No	No	No	No	160	640	880	5840	No	Yes	No	No	No	No
#NULL!	Never Smoker	No	No	Yes	No	Yes	No	No	No	42.24	Home without Services	No	No	4		35	No	No	1	No	0	0	No	0	0.0	0	No	No	125.985178	125.985178	0	No	No	No	No	No	No	No	No	160	160	320	720	Yes	Yes	Yes	Yes	Yes	Yes
9.1	Never Smoker	No	No	No	No	No	No	No	No	22.44	Home with Services	No	No	3	12	38	No	No	2	Yes	1	268	No	0	0.0	11.166666	No	No	67.47181	63.049288	4.422522	No	No	No	No	No	No	No	No	80	240	560	2480	No	No	No	Yes	No	No
25.9	Never Smoker	No	No	No	No	No	No	No	No	21.32	SNF	No	No	5	37		No	No	5	Yes	1	92	No	0	0.0	3.833333	No	No	70.30676	54.5727875	15.7339725	No	No	No	No	No	No	No	No	80	160	320	1100	Yes	Yes	No	Yes	No	Yes
12.9	Never Smoker	No	No	No	No	No	No	No	No	25.46	SNF	No	No	3	22		No	No	1	No	0	0	Yes	1	0.0	0.5	No	No	61.0931725	65.1755005	-4.082328	No	No	No	No	No	No	No	No	0	0	0	320	No	Yes	No	No	No	No
6.0	Never Smoker	No	No	No	No	No	No	No	No	33.63	SNF	No	No	3		28	No	No	3	No	0	0	No	0	0.0	0	No	No	94.4888835	94.4888835	0	No	No	No	No	No	No	No	No	0	0	0	0	No	No	No	No	No	No
6.6	Never Smoker	No	No	No	No	No	No	No	Yes	18.77	Home without Services	No	No	7		25	No	No	7	Yes	1	121	No	0	0.0	5.041666	No	No	64.2116175	61.0364735	3.175144	No	No	No	No	No	No	No	No	80	80	200	560	Yes	Yes	Yes	Yes	Yes	Yes
3.5	Never Smoker	No	No	No	No	No	No	No	No	#NULL!	Home without Services	No	No	11		37	No	No	5	No	0	0	Yes	2	0.0	0	No	No	#NULL!	#NULL!	#NULL!	No	No	No	No	No	No	No	No	120	120	160	240	Yes	Yes	No	No	No	Yes
36.0	Never Smoker	No	No	No	No	No	No	No	No	24.2	Expired	Yes	No	7	37	25	Yes	No	2	No	0	0	No	0	0.0	0	Yes	No	87.996848	70.079964	17.916884	Yes	No	No	No	No	No	No	Yes	160	160	160	2120	No	No	Yes	Yes	No	No
2.4	Never Smoker	No	Yes	No	No	No	No	Yes	No	24.98	Home with Services	No	No	5		17	No	No	2	No	0	0	No	0	0.0	0	No	No	76.203456	74.502486	1.70097	No	No	No	No	No	No	No	No	200	200	200	200	No	Yes	Yes	No	No	No
23.3	Never Smoker	No	No	No	No	No	No	No	No	23.25	Home with Services	Yes	No	3	23	22	No	No	3	Yes	1	258	No	0	0.0	10.75	Yes	No	78.698212	71.384041	7.314171	No	No	No	No	No	No	No	No	0	0	0	240	Yes	No	Yes	Yes	No	Yes
6.8	Some Days	No	Yes	Yes	Yes	Yes	No	No	No	42.02	Home without Services	No	No	4		22	Yes	No	8	Yes	1	74	No	0	0.0	3.083333	No	No	144.3273045	140.500122	3.8271825	No	No	No	No	No	No	No	No	0	80	160	240	Yes	Yes	No	Yes	No	Yes
4.8	Never Smoker	No	No	No	No	No	No	No	No	21.05	Home without Services	No	No	0	18		No	No	1	No	0	0	No	0	0.0	0	No	No	72.461322	70.3918085	2.0695135	No	No	No	No	No	No	No	No	0	80	240	360	Yes	Yes	Yes	No	No	Yes
0.9	Never Smoker	No	No	No	No	No	No	No	No	25.06	Home without Services	No	No	10		34	No	No	1	No	0	0	No	0	0.0	0	No	No	68.0388	68.2939455	-0.2551455	No	No	No	No	No	No	No	No	0	40	80	160	No	Yes	No	No	No	No
13.9	Never Smoker	No	No	No	No	No	No	No	No	28.93	Expired	No	No	2	20		No	No	2	No	0	0	No	0	0.0	0	No	No	94.290437	94.063641	0.226796	No	No	No	No	No	No	No	No	80	120	200	880	No	Yes	No	No	No	No
5.7	Never Smoker	No	No	No	No	No	No	No	No	25.3	Home with Services	No	No	8	31	24	No	No	15	Yes	1	287	Yes	1	0.0	11.958333	Yes	No	83.9995685	84.594908	-0.5953395	No	No	No	No	No	No	No	No	160	640	880	880	Yes	Yes	No	Yes	No	Yes
4.7	Never Smoker	No	No	No	No	No	No	No	No	23.7	Home without Services	Yes	Yes	2	33		No	No	1	No	0	0	No	0	0.0	0	No	No	80.285784	72.7731665	7.5126175	No	No	No	No	No	No	No	No	80	80	240	520	Yes	Yes	No	No	No	Yes
2.4	Never Smoker	No	No	No	Yes	No	No	Yes	No	20.04	Home without Services	No	No	5	34		No	No	1	No	0	0	No	0	0.0	0	Yes	No	44.848909	44.9906565	-0.1417475	No	No	No	No	No	No	No	No	0	40	40	40	Yes	Yes	Yes	No	No	Yes
5.0	Never Smoker	No	No	No	No	No	No	No	No	27.51	Hospice	Yes	No	4	20		No	No	2	No	0	0	No	0	0.0	0	No	No	71.6958855	74.9844275	-3.288542	No	No	No	No	No	No	No	No	120	200	320	440	No	No	No	No	No	No
#NULL!	Never Smoker	No	Yes	Yes	Yes	Yes	No	No	No	21.77	Home without Services	No	No	9		25	No	No	1	No	0	0	No	0	0.0	0	No	No	53.977448	53.977448	0	No	No	No	No	No	No	No	No	120	240	240	240	Yes	Yes	Yes	Yes	Yes	Yes
4.4	Never Smoker	No	Yes	Yes	Yes	No	No	No	No	26.01	Home with Services	No	Yes	6	21	23	No	No	4	No	0	0	No	0	0.0	0	Yes	No	56.7840485	58.39997	-1.6159215	No	No	No	No	No	No	No	No	0	160	160	160	Yes	Yes	No	Yes	No	Yes
12.1	Never Smoker	No	No	No	No	No	No	No	No	23.13	Expired	Yes	No	4		37	Yes	No	3	No	0	0	No	0	0.0	0	No	No	70.193362	66.9898685	3.2034935	No	No	No	No	No	No	No	No	0	0	0	0	No	Yes	No	No	No	No
19.0	Every Day	No	No	Yes	No	No	No	No	No	32.94	SNF	No	No	4	21		No	No	1	No	0	0	No	0	0.0	0	No	No	112.1789715	104.1277135	8.051258	No	No	No	No	No	No	No	No	160	240	320	2400	Yes	Yes	No	Yes	No	Yes
3.6	Never Smoker	No	No	Yes	No	Yes	No	No	No	28.82	Home with Services	No	No	5	15		No	No	2	No	0	0	No	0	0.0	0	No	No	69.399576	73.7937485	-4.3941725	No	No	No	No	No	No	No	No	80	240	360	480	Yes	Yes	Yes	Yes	Yes	Yes
14.3	Never Smoker	No	Yes	Yes	Yes	No	No	No	No	23.78	SNF	No	No	5	24	33	No	No	4	No	0	0	No	0	0.0	0	No	No	78.4997655	60.894726	17.6050395	No	No	No	No	No	No	No	No	200	200	400	1400	Yes	Yes	Yes	No	No	Yes
7.1	Never Smoker	No	No	No	No	No	No	No	No	25.24	Home with Services	No	No	3		20	No	No	3	Yes	1	93	Yes	2	0.0	4.375	No	No	81.64656	84.3964615	-2.7499015	No	No	No	No	No	No	No	No	80	240	240	240	Yes	Yes	Yes	No	No	Yes
3.0	Never Smoker	No	Yes	Yes	Yes	Yes	No	No	No	34.79	Home with Services	No	No	12		22	Yes	No	1	Yes	1	260	No	0	0.0	10.833333	No	No	88.280343	89.074129	-0.793786	No	No	No	No	No	No	No	No	80	160	200	240	Yes	Yes	No	Yes	No	Yes
3.8	Never Smoker	No	No	Yes	No	No	No	Yes	No	31.53	Other	No	No	5	32		No	No	1	No	0	0	Yes	1	0.0	0	No	No	102.681889	108.408488	-5.726599	No	No	No	No	No	No	No	No	0	0	0	0	Yes	Yes	No	No	No	No
3.9	Never Smoker	Yes	No	Yes	No	No	No	Yes	No	22.63	Home without Services	No	No	5		37	No	No	2	No	0	0	No	0	0.0	0	No	No	78.017824	75.693165	2.324659	No	No	No	No	No	No	No	No	80	160	240	240	Yes	Yes	No	Yes	No	Yes
7.8	Some Days	Yes	No	Yes	No	No	No	No	Yes	18.21	Home without Services	No	No	6		24	No	No	5	No	0	0	No	0	0.0	0	No	No	58.9953095	60.894726	-1.8994165	No	Yes	No	No	No	No	No	Yes	160	240	320	320	Yes	Yes	Yes	No	No	Yes
1.1	Never Smoker	No	Yes	Yes	Yes	No	No	No	No	25.58	Other	No	No	2	23		No	No	1	Yes	1	379	No	0	0.0	15.791666	No	No	63.672977	65.487345	-1.814368	No	No	No	No	No	No	No	No	80	80	80	80	Yes	No	No	No	No	No
15.8	Never Smoker	No	Yes	Yes	Yes	No	No	No	No	23.35	Home with Services	Yes	No	3	27		Yes	No	2	No	0	0	No	0	0.0	0	No	No	62.482298	59.760746	2.721552	No	No	No	No	No	No	No	No	0	120	160	280	Yes	Yes	Yes	No	No	Yes
1.9	Never Smoker	No	No	No	No	No	No	No	Yes	15.76	Home with Services	No	No	1	40		No	No	1	No	0	0	No	0	0.0	0	No	No	40.596484	36.5992045	3.9972795	No	No	No	No	No	No	No	No	0	0	0	0	Yes	Yes	No	No	No	Yes
12.8	Never Smoker	No	No	No	No	No	No	No	No	47.06	Home without Services	No	No	7	31	37	Yes	No	1	No	0	0	No	0	0.0	0	No	No	154.22128	148.778176	5.443104	No	No	No	No	No	No	No	No	80	240	560	2800	Yes	Yes	No	No	No	Yes
5.3	Never Smoker	No	Yes	Yes	Yes	No	No	Yes	No	23.55	Home with Services	No	No	5		32	No	No	2	No	0	0	No	0	0.0	0	No	No	54.6861855	60.2993865	-5.613201	No	No	No	No	No	No	No	No	0	0	0	0	No	Yes	No	No	No	No
1.9	Never Smoker	No	No	Yes	No	No	No	No	No	22.56	Home without Services	No	No	3		27	No	No	2	No	0	0	No	0	0.0	0	No	No	52.389876	52.389876	0	No	Yes	No	No	No	No	No	Yes	80	240	280	280	Yes	Yes	No	Yes	No	Yes
20.2	Never Smoker	No	No	No	No	No	No	No	No	26.19	Other	No	No	4	40	52	No	No	6	No	0	0	No	0	0.0	0	Yes	No	81.3914145	69.17278	12.2186345	No	No	No	No	No	No	No	No	80	80	80	2680	No	Yes	No	No	No	No
11.2	Never Smoker	No	No	No	No	No	No	No	No	32.93	Home with Services	No	No	6	29	40	No	No	2	Yes	1	15	No	0	0.0	0.625	Yes	No	93.9785925	92.532768	1.4458245	No	No	No	No	No	No	No	No	0	0	0	0	Yes	No	Yes	Yes	No	Yes
2.0	Never Smoker	No	Yes	Yes	Yes	No	No	No	No	20.98	Home without Services	No	No	5	24		No	No	2	No	0	0	No	0	0.0	0	No	No	57.5778345	57.1809415	0.396893	No	No	No	No	No	No	No	No	80	160	320	320	No	No	No	No	No	No
3.0	Never Smoker	No	No	No	No	No	No	No	No	26	Home with Services	No	No	6		24	No	No	2	No	0	0	No	0	0.0	0	No	No	83.574326	82.1852005	1.3891255	No	No	No	No	No	No	No	No	80	240	560	880	No	No	No	No	No	No
6.8	Never Smoker	No	No	Yes	No	No	No	No	No	26.15	Home without Services	No	No	2		27	Yes	No	3	No	0	0	No	0	0.0	0	No	No	84.7933545	78.017824	6.7755305	No	Yes	No	No	No	No	No	Yes	120	200	320	600	Yes	Yes	No	Yes	No	Yes
12.5	Never Smoker	No	No	No	No	No	No	No	Yes	15.36	Expired	Yes	No	4	24	32	Yes	No	3	No	0	0	No	0	0.0	0	No	No	51.0007505	40.596484	10.4042665	No	No	No	No	No	No	No	No	400	400	400	400	No	No	No	No	No	No
5.8	Some Days	No	No	No	No	No	No	No	No	44.53	Home without Services	No	No	3	17		No	No	1	No	0	0	No	0	0.0	0	No	Yes	164.6822455	144.809246	19.8729995	No	No	No	No	No	No	No	No	160	320	480	1360	No	Yes	Yes	Yes	No	No
3.7	Never Smoker	No	No	Yes	Yes	No	No	No	Yes	18.15	Home with Services	No	No	3	31		No	No	1	No	0	0	No	0	0.0	0	Yes	No	61.4900655	57.379388	4.1106775	No	No	No	No	No	No	No	No	80	240	320	360	Yes	Yes	Yes	No	No	Yes
#NULL!	Never Smoker	No	Yes	No	Yes	No	No	No	No	23.76	Home without Services	No	No	7		15	No	No	4	No	0	0	No	0	0.0	0	No	No	75.0978255	75.0978255	0	No	No	No	No	No	No	No	No	40	80	80	80	No	Yes	No	No	No	No
15.0	Never Smoker	No	No	No	No	No	No	No	No	25.34	Home with Services	No	No	4	10	16	No	No	2	Yes	1	355	No	0	0.0	14.791666	No	No	85.728888	77.8193775	7.9095105	No	No	No	No	No	No	No	No	200	400	760	5120	No	Yes	No	Yes	No	No
9.3	Every Day	No	Yes	Yes	Yes	Yes	No	Yes	No	43.73	Home with Services	No	No	4	21	41	No	No	2	No	0	0	No	0	0.0	0	No	No	137.4667255	134.2915815	3.175144	No	No	No	No	No	No	No	No	160	160	240	240	Yes	Yes	Yes	Yes	Yes	Yes
14.2	Never Smoker	No	No	No	No	No	No	No	No	34.06	Home without Services	No	No	2	34		No	No	1	No	0	0	No	0	0.0	0	No	No	104.32616	101.5762585	2.7499015	No	No	No	No	No	No	No	No	120	1000	1000	1000	Yes	Yes	No	No	No	Yes
15.8	Never Smoker	No	No	Yes	No	No	No	No	No	29.96	SNF	No	Yes	2	21		No	No	1	No	0	0	Yes	1	0.0	0.5	No	No	74.84268	74.27569	0.56699	No	No	No	No	No	No	No	No	40	120	200	280	Yes	Yes	No	Yes	No	Yes
1.9	Never Smoker	No	No	Yes	No	No	No	Yes	No	20.46	Home without Services	No	No	3		25	No	No	12	No	0	0	No	0	0.0	0	No	No	47.173568	45.92619	1.247378	No	No	No	No	No	No	No	No	80	100	100	100	No	Yes	No	No	No	No
1.5	Never Smoker	No	No	No	No	No	No	No	No	22.08	Other	No	No	5		16	No	No	5	Yes	1	204	Yes	1	0.0	9	No	No	63.5879285	63.956472	-0.3685435	No	No	No	No	No	No	No	No	120	120	260	260	No	Yes	No	Yes	No	No
12.2	Never Smoker	Yes	Yes	Yes	Yes	Yes	No	No	No	43.29	Home with Services	No	No	9		27	Yes	No	18	Yes	2	391	No	0	0.0	16.291666	No	No	140.1882775	144.7808965	-4.592619	No	No	No	No	No	No	No	No	160	320	480	1760	No	Yes	Yes	No	No	No
8.0	Never Smoker	No	No	Yes	Yes	Yes	No	No	No	35.6	Home without Services	No	No	3		31	Yes	No	3	No	0	0	No	0	0.0	0	No	No	104.9781985	103.1071315	1.871067	No	No	No	No	No	No	No	No	200	200	520	600	Yes	Yes	Yes	Yes	Yes	No
4.3	Never Smoker	No	No	No	No	No	No	No	No	29.04	Home without Services	No	No	3	27	16	No	No	2	No	0	0	Yes	1	0.0	0	Yes	No	86.125781	84.084617	2.041164	No	No	No	No	No	No	No	No	80	80	80	80	Yes	Yes	No	No	No	Yes
2.4	Never Smoker	No	No	No	No	No	No	No	No	23.58	Home with Services	No	No	2	18		No	No	1	No	0	0	No	0	0.0	0	No	No	53.523856	56.585602	-3.061746	No	No	No	No	No	No	No	No	80	160	160	160	No	No	Yes	No	No	No
2.8	Every Day	No	No	No	No	No	No	No	No	29.79	Home without Services	No	No	2	23	34	No	No	4	Yes	1	233	No	0	0.0	9.708333	No	No	96.558397	94.1486895	2.4097075	No	No	No	No	No	No	No	No	80	160	240	280	Yes	Yes	No	Yes	No	Yes
4.3	Never Smoker	No	No	No	No	No	No	No	No	28.95	Home without Services	No	No	2	17		No	No	1	No	0	0	No	0	0.0	0	No	No	82.893938	82.5820935	0.3118445	No	No	No	No	No	No	No	No	80	160	240	400	Yes	Yes	Yes	Yes	Yes	Yes
2.8	Every Day	Yes	No	Yes	Yes	Yes	No	No	No	30.67	Home without Services	No	No	6		38	No	No	2	No	0	0	No	0	0.0	0	No	No	83.4892775	83.574326	-0.0850485	No	No	No	No	No	No	No	No	160	240	400	440	Yes	No	Yes	Yes	No	Yes
7.0	Never Smoker	No	No	Yes	Yes	Yes	No	No	No	34.56	Home with Services	No	No	3	22	63	No	No	2	No	0	0	No	0	0.0	0	Yes	No	101.151016	97.0970375	4.0539785	No	No	No	No	No	No	No	No	0	80	320	1680	Yes	Yes	Yes	Yes	Yes	Yes
8.8	Never Smoker	No	Yes	Yes	No	No	No	No	Yes	18.35	SNF	No	Yes	4	22		No	No	1	No	0	0	No	0	0.0	0	No	No	58.683465	57.9747275	0.7087375	No	No	No	No	No	No	No	No	40	40	40	520	Yes	Yes	Yes	No	No	Yes
4.2	Never Smoker	No	No	No	No	No	No	No	No	27.29	Home with Services	No	No	8	12	20	No	No	4	No	0	0	No	0	0.0	0	Yes	No	80.739376	76.6853975	4.0539785	No	No	No	No	No	No	No	No	80	80	80	80	Yes	No	Yes	Yes	No	Yes
4.4	Never Smoker	No	No	No	No	No	No	No	No	44.91	Expired	No	No	2	22	27	No	No	2	No	0	0	No	0	0.0	0	No	No	94.68733	126.1836245	-31.4962945	No	No	No	No	No	No	No	No	0	0	0	0	No	Yes	No	No	No	No
6.1	Never Smoker	No	No	No	No	No	No	No	No	27.35	Home with Services	No	Yes	13	29	50	No	No	4	Yes	1	295	Yes	1	0.0	12.791666	No	No	79.1801535	79.1801535	0	No	No	No	No	No	No	No	No	80	160	320	760	Yes	Yes	Yes	No	No	Yes
5.0	Never Smoker	No	Yes	Yes	No	Yes	No	No	No	31.83	Home without Services	No	No	3	26		No	No	1	No	0	0	No	0	0.0	0	No	No	73.198409	73.935496	-0.737087	No	No	No	No	No	No	No	No	0	40	60	120	Yes	Yes	Yes	No	No	Yes
4.4	Never Smoker	No	No	Yes	Yes	No	No	No	Yes	19.73	SNF	No	No	4	22	24	Yes	No	2	Yes	1	101	No	0	0.0	4.208333	No	No	72.57472	69.683071	2.891649	No	No	No	No	No	No	No	No	160	240	400	560	Yes	Yes	Yes	Yes	Yes	Yes
13.0	Never Smoker	No	Yes	Yes	No	No	No	No	Yes	15.02	Hospice	No	No	2	38	58	No	No	2	No	0	0	No	0	0.0	0	No	No	51.2842455	43.488133	7.7961125	No	No	No	No	No	No	No	No	200	200	200	640	No	Yes	No	No	No	No
2.6	Never Smoker	No	No	No	No	No	No	No	No	26.66	Home without Services	No	No	3	36		No	No	1	No	0	0	No	0	0.0	0	No	No	64.296666	63.9848215	0.3118445	No	No	No	No	No	No	No	No	80	160	240	280	Yes	Yes	No	Yes	No	Yes
21.4	Never Smoker	No	No	No	No	No	No	No	No	35.96	Home without Services	No	No	5	39	42	No	No	6	Yes	1	976	No	0	0.0	30	No	No	106.537421	104.1277135	2.4097075	No	No	No	No	No	No	No	No	400	560	880	5840	Yes	Yes	Yes	Yes	Yes	Yes
2.2	Never Smoker	No	Yes	Yes	Yes	Yes	No	No	No	30.12	Home without Services	No	No	4	25		No	No	1	No	0	0	No	0	0.0	0	Yes	No	90.2931575	82.100152	8.1930055	No	No	No	No	No	No	No	No	160	240	400	400	Yes	Yes	No	No	No	Yes
2.2	Never Smoker	No	Yes	Yes	Yes	No	No	No	No	29.76	Home without Services	No	No	3	31	17	No	No	2	No	0	0	No	0	0.0	0	Yes	No	75.7782135	76.1751065	-0.396893	No	No	No	No	No	No	No	No	240	320	480	480	Yes	Yes	Yes	No	No	Yes
6.9	Every Day	No	No	Yes	Yes	Yes	No	No	No	44.11	Home without Services	No	No	3	15		No	No	2	No	0	0	No	0	0.0	0	No	No	145.1777895	135.4822605	9.695529	No	No	No	No	No	No	No	No	80	160	320	880	Yes	Yes	Yes	Yes	Yes	Yes
5.0	Never Smoker	No	Yes	Yes	Yes	Yes	No	No	No	26.27	SNF	No	No	3	20	21	No	No	2	Yes	1	121	No	0	0.0	5.041666	No	No	82.383647	78.358018	4.025629	No	No	No	No	No	No	No	No	80	160	400	720	Yes	Yes	Yes	Yes	Yes	Yes
3.7	Never Smoker	Yes	Yes	Yes	No	No	No	Yes	Yes	18.12	Home with Services	No	No	4		27	No	No	7	No	0	0	No	0	0.0	0	No	No	47.286966	40.6815325	6.6054335	No	No	No	No	No	No	No	No	240	320	400	560	Yes	Yes	Yes	Yes	Yes	Yes
5.4	Never Smoker	No	Yes	Yes	Yes	Yes	No	No	No	34.67	Home without Services	No	No	5	30		No	No	1	No	0	0	No	0	0.0	0	No	No	99.79024	94.4888835	5.3013565	No	No	No	No	No	No	No	No	40	40	120	560	Yes	Yes	No	Yes	No	Yes
8.2	Never Smoker	No	No	No	No	No	No	No	No	22.88	Home without Services	No	No	7	27		No	No	1	No	0	0	No	0	0.0	0	No	No	77.8760765	74.389088	3.4869885	No	No	No	No	No	No	No	No	160	280	640	1880	Yes	Yes	No	No	No	Yes
19.0	Former	No	Yes	No	No	Yes	No	No	No	26.84	Home without Services	No	Yes	2	22		No	No	1	No	0	0	No	0	0.0	0	Yes	No	80.739376	75.40967	5.329706	No	No	No	No	No	No	No	No	0	160	240	1030	Yes	Yes	Yes	No	No	Yes
18.7	Never Smoker	No	No	No	No	No	No	No	No	27.78	Home with Services	Yes	No	2	12		Yes	No	1	No	0	0	No	0	0.0	0	No	No	70.193362	66.678024	3.515338	No	No	No	No	Yes	No	No	Yes	0	0	0	0	No	Yes	Yes	No	No	No
8.2	Light Smoker	No	No	Yes	Yes	Yes	No	No	No	29.69	SNF	No	No	5		22	No	No	2	No	0	0	No	0	0.0	0	Yes	No	76.600349	80.909473	-4.309124	No	No	No	No	No	No	No	No	160	240	400	1200	Yes	Yes	No	Yes	No	Yes
4.2	Never Smoker	No	No	Yes	No	No	No	No	No	30.66	Home without Services	No	No	6		27	No	No	2	No	0	0	No	0	0.0	0	No	No	67.131616	64.2683165	2.8632995	No	No	No	No	No	No	No	No	0	880	1440	2720	Yes	Yes	Yes	Yes	Yes	Yes
3.8	Never Smoker	No	No	Yes	No	No	No	No	No	31.49	Home without Services	No	No	6		27	No	No	1	Yes	1	101	Yes	1	0.0	4.708333	No	No	70.760352	65.997636	4.762716	No	No	No	No	No	No	No	No	80	400	560	880	Yes	Yes	Yes	Yes	Yes	Yes
5.9	Never Smoker	No	Yes	Yes	No	No	No	No	Yes	19.8	SNF	No	No	2	30		No	No	1	No	0	0	No	0	0.0	0	No	No	48.931237	47.513762	1.417475	No	No	No	No	No	No	No	No	40	120	200	460	No	Yes	No	No	No	No
11.8	Never Smoker	No	No	No	No	No	No	No	No	25.46	SNF	No	No	4	40		No	No	1	No	0	0	No	0	0.0	0	Yes	No	70.987148	69.399576	1.587572	No	No	No	No	No	No	No	No	0	160	320	560	Yes	Yes	No	No	No	Yes
6.5	Never Smoker	No	No	Yes	No	Yes	No	No	No	40.23	Home without Services	Yes	No	6	25	24	Yes	No	5	No	0	0	No	0	0.0	0	Yes	No	99.1949005	93.439952	5.7549485	No	Yes	No	No	No	No	No	Yes	360	1080	1400	1800	Yes	Yes	No	Yes	No	Yes
3.3	Never Smoker	No	No	No	No	No	No	No	No	22.71	Expired	Yes	No	7		32	Yes	No	6	No	0	0	No	0	0.0	0	No	No	71.780934	71.780934	0	No	No	No	No	No	No	No	No	240	240	240	480	No	No	No	No	No	No
5.2	Never Smoker	No	No	No	No	No	No	No	No	24.99	Home without Services	No	No	5		34	No	No	3	No	0	0	No	0	0.0	0	No	No	69.0877315	63.9848215	5.10291	No	No	No	No	No	No	No	No	0	0	0	0	No	No	No	No	No	No
29.6	Never Smoker	No	No	No	No	No	No	No	No	36.25	Expired	Yes	No	7	39		Yes	No	2	No	0	0	No	0	0.0	0	No	No	73.992195	98.7980075	-24.8058125	No	Yes	No	No	No	No	No	Yes	160	320	400	1040	No	Yes	No	Yes	No	No
3.3	Never Smoker	No	No	No	No	Yes	No	No	No	31.31	Home without Services	No	No	2	33		No	No	1	No	0	0	No	0	0.0	0	No	No	89.697818	93.383253	-3.685435	No	No	No	No	No	No	No	No	80	80	160	360	Yes	Yes	No	No	No	Yes
10.4	Never Smoker	No	No	Yes	No	Yes	No	No	No	36.49	Home without Services	No	No	2	27		Yes	No	2	No	0	0	No	0	0.0	0	No	No	119.521492	115.325766	4.195726	No	No	No	No	No	No	No	No	80	160	240	920	Yes	Yes	Yes	Yes	Yes	Yes
6.4	Never Smoker	No	No	No	No	No	No	No	No	22.63	Home without Services	No	No	3	16	12	No	No	4	No	0	0	No	0	0.0	0	No	No	72.57472	77.791028	-5.216308	No	No	No	No	No	No	No	No	40	120	200	640	No	Yes	Yes	No	No	No
14.8	Never Smoker	No	No	No	No	No	No	No	No	24.65	Home with Services	No	No	4	22	16	No	No	3	No	0	0	No	0	0.0	0	Yes	No	76.600349	75.693165	0.907184	Yes	No	No	No	No	No	No	Yes	160	480	480	2600	No	No	Yes	Yes	No	No
4.0	Never Smoker	No	No	No	No	No	No	No	Yes	16.72	Hospice	No	No	8	11		No	No	1	No	0	0	No	0	0.0	0	No	No	49.611625	46.9751215	2.6365035	No	No	No	No	No	No	No	No	120	200	280	280	No	Yes	No	Yes	No	No
9.9	Every Day	No	No	No	No	No	No	No	No	29.2	Home without Services	Yes	No	4	22	34	No	No	5	No	0	0	No	0	0.0	0	No	No	95.6795625	92.305972	3.3735905	Yes	No	No	No	No	No	No	Yes	40	400	640	6320	Yes	Yes	No	Yes	No	Yes
6.0	Never Smoker	No	No	No	No	No	No	No	No	38.73	Home without Services	No	No	2	37		Yes	No	1	No	0	0	No	0	0.0	0	Yes	No	124.000713	112.150622	11.850091	No	No	No	No	No	No	No	No	80	240	400	800	Yes	Yes	Yes	Yes	Yes	Yes
17.9	Never Smoker	No	No	Yes	No	No	No	No	No	22.07	Home with Services	No	Yes	3	10	9	No	No	5	No	0	0	No	0	0.0	0	No	No	65.77084	67.7836545	-2.0128145	No	No	No	No	No	No	No	No	160	480	640	880	Yes	Yes	Yes	Yes	Yes	Yes
7.6	Never Smoker	No	No	No	No	No	No	No	No	21.98	Home with Services	Yes	Yes	4	17	36	No	No	4	No	0	0	No	0	0.0	0	No	No	59.874144	59.874144	0	No	No	No	No	No	No	No	No	240	480	480	960	No	Yes	No	No	No	No
5.1	Never Smoker	No	No	No	No	No	No	No	No	#NULL!	Home with Services	No	No	7		25	No	No	7	Yes	2	105	Yes	1	0.0	4.875	No	No	#NULL!	#NULL!	#NULL!	No	No	No	No	No	No	No	No	160	240	400	720	No	Yes	Yes	Yes	No	No
28.7	Never Smoker	No	No	No	No	No	No	No	No	37.77	Home with Services	No	No	7	30	52	No	No	5	No	0	0	No	0	0.0	0	No	No	80.9945215	#NULL!	#NULL!	No	No	No	No	No	No	No	No	0	0	0	0	Yes	Yes	No	No	No	Yes
5.2	Never Smoker	Yes	No	Yes	Yes	No	No	Yes	No	22.87	Home with Services	No	No	5		31	No	No	3	No	0	0	No	0	0.0	0	No	No	65.487345	66.224432	-0.737087	No	No	No	No	No	No	No	No	160	200	200	220	No	Yes	No	No	No	No
7.3	Never Smoker	Yes	Yes	Yes	Yes	Yes	No	No	No	41.23	Home with Services	No	No	9		27	Yes	No	18	Yes	1	267	No	0	0.0	11.125	No	No	143.9871105	137.891968	6.0951425	No	No	No	No	No	No	No	No	0	320	640	1200	No	Yes	No	No	No	No
2.7	Never Smoker	No	Yes	Yes	No	No	No	No	No	23.61	SNF	No	No	5		36	No	No	3	No	0	0	No	0	0.0	0	No	No	62.3972495	62.3972495	0	No	No	No	No	No	No	No	No	80	80	120	120	No	Yes	No	No	No	No
1.2	Never Smoker	No	Yes	No	No	No	No	No	No	32.17	Home without Services	No	No	#NULL!	11		No	No	1	No	0	0	No	0	0.0	0	No	No	104.32616	107.5863525	-3.2601925	No	No	No	No	No	No	No	No	0	120	120	120	Yes	No	Yes	Yes	No	Yes
6.2	Former	No	No	Yes	No	No	No	No	Yes	19.93	Home without Services	No	No	2	27		No	No	1	No	0	0	No	0	0.0	0	No	No	59.987542	62.992589	-3.005047	No	No	No	No	No	No	No	No	160	240	400	1360	Yes	Yes	No	Yes	No	Yes
13.2	Never Smoker	No	No	No	No	No	No	No	No	26.46	Home without Services	No	No	5	12	27	No	No	1	No	0	0	No	0	0.0	0	No	No	79.888891	72.121128	7.767763	No	No	No	No	No	No	No	No	80	80	80	2640	Yes	Yes	No	No	No	Yes
3.3	Never Smoker	No	Yes	Yes	Yes	No	No	Yes	No	25.71	Home without Services	No	Yes	4	18	26	No	No	2	No	0	0	No	0	0.0	0	Yes	No	80.739376	78.9533575	1.7860185	No	No	No	No	No	No	No	No	80	200	280	360	Yes	Yes	No	No	No	Yes
4.2	Never Smoker	No	No	No	No	No	No	No	No	31.33	SNF	No	No	5		39	No	No	3	No	0	0	No	0	0.0	0	No	No	80.0873375	85.388694	-5.3013565	No	No	No	No	No	No	No	No	120	240	360	600	Yes	Yes	No	No	No	Yes
5.2	Never Smoker	No	Yes	Yes	Yes	No	No	No	No	23.79	Hospice	No	No	3	12		No	No	3	No	0	0	No	0	0.0	0	No	No	68.889285	68.889285	0	No	No	No	No	No	No	No	No	0	0	80	320	No	No	No	No	No	No
8.3	Former	No	Yes	Yes	Yes	No	No	Yes	No	22.8	SNF	No	No	4	37	35	No	No	2	No	0	0	No	0	0.0	0	No	No	62.6240455	60.214338	2.4097075	No	No	No	No	No	No	No	No	80	160	160	160	Yes	Yes	No	No	No	Yes
2.1	Former	No	No	Yes	No	Yes	No	No	No	36.36	Home without Services	No	No	3	30	29	No	No	2	No	0	0	No	0	0.0	0	No	No	102.171598	102.171598	0	No	No	No	No	No	No	No	No	80	160	160	160	Yes	Yes	No	No	No	Yes
10.8	Never Smoker	No	No	No	No	No	No	No	No	34.95	Other	No	No	4	17	19	Yes	No	4	No	0	0	No	0	0.0	0	No	No	113.398	110.4780015	2.9199985	No	No	No	No	No	No	No	No	160	320	640	4640	Yes	Yes	No	Yes	No	Yes
3.3	Never Smoker	No	Yes	Yes	No	Yes	No	Yes	No	44.84	Home with Services	No	No	6		22	No	No	5	No	0	0	No	0	0.0	0	No	No	151.5847765	145.829828	5.7549485	No	No	No	No	No	No	No	No	160	480	640	640	Yes	Yes	Yes	No	No	Yes
6.3	Every Day	Yes	No	Yes	No	No	No	No	No	26.19	SNF	No	No	7	37	35	No	No	10	No	0	0	Yes	2	0.0	1	No	No	65.6857915	71.384041	-5.6982495	No	No	No	No	No	No	No	No	160	240	400	1040	Yes	Yes	Yes	No	No	Yes
11.0	Never Smoker	No	No	No	No	No	No	No	No	23.41	Hospice	Yes	No	3	12	22	No	No	4	No	0	0	No	0	0.0	0	No	No	74.389088	71.894332	2.494756	No	No	No	No	No	No	Yes	Yes	80	240	400	3360	No	No	No	No	No	No
11.1	Never Smoker	No	No	No	No	No	No	No	No	23.98	Home without Services	No	No	5	30		No	No	3	Yes	1	416	No	0	0.0	17.333333	No	No	66.1960825	67.3867615	-1.190679	No	No	No	No	No	No	No	No	0	160	240	1480	Yes	Yes	No	No	No	No
12.2	Never Smoker	No	No	No	No	No	No	No	No	21.76	Hospice	No	No	2	11		No	No	1	No	0	0	No	0	0.0	0	No	No	71.894332	68.775887	3.118445	No	No	No	No	No	No	No	No	80	160	240	400	No	Yes	No	No	No	No
11.0	Never Smoker	No	Yes	Yes	No	No	No	No	No	39.23	Home without Services	No	No	2	21		No	No	1	No	0	0	No	0	0.0	0	No	No	81.3914145	82.21355	-0.8221355	No	No	No	No	No	No	No	No	320	400	560	1380	No	Yes	No	Yes	No	No
4.8	Never Smoker	No	Yes	Yes	No	No	No	No	No	30.27	Home without Services	No	Yes	2	21		No	No	1	No	0	0	Yes	2	0.0	1	No	No	68.0388	77.4791835	-9.4403835	No	No	No	No	No	No	No	No	80	120	200	320	Yes	Yes	No	Yes	No	Yes
19.5	Never Smoker	No	No	Yes	Yes	Yes	No	No	No	38.42	Home with Services	No	Yes	3	22		No	No	1	No	0	0	No	0	0.0	0	Yes	No	110.222856	117.990619	-7.767763	No	No	No	No	No	No	No	No	80	160	400	3680	Yes	Yes	Yes	Yes	Yes	Yes
48.3	Never Smoker	No	No	No	No	No	No	No	No	23.69	SNF	No	No	8	27		No	No	2	No	0	0	Yes	1	0.0	0.5	No	No	66.9898685	68.5774405	-1.587572	No	No	No	No	No	No	No	No	0	0	0	0	No	Yes	No	No	No	No
11.0	Never Smoker	No	Yes	Yes	Yes	Yes	No	No	No	32.93	SNF	Yes	Yes	11	17	22	Yes	No	2	No	0	0	No	0	0.0	0	No	No	87.373159	84.2830635	3.0900955	No	Yes	No	No	No	No	No	Yes	160	640	880	1140	No	Yes	Yes	No	No	No
5.8	Never Smoker	No	No	Yes	Yes	No	No	No	Yes	18.44	Home without Services	No	Yes	3		26	No	No	1	No	0	0	No	0	0.0	0	No	No	39.8877465	41.39027	-1.5025235	No	No	No	No	No	No	No	No	80	240	280	380	Yes	Yes	Yes	Yes	Yes	Yes
4.3	Never Smoker	No	No	Yes	No	No	No	No	No	31.1	Home without Services	No	No	2	17		No	No	1	No	0	0	No	0	0.0	0	No	No	104.099364	103.985966	0.113398	No	No	No	No	No	No	No	No	80	80	80	360	Yes	Yes	Yes	No	No	Yes
21.9	Never Smoker	No	Yes	No	No	Yes	No	No	No	30.61	SNF	Yes	Yes	3	16		No	No	1	No	0	0	No	0	0.0	0	Yes	No	102.681889	80.8811235	21.8007655	No	No	No	No	No	No	No	No	120	560	560	2000	Yes	Yes	Yes	No	No	Yes
4.3	Never Smoker	No	No	No	No	No	No	No	No	23.38	Home without Services	No	Yes	2	36		No	No	1	Yes	1	145	No	0	0.0	6.041666	No	No	54.1758945	54.2892925	-0.113398	No	No	No	No	No	No	No	No	0	40	80	120	Yes	No	No	No	No	Yes
1.9	Every Day	No	Yes	Yes	Yes	Yes	No	Yes	No	43.26	Home without Services	No	No	3	23	25	No	No	1	No	0	0	No	0	0.0	0	No	No	124.7378	125.2764405	-0.5386405	No	No	No	No	No	No	No	No	0	40	80	80	Yes	No	Yes	Yes	No	Yes
14.1	Never Smoker	No	Yes	Yes	No	No	No	No	No	21.6	SNF	No	Yes	2	39	35	No	No	1	No	0	0	No	0	0.0	0	Yes	No	71.610837	51.822886	19.787951	No	No	No	No	No	No	No	No	80	160	320	3840	Yes	Yes	Yes	Yes	Yes	Yes
11.2	Never Smoker	No	No	No	No	No	No	No	No	24.97	SNF	No	No	5	36		No	No	1	No	0	0	No	0	0.0	0	No	No	53.070264	57.9747275	-4.9044635	No	No	No	No	No	No	No	No	40	120	160	200	Yes	Yes	No	Yes	No	Yes
7.2	Former	Yes	No	Yes	Yes	Yes	No	No	No	40.25	Home with Services	No	No	6		24	No	No	5	Yes	1	54	No	0	0.0	2.25	No	No	117.480328	116.573144	0.907184	No	No	No	No	No	No	No	No	120	160	280	1080	Yes	Yes	Yes	Yes	Yes	Yes
13.9	Some Days	No	Yes	Yes	Yes	Yes	No	No	No	40.27	Home with Services	No	No	4		22	Yes	No	9	No	0	0	Yes	1	0.0	0	No	No	132.448864	134.660125	-2.211261	No	No	No	No	No	No	No	No	120	240	480	780	Yes	Yes	Yes	Yes	Yes	Yes
6.0	Never Smoker	No	No	No	No	No	No	No	No	44.76	Other	No	No	4		35	Yes	No	3	No	0	0	No	0	0.0	0	No	No	122.923432	122.016248	0.907184	No	No	No	No	No	No	No	No	80	80	80	80	Yes	Yes	Yes	No	No	Yes
217.5	Never Smoker	No	No	No	No	No	No	No	No	36.04	Expired	No	Yes	10		32	No	No	1	No	0	0	No	0	0.0	0	No	No	105.857033	107.501304	-1.644271	No	No	No	No	No	No	No	No	120	200	280	4780	Yes	Yes	Yes	No	No	Yes
14.1	Never Smoker	No	No	Yes	No	Yes	No	Yes	No	37.42	Home with Services	Yes	Yes	3	17		Yes	No	1	Yes	1	175	Yes	2	0.0	8.291666	Yes	No	158.983996	125.134693	33.849303	No	No	No	No	No	No	No	No	160	320	640	2720	Yes	Yes	Yes	Yes	Yes	Yes
5.6	Never Smoker	No	No	No	No	No	No	No	Yes	19.73	Expired	No	No	4	35		No	No	1	No	0	0	No	0	0.0	0	No	No	78.187921	65.997636	12.190285	No	No	No	No	No	No	No	No	40	120	200	520	No	No	No	No	No	No
7.8	Never Smoker	No	Yes	Yes	Yes	No	No	No	Yes	17.08	Home with Services	No	No	9	40		No	No	2	No	0	0	No	0	0.0	0	No	No	48.477645	42.354153	6.123492	No	No	No	No	No	No	No	No	80	160	320	640	No	No	Yes	No	No	No
2.1	Never Smoker	No	No	Yes	No	No	No	Yes	No	27.31	Home without Services	No	No	5		40	No	No	3	Yes	1	94	No	0	0.0	3.916666	No	No	76.090058	79.095105	-3.005047	No	No	No	No	No	No	No	No	240	400	720	880	No	Yes	No	No	No	No
6.3	Never Smoker	No	Yes	Yes	No	Yes	No	No	No	29.69	SNF	No	Yes	4	32		No	No	1	No	0	0	No	0	0.0	0	Yes	No	98.1743185	91.2003415	6.973977	No	No	No	No	No	No	No	No	0	120	320	1160	Yes	Yes	Yes	No	No	Yes
7.1	Never Smoker	No	No	No	No	No	No	No	No	26.24	Other	No	No	3	24	37	No	No	6	Yes	1	672	No	0	0.0	28	No	No	70.30676	75.97666	-5.6699	No	No	No	No	No	No	No	No	0	20	40	560	Yes	Yes	Yes	Yes	Yes	Yes
7.0	Never Smoker	No	No	No	No	No	No	No	Yes	18.47	Home with Services	No	Yes	7		17	No	No	3	No	0	0	No	0	0.0	0	No	No	59.987542	56.7273495	3.2601925	No	No	No	No	No	No	No	No	160	160	160	800	Yes	Yes	No	No	No	Yes
10.9	Never Smoker	Yes	No	Yes	Yes	Yes	No	No	No	54.35	SNF	No	No	5	32		No	No	3	No	0	0	Yes	2	0.0	1	No	No	157.5948705	157.396424	0.1984465	No	No	No	No	No	No	No	No	0	20	40	640	Yes	Yes	Yes	Yes	Yes	Yes
6.5	Never Smoker	No	Yes	Yes	No	No	No	No	Yes	15.49	Home without Services	No	No	2	22	57	No	No	1	No	0	0	No	0	0.0	0	Yes	No	49.101334	44.848909	4.252425	No	No	No	No	No	No	No	No	80	80	160	640	Yes	Yes	Yes	No	No	Yes
13.2	Never Smoker	No	No	Yes	Yes	Yes	No	No	No	31.98	Home with Services	Yes	No	2	18		Yes	No	1	No	0	0	No	0	0.0	0	Yes	No	125.2764405	106.934314	18.3421265	No	No	No	No	No	No	No	No	160	160	320	9200	Yes	Yes	Yes	Yes	Yes	Yes
5.0	Never Smoker	No	Yes	Yes	No	Yes	No	No	No	29.51	Home without Services	Yes	No	2	39		No	No	1	No	0	0	Yes	2	0.0	1	No	No	104.6947035	101.4628605	3.231843	No	Yes	No	No	No	No	No	Yes	200	360	440	680	Yes	Yes	No	No	No	Yes
5.2	Never Smoker	No	No	No	No	No	No	Yes	No	21.96	Home without Services	No	Yes	7	38		No	No	1	No	0	0	No	0	0.0	0	Yes	No	49.9801685	51.0007505	-1.020582	No	No	No	No	No	No	No	No	120	120	120	280	No	Yes	No	No	No	No
11.2	Never Smoker	No	No	No	No	No	No	No	No	36.08	Other	No	No	10	38		No	No	2	No	0	0	No	0	0.0	0	No	No	98.316066	98.316066	0	No	No	No	No	No	No	No	No	120	160	240	1000	Yes	Yes	No	No	No	Yes
5.0	Never Smoker	No	No	No	No	No	No	No	No	26.41	Home with Services	No	No	6		24	Yes	No	3	No	0	0	No	0	0.0	0	No	No	83.4892775	83.4892775	0	No	No	No	No	No	No	No	No	160	320	480	880	No	No	No	No	No	No
10.8	Every Day	Yes	No	Yes	No	Yes	No	No	No	29.64	Home with Services	Yes	No	2	38		Yes	No	1	No	0	0	No	0	0.0	0	No	No	99.1949005	96.3883	2.8066005	No	Yes	No	No	No	No	No	Yes	80	160	320	1320	Yes	Yes	Yes	Yes	Yes	Yes
5.0	Former	No	Yes	Yes	Yes	No	No	No	No	25.12	Home without Services	No	No	7	24		No	No	2	No	0	0	Yes	1	0.0	0	No	No	70.930449	70.590255	0.340194	No	No	No	No	No	No	No	No	80	160	320	640	Yes	Yes	Yes	No	No	Yes
7.3	Never Smoker	No	No	No	No	No	No	No	No	35.3	SNF	No	No	4	37	47	No	No	3	No	0	0	No	0	0.0	0	No	No	75.919961	73.992195	1.927766	No	No	No	No	No	No	No	No	0	0	0	240	No	Yes	No	No	No	No
12.0	Never Smoker	Yes	No	Yes	Yes	No	No	Yes	No	21.83	Home with Services	No	No	3	37		Yes	No	1	No	0	0	No	0	0.0	0	No	No	61.688512	57.6912325	3.9972795	No	No	No	No	No	No	No	No	160	320	640	1920	Yes	Yes	No	No	No	Yes
2.7	Never Smoker	No	No	No	No	No	No	No	No	27.5	Home with Services	No	No	4	23	39	No	No	1	Yes	1	119	No	0	0.0	4.958333	No	No	81.64656	84.4531605	-2.8066005	No	No	No	No	No	No	No	No	160	240	240	240	Yes	Yes	No	No	No	Yes
3.9	Never Smoker	No	No	No	No	No	No	No	No	24.45	Home without Services	No	No	5	38	45	No	No	3	Yes	1	376	No	0	0.0	15.666666	Yes	No	63.9848215	62.595696	1.3891255	No	No	No	No	No	No	No	No	120	240	240	280	Yes	Yes	Yes	Yes	Yes	Yes
7.7	Never Smoker	Yes	No	Yes	No	Yes	No	No	No	27.37	Home with Services	No	Yes	8	29		No	No	2	No	0	0	No	0	0.0	0	No	No	95.707912	94.0919905	1.6159215	No	No	No	No	No	No	No	No	80	80	120	460	No	Yes	Yes	Yes	No	No
7.5	Never Smoker	No	No	No	Yes	No	No	Yes	No	28.04	SNF	No	No	7	18		Yes	No	1	Yes	1	95	No	0	0.0	3.958333	No	No	91.9941275	86.125781	5.8683465	No	No	No	No	No	No	No	No	80	160	520	680	Yes	Yes	No	No	No	Yes
6.4	Never Smoker	No	No	No	No	No	No	No	No	34.02	Hospice	No	No	2	39		No	No	1	No	0	0	No	0	0.0	0	No	No	57.152592	52.673371	4.479221	No	No	No	No	No	No	No	No	80	80	200	2220	Yes	No	No	No	No	Yes
10.3	Never Smoker	No	No	No	No	No	No	No	Yes	17.54	Home with Services	Yes	Yes	5	17		Yes	No	2	No	0	0	No	0	0.0	0	Yes	No	49.668324	47.797257	1.871067	No	No	No	No	No	No	No	No	80	320	320	440	No	Yes	No	No	No	No
6.3	Never Smoker	No	No	No	No	No	No	No	No	23.47	Home with Services	Yes	No	2	22		Yes	No	1	No	0	0	No	0	0.0	0	Yes	Yes	97.975872	76.316854	21.659018	No	No	No	No	No	No	No	No	240	240	240	280	Yes	Yes	Yes	No	No	Yes
9.3	Never Smoker	No	No	No	No	No	No	No	No	33.68	Home without Services	No	Yes	2	35		No	No	1	No	0	0	No	0	0.0	0	No	No	108.975478	103.4473255	5.5281525	No	No	No	No	No	No	No	No	0	0	0	320	Yes	Yes	Yes	Yes	Yes	Yes
14.1	Every Day	Yes	No	Yes	Yes	No	No	No	No	36.06	SNF	No	No	5	17	27	No	No	6	No	0	0	No	0	0.0	0	Yes	No	127.9979925	120.598773	7.3992195	No	No	No	No	No	No	No	No	480	1440	2400	18660	Yes	Yes	Yes	Yes	Yes	Yes
7.1	Never Smoker	No	No	No	No	No	No	No	No	30.66	SNF	Yes	No	2	39	67	No	No	5	No	0	0	No	0	0.0	0	No	No	80.0873375	#NULL!	#NULL!	No	No	No	No	No	No	No	No	0	0	0	0	No	Yes	No	No	No	No
4.9	Never Smoker	No	Yes	Yes	No	No	No	Yes	No	31.45	Home without Services	No	No	5	28		No	No	1	No	0	0	No	0	0.0	0	Yes	Yes	86.409276	83.0923845	3.3168915	No	No	No	No	No	No	No	No	0	640	960	1960	No	Yes	Yes	Yes	No	No
5.5	Never Smoker	No	No	No	No	No	No	No	Yes	19.19	Home without Services	No	No	3		17	No	No	11	No	0	0	No	0	0.0	0	No	No	44.9906565	43.09124	1.8994165	No	No	No	No	No	No	No	No	0	0	0	0	No	Yes	No	No	No	No
4.2	Never Smoker	No	No	No	No	No	No	No	No	23.16	Home with Services	No	No	8	24	29	No	No	2	No	0	0	No	0	0.0	0	No	No	58.513368	61.178221	-2.664853	No	No	No	No	No	No	No	No	80	120	160	280	No	Yes	Yes	No	No	No
5.0	Never Smoker	Yes	Yes	Yes	No	No	No	No	No	22.65	Home without Services	Yes	No	5	32		Yes	No	1	No	0	0	No	0	0.0	0	No	Yes	70.079964	65.600743	4.479221	No	Yes	No	No	No	No	No	Yes	320	640	800	1120	Yes	Yes	Yes	No	No	Yes
5.8	Never Smoker	No	No	Yes	No	No	No	No	No	25.81	Home without Services	Yes	No	2	38	45	No	No	2	No	0	0	No	0	0.0	0	No	No	62.879191	63.9848215	-1.1056305	No	Yes	No	No	No	No	No	Yes	80	120	120	120	Yes	Yes	No	No	No	Yes
5.1	Never Smoker	No	No	No	No	Yes	No	No	No	27.86	Home without Services	Yes	No	2	25		Yes	No	1	No	0	0	No	0	0.0	0	Yes	No	83.4892775	78.2729695	5.216308	No	Yes	No	No	No	No	No	Yes	120	200	240	240	Yes	Yes	No	No	No	Yes
8.0	Never Smoker	No	No	No	No	No	No	No	No	23.93	SNF	No	No	4		36	No	No	4	Yes	1	1084	No	0	0.0	30	No	No	69.9949155	69.286178	0.7087375	No	No	No	No	No	No	No	No	160	240	320	600	No	Yes	No	No	No	No
10.9	Never Smoker	No	No	No	No	No	No	No	No	34.66	SNF	Yes	No	3	34		Yes	No	2	No	0	0	No	0	0.0	0	No	No	91.4838365	80.4842305	10.999606	No	No	No	No	No	No	No	No	40	240	320	460	No	Yes	Yes	No	No	No
5.0	Never Smoker	No	Yes	Yes	Yes	Yes	No	Yes	No	32.87	Home without Services	No	No	6		26	No	No	1	Yes	1	174	Yes	2	0.0	7.25	Yes	No	110.846545	98.0609205	12.7856245	No	No	No	No	No	No	No	No	80	240	560	1240	Yes	Yes	Yes	Yes	Yes	Yes
1.5	Never Smoker	No	No	No	No	No	No	No	No	20.95	Expired	No	No	5		26	No	No	3	No	0	0	No	0	0.0	0	No	No	68.0388	70.079964	-2.041164	No	No	No	No	No	No	No	No	0	120	280	280	No	No	No	No	No	No
8.0	Never Smoker	No	No	Yes	No	No	No	No	No	25.62	SNF	No	Yes	2	30		No	No	1	No	0	0	Yes	1	0.0	0	Yes	No	79.832192	78.698212	1.13398	No	No	No	No	No	No	No	No	80	120	200	680	Yes	Yes	Yes	Yes	Yes	Yes
5.5	Never Smoker	No	No	No	No	Yes	No	No	No	33.78	Home without Services	Yes	No	4	40	58	Yes	No	4	No	0	0	Yes	1	0.0	0.5	No	No	99.9886865	97.8341245	2.154562	No	No	No	No	No	No	No	No	160	160	160	160	Yes	Yes	No	No	No	Yes
8.5	Never Smoker	No	Yes	Yes	Yes	No	No	No	No	24.69	Home with Services	No	No	3	12		Yes	No	1	No	0	0	No	0	0.0	0	No	No	61.23492	61.23492	0	No	Yes	No	No	No	No	No	Yes	40	40	80	320	Yes	Yes	Yes	Yes	Yes	Yes
15.0	Former	Yes	No	No	No	Yes	No	Yes	No	30.05	Home without Services	Yes	Yes	2	19	37	No	No	4	Yes	1	1737	No	0	0.0	30	No	No	76.6853975	79.3786	-2.6932025	No	No	No	No	No	No	No	No	160	640	960	2560	Yes	No	Yes	Yes	No	Yes
2.4	Never Smoker	No	No	No	No	No	No	No	No	52.45	Expired	Yes	No	7	17	37	Yes	No	2	No	0	0	No	0	0.0	0	No	No	163.29312	165.787876	-2.494756	Yes	No	No	No	No	No	No	Yes	0	1840	1840	1840	No	No	Yes	Yes	No	No
3.1	Never Smoker	No	No	No	No	No	No	No	No	25.43	Home without Services	No	Yes	3	18		No	No	1	Yes	1	51	Yes	1	0.0	2.625	Yes	No	88.8756825	78.074523	10.8011595	No	No	No	No	No	No	No	No	80	160	320	440	Yes	Yes	Yes	Yes	Yes	Yes
7.3	Never Smoker	No	No	No	No	No	No	No	No	30.36	Hospice	No	No	11		32	Yes	No	3	Yes	1	122	No	0	0.0	5.083333	No	No	74.84268	75.296272	-0.453592	No	No	No	No	No	No	No	No	40	40	40	40	No	Yes	No	No	No	No
12.0	Every Day	Yes	Yes	Yes	Yes	Yes	No	Yes	No	27.82	Home with Services	Yes	Yes	6	17	15	No	No	6	No	0	0	Yes	3	0.0	1.5	Yes	No	80.9945215	82.9789865	-1.984465	No	No	No	No	No	No	No	No	120	280	280	320	Yes	Yes	Yes	Yes	Yes	Yes
7.8	Never Smoker	No	No	Yes	No	No	No	No	No	27.69	Home with Services	No	No	4	40		No	No	1	No	0	0	No	0	0.0	0	No	No	108.578585	95.197621	13.380964	No	No	No	No	No	No	No	No	80	160	320	1720	Yes	Yes	Yes	Yes	Yes	Yes
10.6	Never Smoker	No	No	No	No	No	No	No	No	21.13	Hospice	No	No	5	16		Yes	No	1	No	0	0	No	0	0.0	0	No	No	45.7844425	49.0729845	-3.288542	No	No	No	No	No	No	No	No	40	200	320	680	Yes	No	No	No	No	Yes
5.4	Never Smoker	No	No	No	No	No	No	No	No	23.02	Home with Services	No	No	8		24	No	No	16	Yes	1	246	Yes	1	0.0	10.75	No	No	81.6749095	76.997242	4.6776675	No	No	No	No	No	No	No	No	40	40	40	40	Yes	No	No	Yes	No	Yes
2.4	Every Day	No	No	Yes	No	No	No	No	No	20.88	Home without Services	Yes	No	0	16		No	No	2	Yes	2	120	Yes	1	0.0	5.5	No	No	72.8865645	65.997636	6.8889285	No	No	No	No	No	No	No	No	0	0	0	0	No	Yes	No	No	No	No
7.3	Never Smoker	No	No	No	No	No	No	No	No	35.8	Home without Services	No	No	4	28	25	No	No	2	No	0	0	No	0	0.0	0	Yes	No	117.3385805	109.939361	7.3992195	No	No	No	No	No	No	No	No	560	880	1600	2880	Yes	Yes	Yes	Yes	Yes	Yes
11.3	Never Smoker	Yes	Yes	Yes	Yes	Yes	No	No	No	43.68	SNF	Yes	No	9		27	Yes	No	18	No	0	0	No	0	0.0	0	No	No	135.9925515	146.0849735	-10.092422	No	No	No	No	No	No	No	No	280	440	760	1520	No	Yes	No	No	No	No
4.1	Never Smoker	No	Yes	Yes	Yes	Yes	No	No	No	39.55	Home without Services	No	No	4		17	No	No	4	Yes	1	454	No	0	0.0	18.916666	No	No	111.073341	107.784799	3.288542	No	No	No	No	No	No	No	No	320	640	1280	1600	No	No	No	No	No	No
44.1	Never Smoker	No	No	No	No	No	No	No	No	30.1	Expired	Yes	No	6	31		No	No	3	No	0	0	No	0	0.0	0	No	Yes	105.119946	84.594908	20.525038	No	No	No	No	No	No	No	No	0	640	880	8160	No	No	No	No	No	No
3.4	Some Days	Yes	Yes	Yes	Yes	No	No	No	No	24.82	Home without Services	No	No	5	31	31	No	No	11	No	0	0	No	0	0.0	0	No	No	81.192968	82.9789865	-1.7860185	No	No	No	No	No	No	No	No	80	80	160	280	Yes	Yes	No	Yes	No	Yes
7.2	Never Smoker	No	Yes	Yes	No	Yes	No	No	No	34.72	Home without Services	No	No	3		12	No	No	1	Yes	1	378	No	0	0.0	15.75	No	No	126.041877	109.769264	16.272613	No	No	No	No	No	No	No	No	80	160	400	1480	Yes	Yes	No	Yes	No	Yes
5.9	Never Smoker	No	Yes	Yes	No	Yes	No	No	No	34.02	Home with Services	No	No	6	24	47	No	No	3	Yes	1	92	No	0	0.0	3.833333	No	No	99.9886865	97.068688	2.9199985	No	No	No	No	No	No	No	No	0	160	240	360	Yes	Yes	Yes	Yes	Yes	Yes
4.7	Never Smoker	No	No	No	No	No	No	No	No	26.66	Home without Services	No	No	5	39		No	No	1	Yes	1	376	No	0	0.0	15.666666	No	No	90.378206	81.873356	8.50485	No	No	No	No	No	No	No	No	80	200	200	220	Yes	Yes	No	Yes	No	Yes
4.9	Never Smoker	No	No	No	No	No	No	Yes	No	26.69	Home without Services	No	No	7	23		No	No	1	Yes	1	241	No	0	0.0	10.041666	Yes	No	91.9374285	86.806169	5.1312595	No	No	No	No	No	No	No	No	160	640	1280	2560	No	Yes	No	No	No	No
8.0	Never Smoker	No	No	No	No	No	No	No	No	28.14	Home with Services	Yes	No	14	37		Yes	No	3	Yes	1	51	No	0	0.0	2.125	No	No	80.682677	81.476463	-0.793786	No	No	No	No	No	No	No	No	80	120	200	840	Yes	No	No	No	No	Yes
8.8	Former	No	No	No	No	No	No	No	No	35.33	Home without Services	Yes	No	2	25		Yes	No	1	No	0	0	No	0	0.0	0	No	No	112.093923	99.279949	12.813974	No	No	No	No	No	No	No	No	80	240	400	440	Yes	Yes	Yes	Yes	Yes	Yes
4.1	Never Smoker	No	No	No	No	No	No	No	Yes	17.36	Home with Services	No	No	5		22	No	No	3	No	0	0	No	0	0.0	0	No	No	50.0935665	47.286966	2.8066005	No	No	No	No	No	No	No	No	200	240	320	400	Yes	Yes	Yes	No	No	Yes
2.5	Never Smoker	No	No	No	No	No	No	No	No	20.78	Home with Services	No	No	7		25	No	No	9	Yes	1	50	Yes	1	0.0	2.083333	No	No	67.585208	67.585208	0	No	No	No	No	No	No	No	No	0	160	320	360	No	Yes	Yes	Yes	No	No
8.8	Never Smoker	No	No	No	No	No	No	No	No	29.14	Home with Services	No	No	6		20	No	No	10	Yes	2	157	Yes	1	0.0	6.541666	Yes	No	71.9793805	67.6702565	4.309124	No	No	No	No	No	No	No	No	160	160	480	1600	Yes	Yes	No	No	No	Yes
2.9	Never Smoker	No	No	No	No	No	No	No	No	30.94	Home without Services	No	No	4	33	32	No	No	2	Yes	1	24	No	0	0.0	1	No	No	103.985966	97.7774255	6.2085405	No	No	No	No	No	No	No	No	0	120	360	480	No	Yes	No	No	No	No
9.0	Never Smoker	No	No	No	No	No	No	No	Yes	18.9	Home without Services	Yes	No	3	22		Yes	No	1	No	0	0	No	0	0.0	0	Yes	No	74.785981	68.5774405	6.2085405	Yes	No	No	No	No	No	No	Yes	560	1200	1520	3140	Yes	Yes	Yes	No	No	Yes
10.9	Every Day	No	Yes	Yes	Yes	No	No	Yes	No	25.54	SNF	No	No	5	32		No	No	3	No	0	0	Yes	1	0.0	0.5	No	No	79.3786	80.739376	-1.360776	No	No	No	No	No	No	No	No	40	200	200	920	No	Yes	No	No	No	No
4.8	Never Smoker	No	No	No	No	No	No	No	No	32.69	Home with Services	Yes	No	5		12	Yes	No	2	No	0	0	No	0	0.0	0	Yes	No	115.09897	103.305578	11.793392	No	No	No	No	No	No	No	No	0	0	0	0	Yes	Yes	Yes	No	No	No
7.1	Former	No	No	No	No	No	No	No	No	32.02	Home without Services	Yes	No	2	15		Yes	No	1	No	0	0	No	0	0.0	0	Yes	No	122.583238	111.583632	10.999606	Yes	No	No	No	No	No	No	Yes	160	320	480	640	Yes	Yes	Yes	Yes	Yes	Yes
6.1	Never Smoker	No	No	No	No	No	No	No	No	26.54	Other	Yes	No	3	37		No	No	3	Yes	1	700	No	0	0.0	29.166666	No	No	83.91452	83.91452	0	No	No	No	No	No	No	No	No	0	0	0	160	No	Yes	No	Yes	No	No
17.2	Never Smoker	No	Yes	Yes	Yes	No	No	Yes	No	30.67	Home with Services	No	No	10	31	38	No	No	2	No	0	0	No	0	0.0	0	Yes	No	118.5859585	111.300137	7.2858215	No	No	No	No	No	No	No	No	0	0	640	2400	Yes	Yes	Yes	Yes	Yes	Yes
15.2	Never Smoker	No	No	Yes	No	No	No	No	No	24.43	SNF	No	No	4		34	No	No	1	Yes	2	527	No	0	0.0	21.958333	No	No	79.9739395	70.760352	9.2135875	No	No	No	No	No	No	No	No	400	880	880	880	No	Yes	No	No	No	No
3.0	Never Smoker	Yes	Yes	No	Yes	No	No	No	No	21.81	Home with Services	No	No	6	28		No	No	1	Yes	1	185	Yes	1	0.0	8.208333	Yes	No	77.11064	72.914914	4.195726	No	No	No	No	No	No	No	No	80	160	240	240	Yes	Yes	No	No	No	Yes
0.9	Never Smoker	No	No	No	No	No	No	No	No	25.14	Expired	No	No	7		18	No	No	3	No	0	0	No	0	0.0	0	No	No	74.9844275	74.9844275	0	No	No	No	No	No	No	No	No	0	0	0	0	No	No	No	No	No	No
29.2	Never Smoker	Yes	Yes	No	Yes	Yes	No	No	No	30.18	Home with Services	Yes	No	6	18		No	No	1	No	0	0	No	0	0.0	0	Yes	No	73.935496	74.84268	-0.907184	No	No	No	No	No	No	No	No	160	160	560	3840	No	Yes	No	Yes	No	No
25.8	Never Smoker	No	No	No	No	No	No	No	No	25.82	Expired	Yes	Yes	3	12		Yes	Yes	1	No	0	0	No	0	0.0	0	Yes	No	82.9789865	79.2935515	3.685435	No	No	No	No	No	No	No	No	40	160	160	280	Yes	No	No	No	No	No
7.6	Every Day	No	No	No	No	No	No	No	No	20.42	Home without Services	Yes	Yes	4	20		No	No	1	No	0	0	No	0	0.0	0	Yes	No	80.4842305	70.193362	10.2908685	No	No	No	No	No	No	No	No	80	240	400	1040	Yes	Yes	No	Yes	No	Yes
1.7	Some Days	No	No	Yes	No	Yes	No	No	No	29.19	Home without Services	Yes	Yes	2	23		Yes	No	1	Yes	1	103	No	0	0.0	4.291666	No	No	88.4787895	87.089664	1.3891255	No	Yes	No	No	No	No	No	Yes	120	120	120	120	Yes	Yes	No	No	No	Yes
8.0	Never Smoker	No	No	No	No	No	No	No	No	47.1	SNF	No	No	5		18	No	No	5	No	0	0	No	0	0.0	0	No	No	106.7925665	105.7719845	1.020582	No	No	No	No	No	No	No	No	160	240	400	920	Yes	Yes	Yes	No	No	Yes
4.8	Former	No	No	Yes	No	No	No	No	No	22.81	Home with Services	No	No	6	27	25	No	No	2	No	0	0	No	0	0.0	0	Yes	No	82.4119965	76.2885045	6.123492	No	No	No	No	No	No	No	No	280	520	1240	1480	No	Yes	Yes	No	No	No
7.7	Never Smoker	No	Yes	Yes	No	No	No	No	Yes	14.84	SNF	No	Yes	6	37		No	No	1	No	0	0	Yes	1	0.0	0.5	No	No	42.977842	37.98833	4.989512	No	No	No	No	No	No	No	No	80	120	160	240	No	No	No	No	No	No
4.0	Never Smoker	No	No	No	No	No	No	No	No	27.6	Home without Services	No	No	4	14	34	No	No	2	No	0	0	No	0	0.0	0	Yes	No	71.554138	64.0982195	7.4559185	No	No	No	No	No	No	No	No	80	240	560	1040	Yes	Yes	Yes	Yes	Yes	Yes
8.3	Never Smoker	No	No	Yes	No	Yes	No	No	No	32	Home without Services	No	No	2	25		No	No	1	No	0	0	No	0	0.0	0	Yes	No	124.284208	113.0294565	11.2547515	No	No	No	No	No	No	No	No	80	240	560	1280	Yes	Yes	Yes	Yes	Yes	Yes
13.1	Never Smoker	No	Yes	Yes	Yes	Yes	No	Yes	No	31.58	Home with Services	No	Yes	3	22		No	No	1	No	0	0	Yes	1	0.0	0.5	No	No	89.3859735	80.852774	8.5331995	No	No	No	No	No	No	No	No	40	80	120	920	Yes	Yes	Yes	No	No	Yes
21.0	Never Smoker	Yes	Yes	Yes	Yes	Yes	No	No	No	29	Home with Services	Yes	Yes	9	12		Yes	No	2	No	0	0	No	0	0.0	0	Yes	No	82.383647	83.9995685	-1.6159215	No	No	No	No	No	No	No	No	160	320	480	3000	Yes	Yes	Yes	No	No	Yes
28.8	Never Smoker	No	No	No	No	No	No	No	No	22.89	Home with Services	No	Yes	5	36	42	No	No	1	Yes	1	86	No	0	0.0	3.583333	No	No	71.213944	60.497833	10.716111	No	No	No	No	No	No	No	No	80	120	400	1000	Yes	Yes	Yes	Yes	Yes	Yes
11.9	Never Smoker	No	No	Yes	Yes	Yes	No	Yes	No	33.91	Home without Services	No	No	3	33		No	No	1	No	0	0	No	0	0.0	0	No	No	115.0139215	104.1277135	10.886208	No	No	No	No	No	No	No	No	320	640	1280	2560	No	Yes	Yes	Yes	No	No
4.6	Never Smoker	No	No	No	No	No	No	No	No	31.53	Home with Services	Yes	No	7	37	32	Yes	No	4	Yes	1	65	No	0	0.0	2.708333	No	No	88.280343	78.187921	10.092422	No	Yes	No	No	No	No	No	Yes	160	160	160	160	Yes	Yes	No	No	No	Yes
5.4	Never Smoker	No	No	No	No	No	No	No	Yes	19.96	Home without Services	Yes	No	4	37		Yes	No	1	No	0	0	Yes	1	0.0	0.5	No	No	51.085799	51.085799	0	No	No	No	No	No	No	No	No	80	240	400	540	Yes	Yes	No	No	No	Yes
0.9	Never Smoker	No	No	Yes	Yes	No	No	Yes	No	24.24	Home without Services	No	No	3		36	No	No	7	No	0	0	No	0	0.0	0	No	No	69.6547215	68.1238485	1.530873	No	No	No	No	No	No	No	No	0	0	0	0	Yes	Yes	No	No	No	Yes
5.0	Never Smoker	No	Yes	Yes	Yes	No	No	No	No	29.7	Home with Services	No	No	3	24		No	No	1	No	0	0	No	0	0.0	0	No	No	68.492392	66.678024	1.814368	No	No	No	No	No	No	No	No	80	160	240	480	Yes	Yes	No	Yes	No	Yes
9.8	Light Smoker	No	Yes	Yes	No	Yes	No	No	No	37.29	Home without Services	No	No	2	20		No	No	1	No	0	0	No	0	0.0	0	No	No	127.459352	121.279161	6.180191	No	No	No	No	No	No	No	No	80	240	400	2400	Yes	Yes	Yes	Yes	Yes	Yes
45.3	Never Smoker	No	No	No	No	No	No	No	No	26.69	Expired	Yes	No	8	23	36	Yes	Yes	5	No	0	0	No	0	0.0	0	No	No	75.069476	74.9844275	0.0850485	No	No	No	No	Yes	No	Yes	Yes	0	1200	3640	9520	No	No	No	No	No	No
5.1	Never Smoker	No	No	Yes	No	No	No	No	No	22.41	SNF	No	No	4	37	65	No	No	1	Yes	2	413	No	0	0.0	17.208333	No	No	59.874144	57.379388	2.494756	No	No	No	No	No	No	No	No	0	160	240	240	No	Yes	No	No	No	No
13.9	Never Smoker	No	No	No	Yes	Yes	No	Yes	No	46.96	Home without Services	No	No	4	27	40	Yes	No	2	No	0	0	No	0	0.0	0	Yes	No	173.272144	152.7187565	20.5533875	No	No	No	No	No	No	No	No	80	160	480	2720	Yes	Yes	Yes	No	No	Yes
3.0	Never Smoker	No	No	Yes	Yes	Yes	No	No	No	47.08	Home without Services	No	Yes	6	25	35	Yes	No	2	No	0	0	No	0	0.0	0	No	No	151.272932	148.8065255	2.4664065	No	No	No	No	No	No	No	No	240	1240	3240	3240	Yes	Yes	Yes	Yes	Yes	Yes
7.2	Never Smoker	Yes	Yes	Yes	Yes	Yes	No	Yes	No	27.35	Home with Services	No	Yes	7	28	25	No	No	5	No	0	0	No	0	0.0	0	No	No	84.878403	81.589861	3.288542	No	No	No	No	No	No	No	No	0	160	400	1680	No	Yes	No	No	No	No
2.4	Some Days	No	No	Yes	Yes	No	No	Yes	No	34.15	Other	No	No	3	22		No	No	1	Yes	1	135	No	0	0.0	5.625	No	No	104.89315	104.89315	0	No	No	No	No	No	No	No	No	40	120	280	360	Yes	Yes	Yes	Yes	Yes	No
1.8	Never Smoker	No	No	Yes	No	No	No	Yes	No	20.32	Home without Services	No	Yes	3		25	No	No	13	No	0	0	Yes	2	0.0	0.5	No	No	46.2947335	45.6143455	0.680388	No	No	No	No	No	No	No	No	40	40	40	40	Yes	No	Yes	No	No	Yes
6.2	Never Smoker	No	No	Yes	Yes	Yes	No	No	No	41.22	Home without Services	No	No	8	40		Yes	No	1	No	0	0	No	0	0.0	0	Yes	No	149.855457	137.835269	12.020188	No	No	No	No	No	No	No	No	160	320	1280	9520	Yes	Yes	Yes	Yes	Yes	Yes
9.2	Never Smoker	No	No	No	No	No	No	No	No	39.24	Expired	Yes	Yes	2	12		Yes	No	2	No	0	0	No	0	0.0	0	No	Yes	119.975084	124.057412	-4.082328	No	No	No	No	No	No	No	No	240	240	640	5280	No	No	No	No	No	No
8.9	Never Smoker	No	Yes	Yes	Yes	Yes	No	No	No	34.55	Home without Services	No	Yes	3	12	28	No	No	1	No	0	0	No	0	0.0	0	No	No	82.9789865	80.229085	2.7499015	No	No	No	No	No	No	No	No	80	120	320	960	Yes	Yes	Yes	No	No	Yes
8.9	Never Smoker	No	No	Yes	No	Yes	No	Yes	No	26.54	Home without Services	Yes	No	2	39		No	No	1	No	0	0	No	0	0.0	0	No	No	92.98636	83.8861705	9.1001895	No	No	No	No	No	No	No	No	80	160	320	800	Yes	Yes	Yes	No	No	Yes
2.7	Never Smoker	No	No	No	No	No	No	No	No	31.01	Home with Services	No	No	7	40		No	No	1	Yes	1	424	No	0	0.0	17.666666	No	No	74.672583	76.883844	-2.211261	No	No	No	No	No	No	No	No	40	120	200	240	No	No	No	No	No	No
4.7	Never Smoker	No	No	Yes	No	No	No	No	No	25.53	Other	No	No	3	38	62	Yes	No	3	Yes	1	140	No	0	0.0	5.833333	No	No	69.853168	69.5980225	0.2551455	No	No	No	No	No	No	No	No	160	400	560	800	Yes	Yes	No	No	No	No
5.2	Never Smoker	No	No	No	No	No	No	No	No	24.62	Home with Services	No	Yes	4	23	39	No	No	2	No	0	0	No	0	0.0	0	Yes	No	81.589861	75.6081165	5.9817445	No	No	No	No	No	No	No	No	80	240	480	1040	Yes	Yes	Yes	No	No	Yes
2.3	Never Smoker	No	No	No	No	No	No	No	No	30.28	Home with Services	No	No	10		27	No	No	3	No	0	0	No	0	0.0	0	No	No	92.98636	92.98636	0	No	No	No	No	No	No	No	No	80	80	100	120	Yes	Yes	No	Yes	No	Yes
4.3	Some Days	No	No	Yes	Yes	Yes	No	No	No	34.07	Home without Services	Yes	No	3		20	No	No	1	No	0	0	No	0	0.0	0	No	No	130.4927485	126.949061	3.5436875	No	No	No	No	No	No	No	No	0	0	0	0	Yes	Yes	Yes	Yes	Yes	No
24.0	Every Day	Yes	No	Yes	Yes	Yes	No	No	No	43.51	Home without Services	No	No	6	40	53	Yes	No	1	No	0	0	No	0	0.0	0	No	No	121.279161	107.898197	13.380964	No	No	No	No	No	No	No	No	160	320	640	2720	No	Yes	No	Yes	No	No
18.9	Never Smoker	No	No	No	No	No	No	No	No	20.22	Home with Services	No	No	5	18		No	No	2	No	0	0	No	0	0.0	0	Yes	No	61.7735605	#NULL!	#NULL!	No	No	No	No	No	No	No	No	320	800	1760	3200	Yes	Yes	No	No	No	Yes
2.8	Every Day	No	No	No	No	No	No	No	Yes	15.27	Hospice	Yes	No	8	32		Yes	No	4	No	0	0	No	0	0.0	0	No	No	42.8927935	42.8927935	0	No	No	No	No	No	No	No	No	0	80	80	80	No	No	No	No	No	No
9.0	Every Day	No	No	No	No	No	No	No	No	22.42	Home without Services	No	No	2	17		No	No	1	No	0	0	Yes	1	0.0	0.5	No	No	74.672583	74.9844275	-0.3118445	No	No	No	No	No	No	No	No	80	120	160	400	Yes	Yes	Yes	No	No	Yes
7.7	Never Smoker	No	No	Yes	Yes	No	No	No	No	26.61	Home without Services	Yes	No	4	32	37	No	No	1	Yes	1	222	No	0	0.0	9.25	No	No	89.357624	88.9890805	0.3685435	No	No	No	No	No	No	No	No	160	320	480	480	No	No	No	No	No	No
16.3	Never Smoker	No	Yes	Yes	Yes	Yes	No	Yes	No	47.24	SNF	No	No	4	32		Yes	No	1	No	0	0	No	0	0.0	0	No	No	155.525357	145.092741	10.432616	No	No	No	No	No	No	No	No	160	240	480	1560	Yes	Yes	Yes	Yes	Yes	Yes
24.2	Some Days	No	No	Yes	No	No	No	No	No	29.57	Home with Services	Yes	No	3	12		Yes	No	1	No	0	0	No	0	0.0	0	No	No	90.7184	98.883056	-8.164656	No	No	No	No	No	No	No	No	100	220	380	2540	Yes	No	No	No	No	Yes
0.8	Never Smoker	No	No	No	No	No	No	No	No	24.44	Expired	Yes	No	1	25		No	No	#NULL!	No	0	0	No	0	0.0	0	No	No	80.4842305	72.8865645	7.597666	Yes	No	No	No	No	No	No	Yes	80	80	80	80	No	No	No	No	No	No
17.0	Never Smoker	No	Yes	Yes	Yes	Yes	No	No	No	23.95	Home with Services	No	No	9	27	25	No	No	1	Yes	1	2206	No	0	0.0	30	No	No	51.59609	50.178615	1.417475	No	No	No	No	No	No	No	No	80	160	240	560	Yes	Yes	Yes	No	No	Yes
4.0	Never Smoker	No	No	Yes	No	No	No	No	No	28.2	Other	No	No	2	17	22	No	No	1	Yes	1	646	No	0	0.0	26.916666	No	No	102.9937335	94.290437	8.7032965	No	No	No	No	No	No	No	No	160	240	320	400	Yes	Yes	Yes	Yes	Yes	No
4.0	Never Smoker	No	No	Yes	Yes	Yes	No	No	No	46.29	Home with Services	No	No	4	32		No	No	1	No	0	0	Yes	1	0.0	0.5	Yes	No	116.573144	114.7871255	1.7860185	No	No	No	No	No	No	No	No	120	320	440	440	Yes	Yes	Yes	Yes	Yes	Yes
1.6	Never Smoker	No	No	No	Yes	Yes	No	Yes	No	35.44	Home without Services	No	No	1	37		No	No	2	No	0	0	No	0	0.0	0	No	No	107.4729545	108.86208	-1.3891255	No	No	No	No	No	No	No	No	120	200	200	200	No	No	No	No	No	No
9.9	Never Smoker	No	No	No	No	No	No	No	No	25.09	Home with Services	No	No	8	34	61	No	No	5	No	0	0	No	0	0.0	0	No	No	86.4943245	83.91452	2.5798045	No	No	No	No	No	No	No	No	80	80	160	360	No	No	No	Yes	No	No
14.0	Never Smoker	No	No	No	No	No	No	No	No	20.55	Home without Services	Yes	No	3	15		No	No	1	No	0	0	No	0	0.0	0	Yes	No	61.23492	54.2892925	6.9456275	No	No	No	No	No	No	No	No	80	240	320	800	Yes	Yes	Yes	Yes	Yes	Yes
8.8	Every Day	No	Yes	Yes	Yes	Yes	No	Yes	No	50.54	Home without Services	No	No	4	17	18	Yes	No	6	No	0	0	No	0	0.0	0	No	No	142.7964315	142.0026455	0.793786	No	No	No	No	No	No	No	No	480	1680	2640	9840	Yes	Yes	Yes	Yes	Yes	Yes
5.3	Never Smoker	No	No	No	No	No	No	No	No	34.8	Expired	Yes	No	4	17	19	Yes	No	4	No	0	0	No	0	0.0	0	No	No	108.7770315	109.99606	-1.2190285	No	No	No	No	No	No	No	No	1480	3480	5480	11480	No	Yes	No	Yes	No	No
3.8	Former	Yes	No	Yes	Yes	Yes	No	No	No	40.91	Home without Services	No	No	6		24	No	No	7	Yes	1	107	No	0	0.0	4.458333	No	No	120.5137245	118.4725605	2.041164	No	No	No	No	No	No	No	No	80	160	320	640	Yes	Yes	No	Yes	No	Yes
1.7	Never Smoker	No	No	Yes	No	Yes	No	No	No	41.01	Home without Services	No	No	6		24	No	No	5	No	0	0	No	0	0.0	0	No	No	93.893544	95.25432	-1.360776	No	No	No	No	No	No	No	No	400	400	400	400	Yes	Yes	No	Yes	No	Yes
2.8	Never Smoker	No	No	No	No	No	No	No	No	34.15	Home with Services	No	No	7		32	No	No	5	No	0	0	No	0	0.0	0	No	No	86.7778195	84.6799565	2.097863	No	Yes	No	No	No	No	No	Yes	80	160	200	240	No	Yes	No	No	No	No
5.0	Never Smoker	No	Yes	Yes	Yes	No	No	Yes	No	25.25	Home with Services	No	No	4	37	57	No	No	2	No	0	0	No	0	0.0	0	No	No	69.9949155	66.7063735	3.288542	No	No	No	No	No	No	No	No	80	400	720	1040	No	Yes	No	Yes	No	No
7.8	Never Smoker	Yes	Yes	No	Yes	No	No	No	No	21.67	SNF	No	No	6	27		No	No	2	No	0	0	No	0	0.0	0	No	No	74.502486	72.4896715	2.0128145	No	No	No	No	No	No	No	No	80	240	320	800	Yes	Yes	Yes	No	No	Yes
4.4	Never Smoker	No	Yes	Yes	No	Yes	No	No	No	29.87	Home without Services	No	No	4		17	No	No	4	Yes	1	572	Yes	4	0.0	24.333333	No	No	114.7871255	108.3801385	6.406987	No	No	No	No	No	No	No	No	80	160	320	680	Yes	Yes	No	No	No	Yes
5.3	Never Smoker	No	Yes	Yes	No	No	No	No	No	29.69	Home without Services	No	Yes	2	32	32	Yes	No	4	No	0	0	No	0	0.0	0	Yes	No	69.796469	66.678024	3.118445	No	No	No	No	No	No	No	No	160	280	520	1240	Yes	Yes	No	Yes	No	Yes
3.3	Every Day	Yes	Yes	Yes	No	No	No	No	No	25.47	Other	No	No	4	37		No	No	1	No	0	0	Yes	1	0.0	0	No	No	98.08927	94.8857765	3.2034935	No	No	No	No	No	No	No	No	160	160	160	160	No	No	No	No	No	No
2.7	Never Smoker	No	Yes	Yes	Yes	Yes	No	No	No	26.95	Home without Services	No	No	5	32		No	No	4	No	0	0	No	0	0.0	0	No	No	81.3914145	80.399182	0.9922325	No	No	No	No	No	No	No	No	160	320	360	360	No	Yes	Yes	No	No	No
2.8	Every Day	No	Yes	Yes	Yes	No	No	No	Yes	19.31	Home with Services	No	No	6		35	No	No	3	No	0	0	No	0	0.0	0	No	No	55.281525	55.0830785	0.1984465	No	No	No	No	No	No	No	No	80	240	400	560	Yes	Yes	Yes	Yes	Yes	Yes
5.3	Never Smoker	No	No	Yes	No	No	No	No	No	23.5	Home with Services	No	No	5		22	No	No	3	No	0	0	No	0	0.0	0	Yes	No	71.497439	62.085405	9.412034	No	No	No	No	No	No	No	No	160	320	640	700	Yes	Yes	Yes	Yes	Yes	Yes
3.2	Never Smoker	No	No	No	No	No	No	No	No	30.68	Home without Services	No	No	4		32	No	No	3	Yes	1	448	No	0	0.0	18.666666	No	No	101.5762585	96.9836395	4.592619	No	No	No	No	No	No	No	No	360	360	360	360	No	Yes	No	No	No	No
5.5	Never Smoker	No	No	No	No	No	No	No	No	27.08	Expired	No	Yes	7	27		No	No	2	No	0	0	No	0	0.0	0	No	No	64.977054	64.977054	0	No	No	No	No	No	No	No	No	0	80	160	160	Yes	Yes	No	No	No	No
1.5	Never Smoker	No	No	No	No	No	No	No	No	50.02	Other	No	No	6	27	27	Yes	No	3	Yes	2	44	No	0	0.0	1.833333	No	No	167.26205	167.26205	0	No	No	No	No	No	No	No	No	0	0	0	0	No	Yes	No	Yes	No	No
5.3	Never Smoker	No	No	No	No	Yes	No	No	No	38.9	Home without Services	No	Yes	2	23		No	No	1	No	0	0	No	0	0.0	0	Yes	No	101.9731515	102.795287	-0.8221355	No	No	No	No	No	No	No	No	0	0	120	280	Yes	Yes	Yes	Yes	Yes	Yes
10.4	Never Smoker	No	No	No	No	No	No	No	No	23.86	Home with Services	No	No	8		24	No	No	17	Yes	2	221	No	0	0.0	9.208333	No	No	75.8349125	79.775493	-3.9405805	No	No	No	No	No	No	No	No	0	640	1280	4240	Yes	Yes	No	Yes	No	Yes
2.0	Never Smoker	No	No	Yes	No	Yes	No	No	No	29.49	Home without Services	No	No	6		20	No	No	2	No	0	0	No	0	0.0	0	No	No	78.584814	77.904426	0.680388	No	No	No	No	No	No	No	No	80	160	300	300	Yes	Yes	Yes	Yes	Yes	Yes
8.8	Every Day	Yes	No	Yes	No	No	No	No	No	25.23	Home without Services	No	No	7		35	No	No	9	Yes	1	145	Yes	2	0.0	7.041666	No	No	65.77084	64.580161	1.190679	No	No	No	No	No	No	No	No	80	160	240	800	Yes	Yes	Yes	No	No	Yes
3.8	Some Days	No	Yes	Yes	No	No	No	No	No	24.67	Home without Services	No	Yes	5	25	33	No	No	1	No	0	0	No	0	0.0	0	No	No	79.095105	73.595302	5.499803	No	No	No	No	No	No	No	No	120	440	760	760	Yes	Yes	No	Yes	No	Yes
4.5	Never Smoker	Yes	Yes	Yes	Yes	No	No	Yes	No	26.35	Home without Services	Yes	No	2	27		Yes	No	2	No	0	0	No	0	0.0	0	No	No	89.981313	90.5766525	-0.5953395	No	Yes	No	No	No	No	No	Yes	80	160	240	360	Yes	Yes	No	No	No	Yes
2.8	Light Smoker	No	Yes	Yes	Yes	Yes	No	No	No	32.39	Home without Services	No	Yes	5	34	52	No	No	2	No	0	0	No	0	0.0	0	Yes	No	105.3750915	102.398394	2.9766975	No	No	No	No	No	No	No	No	160	320	320	320	Yes	Yes	Yes	No	No	Yes
3.7	Never Smoker	No	No	No	No	No	No	No	Yes	17.77	Home without Services	No	No	2	11		No	No	1	No	0	0	No	0	0.0	0	No	No	66.9331695	61.0931725	5.839997	No	No	No	No	No	No	No	No	40	120	200	200	Yes	Yes	Yes	Yes	Yes	Yes
7.6	Never Smoker	No	No	No	No	No	No	No	No	29.35	Home without Services	No	No	5	18		Yes	No	4	No	0	0	No	0	0.0	0	No	No	86.18248	87.543256	-1.360776	No	No	No	No	No	No	No	No	80	240	400	1280	Yes	Yes	No	Yes	No	Yes
26.6	Never Smoker	No	Yes	No	No	No	No	Yes	No	22.05	SNF	No	No	5	17	17	No	No	2	Yes	1	640	No	0	0.0	26.666666	No	No	80.285784	65.77084	14.514944	No	No	No	No	No	No	No	No	160	480	1120	5520	Yes	Yes	Yes	No	No	Yes
9.1	Light Smoker	No	No	Yes	No	No	No	No	No	25.42	Other	No	No	3	12	45	No	No	2	No	0	0	No	0	0.0	0	No	No	99.9886865	71.44074	28.5479465	No	No	No	No	No	No	No	No	120	280	680	3240	Yes	Yes	Yes	No	No	Yes
7.7	Never Smoker	No	No	No	Yes	No	No	No	No	24.09	SNF	Yes	No	1	32		No	No	1	No	0	0	No	0	0.0	0	No	No	92.6745155	67.698606	24.9759095	No	No	No	No	No	No	No	No	40	80	200	560	Yes	No	No	No	No	Yes
10.1	Never Smoker	No	No	No	No	No	No	Yes	No	26.47	Home without Services	No	Yes	5	27		No	No	2	No	0	0	No	0	0.0	0	Yes	No	95.25432	86.0974315	9.1568885	No	No	No	No	No	No	No	No	320	480	1120	3360	No	Yes	No	No	No	No
8.5	Every Day	Yes	Yes	Yes	Yes	No	No	Yes	No	25.86	Home with Services	Yes	No	8	22	46	Yes	No	2	No	0	0	No	0	0.0	0	No	No	88.166945	79.4069495	8.7599955	No	No	No	No	No	No	No	No	80	160	400	760	Yes	Yes	Yes	Yes	Yes	Yes
12.7	Never Smoker	No	No	No	No	No	No	No	No	26.45	SNF	No	No	6	37		No	No	1	No	0	0	No	0	0.0	0	No	No	72.57472	76.600349	-4.025629	No	No	No	No	No	No	No	No	0	20	80	440	Yes	Yes	Yes	No	No	Yes
11.3	Never Smoker	No	No	No	No	No	No	No	No	30.6	SNF	Yes	No	12	25		Yes	No	1	No	0	0	No	0	0.0	0	No	Yes	80.285784	75.8916115	4.3941725	No	Yes	No	No	No	No	No	Yes	160	480	800	1400	No	No	No	No	No	No
11.2	Never Smoker	No	No	Yes	Yes	No	No	Yes	No	23.45	Home without Services	No	No	3	32	52	No	No	4	No	0	0	Yes	1	0.0	0.5	Yes	Yes	68.9743335	56.2737575	12.700576	No	No	No	No	No	No	No	No	0	0	0	0	Yes	Yes	No	No	No	Yes
5.0	Never Smoker	No	No	Yes	No	No	No	No	No	23.65	Home with Services	No	No	4		34	No	No	2	Yes	1	409	No	0	0.0	17.041666	No	No	72.4329725	68.492392	3.9405805	No	No	No	No	No	No	No	No	160	160	160	160	Yes	Yes	No	No	No	Yes
11.3	Never Smoker	No	No	No	No	No	No	No	No	31.64	SNF	Yes	No	5		35	Yes	No	3	No	0	0	No	0	0.0	0	No	No	89.981313	91.625584	-1.644271	No	No	No	No	No	No	No	No	40	80	120	200	Yes	Yes	No	No	No	Yes
3.9	Never Smoker	No	No	Yes	No	Yes	No	No	No	33.4	Home without Services	No	No	2	32		No	No	1	Yes	1	554	No	0	0.0	23.083333	No	No	129.27372	131.088088	-1.814368	No	No	No	No	No	No	No	No	120	200	360	760	No	Yes	No	No	No	No
5.7	Never Smoker	No	No	No	No	No	No	No	No	21.15	Home with Services	No	No	3	20	27	No	No	4	No	0	0	No	0	0.0	0	Yes	No	62.3972495	63.0776375	-0.680388	No	No	No	No	No	No	No	No	0	40	40	120	Yes	Yes	Yes	No	No	Yes
7.0	Never Smoker	No	No	No	No	No	No	No	No	24.37	Home with Services	No	Yes	2	24	37	No	No	2	No	0	0	Yes	1	0.0	0	No	No	80.285784	75.919961	4.365823	No	No	No	No	No	No	No	No	160	400	880	3120	Yes	No	No	No	No	Yes
3.2	Never Smoker	No	No	No	No	No	No	No	No	34.93	Hospice	Yes	No	11		25	Yes	No	3	No	0	0	No	0	0.0	0	No	No	91.9941275	92.2776225	-0.283495	No	No	No	No	No	No	No	No	80	560	800	1440	No	Yes	No	No	No	No
16.9	Never Smoker	Yes	Yes	Yes	Yes	Yes	No	No	No	43.87	Home with Services	Yes	No	6	24	13	No	No	5	Yes	1	106	Yes	1	0.0	4.916666	Yes	No	132.392165	123.2919755	9.1001895	No	No	No	No	No	No	No	No	0	0	0	0	Yes	Yes	No	No	No	Yes
2.8	Never Smoker	No	Yes	No	Yes	No	No	No	No	24.37	Home with Services	No	No	4	33	32	No	No	1	No	0	0	Yes	1	0.0	0.5	No	No	71.497439	72.688118	-1.190679	No	No	No	No	No	No	No	No	80	320	640	800	No	Yes	Yes	No	No	No
3.3	Every Day	No	No	Yes	No	Yes	No	No	No	27.1	Home without Services	No	No	2	27		No	No	1	No	0	0	Yes	1	0.0	0.5	Yes	No	75.012777	78.471416	-3.458639	No	No	No	No	No	No	No	No	80	80	80	140	Yes	No	Yes	No	No	Yes
6.8	Never Smoker	No	Yes	Yes	Yes	Yes	No	Yes	No	34.45	Home without Services	No	No	3	25		No	No	1	Yes	1	87	No	0	0.0	3.625	No	No	122.980131	112.037224	10.942907	No	No	No	No	No	No	No	No	80	160	320	680	Yes	Yes	Yes	Yes	Yes	Yes
3.3	Never Smoker	No	No	Yes	Yes	Yes	No	No	No	41.1	Home without Services	No	No	3	40		No	No	1	No	0	0	No	0	0.0	0	No	No	104.099364	101.9164525	2.1829115	No	No	No	No	No	No	No	No	0	120	160	160	Yes	Yes	No	No	No	Yes
21.6	Never Smoker	No	No	Yes	Yes	Yes	No	No	No	38.07	Hospice	Yes	No	6		31	Yes	No	3	No	0	0	No	0	0.0	0	No	No	118.5859585	106.991013	11.5949455	Yes	No	No	No	No	No	No	Yes	40	240	480	5120	Yes	Yes	Yes	Yes	Yes	Yes
6.0	Never Smoker	No	Yes	Yes	Yes	No	No	Yes	No	32.03	Home with Services	No	No	2		37	No	No	2	No	0	0	No	0	0.0	0	No	No	82.9789865	87.2881105	-4.309124	No	No	No	No	No	No	No	No	80	160	360	440	Yes	Yes	Yes	No	No	Yes
9.0	Never Smoker	Yes	No	Yes	No	Yes	No	No	No	29.66	Home with Services	No	No	6	37	37	No	No	2	No	0	0	No	0	0.0	0	Yes	No	94.8290775	85.898985	8.9300925	No	No	No	No	No	No	No	No	80	320	480	720	Yes	Yes	Yes	Yes	Yes	Yes
4.6	Every Day	Yes	Yes	Yes	Yes	No	No	Yes	No	22.72	Home without Services	No	No	7	31		No	No	1	No	0	0	No	0	0.0	0	No	No	59.874144	56.3304565	3.5436875	No	No	No	No	No	No	No	No	80	240	240	240	Yes	Yes	No	Yes	No	Yes
10.4	Never Smoker	No	No	No	No	No	No	No	No	32.12	Home without Services	No	Yes	3	22		No	No	1	No	0	0	No	0	0.0	0	Yes	No	104.89315	98.65626	6.23689	No	No	No	No	No	No	No	No	80	200	680	2600	Yes	Yes	Yes	Yes	Yes	Yes
28.2	Never Smoker	No	No	No	No	No	No	No	No	32.84	SNF	No	No	7	22	22	Yes	No	1	No	0	0	No	0	0.0	0	No	No	95.2826695	95.1125725	0.170097	No	No	No	No	No	No	No	No	400	800	800	1000	No	Yes	No	Yes	No	No
6.0	Never Smoker	No	No	No	No	No	No	No	No	23.76	Home with Services	No	No	4	40	52	No	No	2	No	0	0	No	0	0.0	0	No	No	70.193362	68.775887	1.417475	No	No	No	No	No	No	No	No	80	240	240	800	No	Yes	No	No	No	No
1.8	Never Smoker	No	No	No	No	No	No	No	No	51.75	Other	No	No	6		27	Yes	No	4	Yes	1	38	No	0	0.0	1.583333	No	No	170.267097	168.282632	1.984465	No	No	No	No	No	No	No	No	480	480	480	480	No	Yes	No	Yes	No	No
16.7	Never Smoker	No	No	Yes	No	No	No	No	No	24.56	Home with Services	No	No	4	32		No	No	1	No	0	0	No	0	0.0	0	Yes	No	63.899773	60.894726	3.005047	No	No	No	No	No	No	No	No	80	80	180	660	Yes	Yes	No	Yes	No	Yes
17.1	Never Smoker	No	No	Yes	No	No	No	No	No	20.96	Hospice	Yes	No	5		34	No	No	3	No	0	0	No	0	0.0	0	No	No	74.27569	66.2527815	8.0229085	No	No	No	No	No	No	No	No	120	120	120	120	Yes	No	No	No	No	Yes
3.8	Never Smoker	No	No	Yes	No	No	No	No	No	37.02	Home with Services	No	Yes	4	34		No	No	1	No	0	0	No	0	0.0	0	No	No	104.32616	100.8958705	3.4302895	No	No	No	No	No	No	No	No	40	200	360	600	Yes	Yes	Yes	No	No	Yes
7.7	Never Smoker	No	No	No	No	No	No	No	Yes	16.24	Home with Services	No	No	7	14	22	No	No	4	Yes	1	196	Yes	1	0.0	8.166666	No	No	46.9751215	#NULL!	#NULL!	No	No	No	No	No	No	No	No	160	180	200	320	Yes	Yes	Yes	No	No	No
5.3	Never Smoker	No	No	No	No	No	No	No	No	31.9	SNF	No	No	4	22	47	No	No	4	Yes	1	459	No	0	0.0	19.125	Yes	No	76.2885045	66.848121	9.4403835	No	No	No	No	No	No	No	No	80	240	880	4720	Yes	Yes	Yes	No	No	Yes
5.1	Never Smoker	No	No	Yes	No	No	No	No	No	25.68	Home without Services	No	Yes	2	34	39	No	No	1	No	0	0	No	0	0.0	0	Yes	No	69.966566	69.966566	0	No	No	No	No	No	No	No	No	40	40	80	520	Yes	Yes	Yes	Yes	Yes	Yes
18.8	Never Smoker	No	No	No	No	No	No	No	No	30.82	Home without Services	No	No	4		32	No	No	4	Yes	1	973	No	0	0.0	30	Yes	No	101.49121	97.408882	4.082328	No	No	No	No	No	No	No	No	0	0	0	40	Yes	Yes	Yes	No	No	Yes
66.3	Never Smoker	No	No	No	No	No	No	No	Yes	18.52	Home without Services	Yes	No	5	12	17	No	No	8	Yes	1	500	No	0	0.0	20.833333	No	No	43.998424	41.5887165	2.4097075	No	No	No	No	No	No	No	No	160	640	640	640	No	No	No	Yes	No	No
14.9	Never Smoker	Yes	No	No	Yes	Yes	No	No	No	46.74	SNF	No	No	8	37	52	Yes	No	5	No	0	0	No	0	0.0	0	No	No	145.489634	139.422841	6.066793	No	No	No	No	No	No	No	No	160	240	240	240	Yes	Yes	Yes	Yes	Yes	Yes
1.7	Never Smoker	No	No	No	No	No	No	No	No	25.44	Home without Services	No	No	5		22	No	No	2	No	0	0	No	0	0.0	0	No	No	74.389088	71.497439	2.891649	No	No	No	No	No	No	No	No	0	0	0	0	No	Yes	No	No	No	No
3.9	Never Smoker	No	Yes	No	No	No	No	Yes	No	26.56	Home without Services	No	No	4	20	29	No	No	1	No	0	0	Yes	1	0.0	0.5	No	No	63.5879285	57.6345335	5.953395	No	No	No	No	No	No	No	No	80	100	120	140	Yes	Yes	Yes	No	No	Yes
5.1	Never Smoker	Yes	Yes	Yes	Yes	No	No	No	No	28.49	Home without Services	No	No	5	38	47	No	No	1	No	0	0	No	0	0.0	0	No	No	80.058988	80.058988	0	No	No	No	No	No	No	No	No	80	240	400	760	Yes	No	No	No	No	Yes
7.3	Never Smoker	No	No	No	No	No	No	No	No	24.52	Home with Services	No	No	8	37	24	No	No	17	Yes	1	49	No	0	0.0	2.041666	No	No	77.9894745	81.986754	-3.9972795	No	No	No	No	No	No	No	No	120	120	120	120	Yes	Yes	No	Yes	No	Yes
2.0	Never Smoker	No	Yes	No	No	No	No	Yes	No	24.76	Home with Services	No	No	2	20	17	No	No	1	Yes	1	46	Yes	1	0.0	1.916666	No	No	63.049288	61.3766675	1.6726205	No	No	No	No	No	No	No	No	80	160	320	320	No	Yes	No	Yes	No	No
6.2	Never Smoker	No	Yes	Yes	No	No	No	Yes	No	29.61	Home without Services	Yes	No	5	31		Yes	No	2	No	0	0	No	0	0.0	0	No	No	82.1852005	80.682677	1.5025235	No	No	No	No	No	No	No	No	240	720	1200	2400	No	Yes	Yes	No	No	No
18.3	Former	Yes	No	No	Yes	No	No	No	No	21.43	Home with Services	Yes	No	5	17		Yes	No	2	No	0	0	No	0	0.0	0	No	No	62.595696	60.214338	2.381358	No	No	No	No	No	No	No	No	120	120	160	1100	Yes	Yes	No	No	No	Yes
7.0	Every Day	No	No	Yes	Yes	Yes	No	No	No	38.09	Other	Yes	Yes	5	34		Yes	No	1	No	0	0	No	0	0.0	0	No	No	118.784405	116.9983865	1.7860185	No	No	No	No	No	No	No	No	40	40	40	40	Yes	Yes	No	Yes	No	Yes
6.7	Never Smoker	No	Yes	Yes	No	No	No	Yes	No	23.84	Home with Services	No	No	6	40	52	No	No	3	No	0	0	No	0	0.0	0	Yes	No	66.7630725	62.992589	3.7704835	No	No	No	No	No	No	No	No	40	120	280	1080	No	No	Yes	No	No	No
7.3	Never Smoker	No	No	No	No	No	No	No	No	30.34	Home without Services	No	No	4	19	19	No	No	4	No	0	0	No	0	0.0	0	No	No	95.991407	93.1848065	2.8066005	No	No	No	No	No	No	No	No	80	160	320	600	Yes	Yes	Yes	Yes	Yes	Yes
15.0	Never Smoker	No	Yes	Yes	No	No	No	No	No	24.96	Home without Services	Yes	No	3	17	18	No	No	2	No	0	0	No	0	0.0	0	No	No	81.64656	78.8966585	2.7499015	No	No	No	No	No	No	No	No	40	40	40	40	Yes	Yes	Yes	No	No	Yes
1.6	Never Smoker	Yes	No	Yes	No	No	No	Yes	No	27	Other	Yes	No	0	37	66	Yes	No	11	Yes	1	30	Yes	1	0.0	1.25	No	No	79.6904445	78.187921	1.5025235	No	Yes	No	No	No	No	No	Yes	0	0	0	0	Yes	Yes	No	No	No	Yes
7.2	Never Smoker	No	Yes	Yes	No	Yes	No	No	No	35.27	Home without Services	Yes	No	2	13		No	No	1	No	0	0	No	0	0.0	0	Yes	No	126.098576	114.6737275	11.4248485	No	No	No	No	No	No	No	No	80	200	280	960	Yes	Yes	Yes	No	No	Yes
13.9	Never Smoker	No	No	No	No	Yes	No	No	No	37.62	Home without Services	No	Yes	2	21		No	No	2	No	0	0	No	0	0.0	0	No	No	98.996454	93.2982045	5.6982495	No	No	No	No	No	No	No	No	80	160	320	2800	Yes	Yes	Yes	Yes	Yes	Yes
3.0	Never Smoker	No	Yes	Yes	No	Yes	No	No	No	37.17	Home without Services	No	No	10	37	59	No	No	1	No	0	0	No	0	0.0	0	Yes	No	70.30676	67.358412	2.948348	No	No	No	No	No	No	No	No	80	240	360	420	Yes	Yes	No	No	No	Yes
6.3	Never Smoker	No	No	No	No	No	No	No	No	28.1	Home with Services	No	No	5	37		No	No	2	No	0	0	No	0	0.0	0	No	No	77.8760765	76.600349	1.2757275	No	No	No	No	No	No	No	No	80	80	240	560	Yes	Yes	Yes	No	No	Yes
1.7	Never Smoker	No	No	No	No	No	No	No	No	51.24	Home with Services	No	No	6		27	No	No	5	No	0	0	No	0	0.0	0	No	No	172.7902025	166.638361	6.1518415	No	No	No	No	No	No	No	No	240	760	1800	1800	No	Yes	No	Yes	No	No
4.4	Former	No	Yes	Yes	No	No	No	No	No	23.64	Home without Services	No	No	2	20		No	No	1	No	0	0	No	0	0.0	0	Yes	No	79.3786	79.038406	0.340194	No	No	No	No	No	No	No	No	80	80	120	120	Yes	Yes	Yes	Yes	Yes	Yes
4.6	Former	Yes	No	Yes	Yes	Yes	No	No	No	39.25	Home without Services	No	No	6		24	No	No	8	Yes	1	78	No	0	0.0	3.25	No	No	117.7921725	113.6531455	4.139027	No	No	No	No	No	No	No	No	240	400	560	960	Yes	Yes	Yes	Yes	Yes	Yes
15.9	Never Smoker	Yes	No	No	No	Yes	No	No	No	34.85	SNF	Yes	No	6	37		No	No	5	No	0	0	No	0	0.0	0	No	No	94.7723785	92.079176	2.6932025	No	No	No	No	No	No	No	No	0	0	0	0	No	Yes	Yes	Yes	No	No
2.1	Never Smoker	No	No	No	No	No	No	No	No	25.67	Home without Services	No	No	8	35		No	No	3	No	0	0	No	0	0.0	0	No	No	74.785981	76.54365	-1.757669	No	No	No	No	No	No	No	No	80	120	160	160	No	No	No	No	No	No
4.7	Never Smoker	Yes	No	Yes	No	Yes	No	No	No	38.64	Home with Services	Yes	No	5	37		Yes	No	1	No	0	0	No	0	0.0	0	No	No	105.9987805	102.0865495	3.912231	No	No	No	No	No	No	No	No	0	80	240	520	Yes	Yes	No	Yes	No	Yes
4.0	Never Smoker	No	No	No	No	No	No	No	No	24.1	Home without Services	No	No	3	24		No	No	1	Yes	1	60	No	0	0.0	2.5	Yes	No	69.626372	69.796469	-0.170097	No	No	No	No	No	No	No	No	80	400	720	960	Yes	Yes	Yes	No	No	Yes
5.6	Every Day	No	No	No	No	No	No	No	No	28.54	Home without Services	No	No	2	18		No	No	1	No	0	0	No	0	0.0	0	No	No	94.573932	92.7879135	1.7860185	No	No	No	No	No	No	No	No	20	180	220	420	Yes	Yes	No	Yes	No	Yes
2.3	Every Day	No	No	No	Yes	No	No	No	No	34.12	Home with Services	No	No	5	27		Yes	No	1	No	0	0	No	0	0.0	0	No	No	114.078388	114.078388	0	No	Yes	No	No	No	No	No	Yes	240	240	320	360	Yes	Yes	Yes	Yes	Yes	Yes
11.3	Never Smoker	No	No	No	No	No	No	No	No	20.82	Home with Services	No	Yes	2	29		Yes	No	2	No	0	0	No	0	0.0	0	No	No	55.9902625	53.29706	2.6932025	No	No	No	No	No	No	No	No	80	80	200	660	No	No	No	No	No	No
12.0	Never Smoker	No	Yes	Yes	No	No	No	Yes	Yes	19.1	Home with Services	No	No	3	34		No	No	1	No	0	0	No	0	0.0	0	Yes	No	56.5572525	56.982495	-0.4252425	No	No	No	No	No	No	No	No	160	160	240	320	Yes	Yes	No	No	No	Yes
3.7	Never Smoker	No	No	No	No	No	No	No	No	23.28	Home with Services	No	No	6	31		Yes	No	1	No	0	0	No	0	0.0	0	No	No	#NULL!	54.0624965	#NULL!	No	Yes	No	No	No	No	No	Yes	80	80	160	260	Yes	Yes	No	Yes	No	Yes
2.2	Never Smoker	No	Yes	Yes	Yes	Yes	No	No	No	33.35	Other	No	No	3	27		No	No	2	Yes	1	473	No	0	0.0	19.708333	No	No	92.6745155	90.888497	1.7860185	No	No	No	No	No	No	No	No	80	160	160	160	Yes	No	No	No	No	No
7.8	Never Smoker	No	No	No	No	No	No	No	No	25.65	Hospice	No	No	5	32	62	No	No	1	No	0	0	No	0	0.0	0	No	No	123.887315	108.578585	15.30873	No	No	No	No	No	No	No	No	200	200	280	1080	Yes	Yes	No	No	No	No
11.0	Never Smoker	No	Yes	Yes	No	Yes	No	No	No	42.03	Home without Services	No	No	2	25		No	No	1	No	0	0	No	0	0.0	0	Yes	No	122.46984	144.4974015	-22.0275615	No	No	No	No	No	No	No	No	0	40	120	240	Yes	Yes	Yes	Yes	Yes	Yes
2.9	Never Smoker	No	Yes	No	No	No	No	No	No	25.69	Home with Services	No	No	0	37		No	No	1	No	0	0	No	0	0.0	0	No	No	53.977448	57.6912325	-3.7137845	No	No	No	No	No	No	No	No	0	80	100	120	Yes	Yes	No	No	No	Yes
5.5	Some Days	No	Yes	Yes	No	No	No	No	No	22.57	Home with Services	No	No	3	34		Yes	No	2	No	0	0	No	0	0.0	0	No	No	61.80191	57.776281	4.025629	No	No	No	No	No	No	No	No	80	160	560	840	Yes	Yes	Yes	No	No	Yes
3.3	Never Smoker	No	No	No	No	No	No	No	No	23.92	Home with Services	No	No	8		24	No	No	18	Yes	1	123	No	0	0.0	5.125	No	No	84.3964615	79.9739395	4.422522	No	No	No	No	No	No	No	No	120	360	840	1080	Yes	Yes	No	Yes	No	No
8.2	Never Smoker	No	Yes	Yes	No	No	No	No	No	43.55	Home without Services	No	No	2	30		No	No	1	No	0	0	No	0	0.0	0	No	Yes	141.4923545	118.6993565	22.792998	No	No	No	No	No	No	No	No	80	160	320	2560	No	No	No	Yes	No	No
2.7	Every Day	Yes	No	Yes	No	Yes	No	No	No	34.83	Home without Services	No	No	4		24	Yes	No	5	No	0	0	No	0	0.0	0	No	No	100.187133	97.862474	2.324659	No	No	No	No	No	No	No	No	120	280	360	400	Yes	Yes	Yes	Yes	Yes	No
4.0	Never Smoker	No	No	No	No	No	No	No	No	26.61	Home without Services	No	No	2	27	30	No	No	1	No	0	0	No	0	0.0	0	Yes	No	85.955684	81.7316085	4.2240755	No	No	No	No	No	No	No	No	40	40	160	240	Yes	Yes	Yes	Yes	Yes	Yes
7.4	Never Smoker	No	No	No	No	No	No	No	No	26.71	Other	Yes	No	7	40		No	No	2	Yes	1	164	No	0	0.0	6.833333	No	No	63.50288	72.7731665	-9.2702865	No	No	No	No	No	No	No	No	40	200	240	240	No	No	No	No	No	No
8.0	Never Smoker	No	No	No	No	No	No	No	No	43.58	Home with Services	Yes	No	5	30	35	Yes	No	3	No	0	0	No	0	0.0	0	No	No	123.5754705	118.784405	4.7910655	Yes	No	No	No	No	No	No	Yes	240	480	480	2240	Yes	Yes	Yes	Yes	Yes	Yes
3.7	Never Smoker	No	No	Yes	No	No	No	No	No	26.55	SNF	Yes	Yes	2	37	45	Yes	No	6	No	0	0	No	0	0.0	0	No	No	75.0978255	76.883844	-1.7860185	No	Yes	No	No	No	No	No	Yes	240	240	320	360	Yes	Yes	No	No	No	Yes
8.6	Never Smoker	No	No	Yes	No	Yes	No	No	No	40.77	Home with Services	No	No	6	22	24	Yes	No	5	Yes	1	99	No	0	0.0	4.125	Yes	No	99.9886865	94.68733	5.3013565	No	No	No	No	No	No	No	No	0	0	0	0	Yes	Yes	No	Yes	No	Yes
4.0	Never Smoker	No	No	Yes	Yes	No	No	No	No	27.66	Home without Services	No	No	3	32	41	No	No	1	No	0	0	No	0	0.0	0	No	No	100.697424	92.476069	8.221355	No	No	No	No	No	No	No	No	80	240	400	520	Yes	Yes	No	No	No	Yes
19.8	Never Smoker	No	Yes	Yes	Yes	Yes	No	No	No	32.92	Home with Services	Yes	No	3	24		No	Yes	3	No	0	0	No	0	0.0	0	Yes	No	90.888497	89.697818	1.190679	No	No	No	No	No	No	No	No	80	160	320	1800	Yes	Yes	Yes	No	No	Yes
1.3	Never Smoker	No	No	No	No	No	No	No	No	22.42	Expired	No	No	7		21	No	No	5	No	0	0	No	0	0.0	0	No	No	58.96696	62.992589	-4.025629	No	No	No	No	No	No	No	No	0	0	0	0	No	No	No	No	No	No
40.7	Never Smoker	No	No	No	No	No	No	No	No	29.8	Expired	Yes	No	4	27	32	Yes	Yes	5	No	0	0	No	0	0.0	0	No	No	97.3805325	94.177039	3.2034935	No	No	No	No	No	No	No	No	0	40	80	240	No	Yes	Yes	No	No	No
2.6	Never Smoker	Yes	Yes	Yes	No	No	No	No	No	25.88	Home with Services	No	No	13	40		No	No	2	No	0	0	No	0	0.0	0	No	No	77.1956885	77.1956885	0	No	No	No	No	No	No	No	No	0	0	40	40	Yes	Yes	No	No	No	Yes
3.0	Never Smoker	No	Yes	No	Yes	Yes	No	No	No	32.91	Home without Services	No	No	3		27	No	No	1	No	0	0	No	0	0.0	0	No	No	89.697818	89.697818	0	No	No	No	No	No	No	No	No	120	360	600	680	Yes	Yes	No	No	No	Yes
8.0	Former	No	No	No	No	No	No	No	Yes	17.74	Home without Services	No	No	3	16		No	No	1	No	0	0	No	0	0.0	0	Yes	No	62.0003565	54.4593895	7.540967	No	No	No	No	No	No	No	No	120	200	360	840	Yes	Yes	Yes	Yes	Yes	Yes
13.0	Never Smoker	No	No	No	No	No	No	No	No	46.86	Expired	Yes	No	3	22		No	Yes	1	No	0	0	No	0	0.0	0	No	No	134.9719695	131.6834275	3.288542	No	No	No	No	No	No	No	No	0	840	2040	3720	No	No	No	No	No	No
15.5	Never Smoker	No	No	No	No	No	No	No	No	21.99	Expired	Yes	No	2	5	35	No	No	2	No	0	0	No	0	0.0	0	No	No	94.4888835	65.600743	28.8881405	No	No	No	No	No	No	No	No	0	960	960	960	No	No	No	No	No	No
3.0	Every Day	No	No	No	No	Yes	No	No	No	32.87	Home without Services	No	No	4		14	No	No	2	No	0	0	Yes	1	0.0	0	No	No	103.872568	103.872568	0	No	No	No	No	No	No	No	No	0	20	40	60	Yes	Yes	Yes	Yes	Yes	Yes
6.8	Never Smoker	No	No	No	No	No	No	No	No	26.16	Expired	Yes	No	10	35		No	No	3	No	0	0	No	0	0.0	0	No	No	68.1805475	71.2989925	-3.118445	Yes	No	No	No	No	No	No	Yes	0	0	0	0	No	No	No	No	No	No
10.0	Former	No	No	Yes	No	Yes	No	No	No	34.12	Home without Services	No	Yes	3	23	29	No	No	2	No	0	0	No	0	0.0	0	Yes	No	95.9630575	95.878009	0.0850485	No	No	No	No	No	No	No	No	240	320	480	1120	Yes	Yes	Yes	Yes	Yes	Yes
22.0	Never Smoker	No	No	No	No	No	No	No	Yes	12	Expired	Yes	No	2		37	No	No	3	No	0	0	No	0	0.0	0	No	No	32.6869735	32.6869735	0	No	No	No	No	No	No	No	No	0	20	20	160	No	No	No	No	No	No
12.8	Never Smoker	No	No	No	No	No	No	No	Yes	19.25	Hospice	Yes	No	7	27		No	No	2	Yes	1	210	No	0	0.0	8.75	Yes	No	62.312201	49.2997805	13.0124205	No	No	No	No	No	No	No	No	0	240	400	2960	No	Yes	No	No	No	No
4.2	Never Smoker	No	No	No	No	No	No	No	No	29.33	Home without Services	No	No	3	24		No	No	1	No	0	0	No	0	0.0	0	Yes	No	89.924614	87.486557	2.438057	No	No	No	No	No	No	No	No	40	80	200	260	Yes	Yes	No	Yes	No	Yes
3.2	Never Smoker	No	No	Yes	No	No	No	No	No	26.91	Home with Services	No	No	0	40		No	No	1	No	0	0	No	0	0.0	0	No	No	81.986754	77.904426	4.082328	No	No	No	No	No	No	No	No	0	240	320	360	No	Yes	No	No	No	No
12.0	Never Smoker	No	Yes	Yes	Yes	No	No	No	No	29.75	Other	No	Yes	6	37		No	No	2	Yes	1	114	No	0	0.0	4.75	Yes	No	106.480722	99.4783955	7.0023265	No	No	No	No	No	No	No	No	40	80	120	1120	No	Yes	No	Yes	No	No
4.3	Never Smoker	No	Yes	No	No	No	No	No	No	28.67	Home without Services	No	No	3	40	43	No	No	1	No	0	0	No	0	0.0	0	Yes	No	88.0818965	75.749864	12.3320325	No	No	No	No	No	No	No	No	80	360	600	600	Yes	Yes	No	No	No	Yes
11.3	Never Smoker	No	No	No	No	No	No	No	No	22.13	SNF	No	No	7	28	56	No	No	2	No	0	0	No	0	0.0	0	No	No	#NULL!	#NULL!	#NULL!	No	No	No	No	No	No	No	No	0	0	0	0	Yes	Yes	No	No	No	Yes
2.0	Never Smoker	No	Yes	No	No	No	No	Yes	No	24.6	Hospice	No	No	2	5	17	No	No	2	Yes	1	64	No	0	0.0	2.666666	No	No	61.575114	60.9797745	0.5953395	No	No	No	No	No	No	No	No	80	160	160	160	No	Yes	No	No	No	No
3.2	Never Smoker	No	No	Yes	No	No	No	No	No	23.59	Home without Services	No	No	2	17	51	No	No	1	No	0	0	No	0	0.0	0	No	No	54.884632	58.4850185	-3.6003865	No	No	No	No	No	No	No	No	80	120	220	220	Yes	Yes	Yes	Yes	Yes	Yes
4.1	Never Smoker	No	No	Yes	No	Yes	No	Yes	No	35.8	Home without Services	No	No	4	33		Yes	No	2	No	0	0	No	0	0.0	0	No	No	104.2978105	100.584026	3.7137845	No	No	No	No	No	No	No	No	40	120	160	240	Yes	Yes	No	No	No	Yes
4.2	Never Smoker	No	No	No	No	No	No	No	No	39.22	Hospice	No	No	4	20		No	No	1	No	0	0	No	0	0.0	0	No	No	116.176251	113.5964465	2.5798045	No	No	No	No	No	No	No	No	160	400	560	1440	No	Yes	No	Yes	No	No
1.2	Never Smoker	No	Yes	No	No	Yes	No	No	No	29.26	Other	Yes	No	2	16		No	No	1	No	0	0	No	0	0.0	0	No	No	81.64656	87.2881105	-5.6415505	No	No	No	No	No	No	No	No	80	160	160	160	No	No	No	No	No	No
8.5	Never Smoker	Yes	Yes	Yes	Yes	Yes	No	No	No	43.59	Home with Services	Yes	No	9		27	Yes	No	16	Yes	1	181	No	0	0.0	7.541666	No	No	160.9968105	145.773129	15.2236815	No	No	No	No	No	No	No	No	240	400	640	2120	No	Yes	No	No	No	No
8.5	Never Smoker	No	No	No	No	No	No	No	No	29.14	SNF	No	No	6	36		No	No	1	Yes	1	308	Yes	1	0.0	13.333333	No	No	93.496651	89.4993715	3.9972795	No	No	No	No	No	No	No	No	320	320	480	2240	Yes	No	No	No	No	Yes
3.8	Never Smoker	No	Yes	Yes	Yes	Yes	No	No	No	43.11	Home with Services	No	No	5	23	17	No	No	2	Yes	1	51	No	0	0.0	2.125	No	No	131.54168	128.593332	2.948348	No	No	No	No	No	No	No	No	80	240	400	520	Yes	Yes	Yes	No	No	Yes
5.9	Never Smoker	No	No	Yes	Yes	No	No	Yes	No	26.58	SNF	No	No	6	21		No	No	2	No	0	0	No	0	0.0	0	No	No	59.6756975	59.6756975	0	No	No	No	No	No	No	No	No	80	160	240	400	Yes	Yes	Yes	No	No	Yes
5.2	Never Smoker	No	No	Yes	No	No	No	No	No	32.87	Home without Services	Yes	No	2	33		Yes	No	1	No	0	0	Yes	1	0.0	0.5	No	No	100.187133	95.197621	4.989512	No	Yes	No	No	No	No	No	Yes	240	400	560	1040	Yes	Yes	Yes	No	No	Yes
27.3	Every Day	No	No	No	No	No	No	No	No	30.66	SNF	Yes	No	3	37		No	No	1	No	0	0	No	0	0.0	0	Yes	No	103.135481	105.3750915	-2.2396105	No	No	No	No	No	No	No	No	80	160	320	1040	Yes	Yes	Yes	No	No	Yes
8.4	Never Smoker	Yes	No	Yes	No	Yes	No	No	No	33.77	Home without Services	No	Yes	4	37		Yes	No	1	No	0	0	Yes	1	0.0	0	Yes	No	96.785193	94.8857765	1.8994165	No	No	No	No	No	No	No	No	40	40	200	280	Yes	Yes	Yes	Yes	Yes	Yes
2.0	Never Smoker	No	No	Yes	Yes	No	No	No	No	31.33	Hospice	No	No	1	13		No	No	1	No	0	0	No	0	0.0	0	No	No	77.67763	77.67763	0	No	No	No	No	No	No	No	No	0	40	40	40	No	No	No	No	No	No
31.0	Never Smoker	No	No	No	No	No	No	No	No	23.7	Home with Services	No	No	6		38	No	No	3	No	0	0	No	0	0.0	0	No	No	92.872962	81.4481135	11.4248485	No	No	No	No	No	No	No	No	80	160	200	4580	Yes	Yes	Yes	Yes	Yes	Yes
11.2	Never Smoker	No	Yes	Yes	No	Yes	No	No	No	50.13	SNF	No	No	2		38	No	No	2	No	0	0	Yes	1	0.0	0.5	No	No	132.4772135	120.315278	12.1619355	No	No	No	No	No	No	No	No	0	0	160	160	Yes	Yes	Yes	No	No	Yes
7.8	Never Smoker	No	No	Yes	Yes	No	No	No	Yes	18.59	Home without Services	No	No	5	37		No	No	2	No	0	0	No	0	0.0	0	No	No	48.080752	37.591437	10.489315	No	No	No	No	No	No	No	No	80	120	200	280	Yes	Yes	Yes	No	No	Yes
2.0	Never Smoker	No	No	No	Yes	No	No	Yes	No	29.09	Hospice	No	No	11	37		No	No	2	No	0	0	No	0	0.0	0	No	No	99.393347	94.573932	4.819415	No	No	No	No	No	No	No	No	0	80	160	200	Yes	No	No	No	No	Yes
2.0	Never Smoker	No	No	No	No	No	No	No	No	20.65	Expired	No	No	3		27	No	No	2	No	0	0	No	0	0.0	0	No	No	70.987148	70.987148	0	No	No	No	No	No	No	No	No	0	0	0	0	No	No	No	No	No	No
26.8	Never Smoker	No	Yes	No	No	No	No	Yes	No	21.62	SNF	No	No	5		17	No	No	3	No	0	0	Yes	1	0.0	0	Yes	No	65.7991895	64.4951125	1.304077	No	No	No	No	No	No	No	No	0	280	440	3960	No	No	No	No	No	No
4.6	Never Smoker	No	No	Yes	Yes	No	No	No	No	31.95	Home with Services	No	No	4	18	37	No	No	3	Yes	2	275	Yes	1	0.0	11.958333	No	No	86.18248	95.2826695	-9.1001895	No	No	No	No	No	No	No	No	80	160	320	400	Yes	Yes	No	No	No	Yes
9.8	Never Smoker	No	No	Yes	No	No	No	No	Yes	19.81	SNF	No	No	1	40		No	No	2	No	0	0	No	0	0.0	0	No	No	52.900167	45.982889	6.917278	No	No	No	No	No	No	No	No	80	160	240	1420	Yes	Yes	No	Yes	No	Yes
10.8	Never Smoker	No	Yes	Yes	Yes	Yes	No	No	No	29.42	Home without Services	No	No	4	17		Yes	No	1	No	0	0	No	0	0.0	0	No	No	97.578979	85.1902475	12.3887315	No	No	No	No	No	No	No	No	0	80	240	980	No	Yes	No	No	No	No
10.4	Never Smoker	No	No	No	No	No	No	No	No	24.98	Home with Services	No	Yes	4	12	11	No	No	3	Yes	1	254	No	0	0.0	10.583333	No	No	75.296272	70.193362	5.10291	No	No	No	No	No	No	No	No	320	480	640	2640	Yes	Yes	Yes	Yes	Yes	Yes
5.1	Never Smoker	No	No	Yes	Yes	No	No	No	No	27.99	Home with Services	No	No	3	26		No	No	1	No	0	0	No	0	0.0	0	No	No	83.7727725	83.687724	0.0850485	No	No	No	No	No	No	No	No	40	80	120	160	No	Yes	No	No	No	No
2.0	Never Smoker	No	Yes	Yes	No	Yes	No	Yes	No	36.68	Home with Services	No	No	1	20		No	No	2	Yes	1	275	No	0	0.0	11.458333	No	No	89.3859735	91.568885	-2.1829115	No	No	No	No	No	No	No	No	0	40	40	40	No	Yes	No	No	No	No
30.2	Never Smoker	No	No	No	No	No	No	No	No	27.22	Expired	Yes	No	5	39		Yes	No	2	No	0	0	No	0	0.0	0	No	No	77.9894745	74.1906415	3.798833	No	No	No	No	No	No	No	No	80	160	280	1060	Yes	Yes	Yes	Yes	Yes	No
18.0	Never Smoker	No	Yes	No	No	No	No	No	No	26.99	Home with Services	No	No	2	17		No	No	2	No	0	0	No	0	0.0	0	Yes	No	84.027918	75.8349125	8.1930055	No	No	No	No	No	No	No	No	240	720	1680	13200	Yes	Yes	Yes	Yes	Yes	Yes
3.7	Never Smoker	No	Yes	Yes	Yes	No	No	Yes	No	29.73	Home without Services	No	Yes	4	39		No	No	1	No	0	0	No	0	0.0	0	No	No	93.9785925	93.9785925	0	No	No	No	No	No	No	No	No	0	200	360	420	No	Yes	No	Yes	No	No
7.4	Never Smoker	No	No	No	No	No	No	No	Yes	16.45	Hospice	No	No	2	14		No	No	2	No	0	0	No	0	0.0	0	No	No	60.5828815	61.291619	-0.7087375	No	No	No	No	No	No	No	No	80	160	160	1560	No	Yes	Yes	No	No	No
14.1	Never Smoker	Yes	Yes	Yes	Yes	Yes	No	No	No	60.62	Home without Services	No	No	6		36	Yes	No	5	No	0	0	No	0	0.0	0	No	No	212.8763955	208.3971745	4.479221	No	No	No	No	No	No	No	No	480	720	960	4720	Yes	No	Yes	Yes	No	Yes
4.1	Never Smoker	No	Yes	Yes	Yes	No	No	Yes	No	23.27	SNF	No	Yes	5	24	32	No	No	3	No	0	0	Yes	1	0.0	0	No	No	67.074917	65.373947	1.70097	No	No	No	No	No	No	No	No	0	240	240	240	No	No	No	No	No	No
11.0	Never Smoker	No	No	No	No	No	No	No	No	22.53	Home with Services	Yes	No	7	38		No	No	5	No	0	0	No	0	0.0	0	No	No	73.481904	71.213944	2.26796	No	No	No	No	No	No	No	No	0	40	120	280	Yes	Yes	No	No	No	Yes
3.8	Every Day	No	No	Yes	Yes	No	No	Yes	No	26.82	Home with Services	No	No	3	33	36	No	No	1	No	0	0	No	0	0.0	0	No	No	82.100152	79.9739395	2.1262125	No	No	No	No	No	No	No	No	80	240	320	320	Yes	Yes	Yes	No	No	Yes
4.9	Never Smoker	No	No	No	No	No	No	No	No	23.58	Home with Services	No	No	6	34	48	No	No	1	No	0	0	No	0	0.0	0	No	No	58.96696	58.456669	0.510291	No	No	No	No	No	No	No	No	80	240	400	840	No	Yes	No	Yes	No	No
2.2	Never Smoker	Yes	Yes	Yes	No	No	No	No	No	23.22	Home without Services	No	No	4	39		Yes	No	1	No	0	0	No	0	0.0	0	No	No	65.487345	61.348318	4.139027	No	No	No	No	No	No	No	No	80	80	80	80	Yes	No	No	No	No	Yes
6.1	Never Smoker	No	Yes	Yes	Yes	Yes	No	No	No	37.8	Home without Services	No	No	5	37		No	No	1	No	0	0	No	0	0.0	0	No	No	117.480328	112.7459615	4.7343665	No	No	No	No	No	No	No	No	80	320	560	1600	Yes	Yes	Yes	Yes	Yes	Yes
8.7	Never Smoker	No	No	No	No	No	No	No	Yes	16.44	SNF	No	No	2	39		Yes	No	1	Yes	1	673	Yes	1	0.0	28.041666	No	No	50.0935665	47.5988105	2.494756	No	No	No	No	No	No	No	No	160	240	240	360	Yes	Yes	No	Yes	No	Yes
5.3	Never Smoker	Yes	Yes	Yes	Yes	No	No	Yes	No	28.17	Home without Services	No	Yes	5	37		No	No	1	No	0	0	No	0	0.0	0	Yes	No	91.625584	91.5972345	0.0283495	No	No	No	No	No	No	No	No	80	160	320	400	Yes	Yes	No	Yes	No	Yes
3.1	Never Smoker	No	No	No	No	No	No	No	No	22.28	Home with Services	No	No	3		27	No	No	5	No	0	0	No	0	0.0	0	No	No	63.1910355	62.595696	0.5953395	No	No	No	No	No	No	No	No	160	480	1120	1120	No	Yes	Yes	Yes	No	No
10.0	Never Smoker	No	No	No	No	No	No	No	No	23.19	Home with Services	No	No	6	29	32	No	No	7	No	0	0	No	0	0.0	0	No	No	80.739376	63.1910355	17.5483405	No	No	No	No	No	No	No	No	80	400	1040	4880	No	Yes	No	Yes	No	No
3.6	Former	Yes	No	Yes	Yes	Yes	No	No	No	41.19	Home without Services	No	No	6		24	Yes	No	9	Yes	1	55	No	0	0.0	2.291666	No	No	119.294696	119.294696	0	No	No	No	No	No	No	No	No	240	400	640	800	Yes	Yes	No	Yes	No	No
5.4	Never Smoker	No	No	No	No	No	No	No	No	20.43	Home without Services	Yes	No	3	25		No	No	2	No	0	0	No	0	0.0	0	No	No	55.678418	55.678418	0	No	No	No	No	No	No	No	No	120	120	200	200	Yes	Yes	No	No	No	No
11.3	Never Smoker	Yes	Yes	Yes	Yes	Yes	No	No	No	32.74	Home with Services	No	No	5	40		No	No	2	No	0	0	No	0	0.0	0	No	No	83.290831	83.801122	-0.510291	No	No	No	No	No	No	No	No	160	240	400	1920	Yes	Yes	No	Yes	No	Yes
11.8	Never Smoker	No	No	Yes	No	No	No	No	No	25.02	SNF	No	No	5	16	36	No	No	1	Yes	1	190	Yes	1	0.0	7.916666	Yes	No	57.889679	56.188709	1.70097	No	No	No	No	No	No	No	No	80	240	400	700	Yes	Yes	Yes	Yes	Yes	Yes
4.7	Never Smoker	Yes	Yes	Yes	Yes	Yes	No	No	No	44.27	Home with Services	Yes	No	6	33	13	Yes	No	6	No	0	0	No	0	0.0	0	No	No	164.99409	124.397606	40.596484	No	No	No	No	No	No	No	No	0	0	0	0	No	Yes	No	No	No	No
11.8	Never Smoker	No	No	No	No	No	No	No	No	20.2	Home with Services	No	No	6	15	31	No	No	1	Yes	2	141	Yes	1	0.0	6.375	No	No	76.090058	65.657442	10.432616	No	No	No	No	No	No	No	No	0	80	80	440	Yes	Yes	Yes	Yes	Yes	Yes
7.8	Every Day	No	Yes	No	Yes	No	No	Yes	No	23.68	SNF	No	No	5	39	47	No	No	3	No	0	0	No	0	0.0	0	No	No	90.9735455	76.997242	13.9763035	No	No	No	No	No	No	No	No	360	360	520	920	Yes	No	No	Yes	No	Yes
9.1	Never Smoker	No	Yes	Yes	No	No	No	No	No	24.51	Home without Services	Yes	Yes	3	34		No	No	1	Yes	1	189	No	0	0.0	7.875	Yes	No	79.3786	75.296272	4.082328	No	No	No	No	No	No	No	No	120	120	200	360	Yes	Yes	No	Yes	No	Yes
9.2	Never Smoker	Yes	No	Yes	No	Yes	No	Yes	No	30.15	SNF	No	No	8	40		No	No	1	No	0	0	Yes	1	0.0	0.5	No	No	67.301713	67.698606	-0.396893	No	No	No	No	No	No	No	No	80	160	480	800	Yes	Yes	Yes	Yes	Yes	Yes
11.1	Never Smoker	No	No	No	Yes	No	No	No	No	41.88	Hospice	No	Yes	4	20		No	No	1	Yes	1	1459	No	0	0.0	30	No	No	143.9871105	143.9871105	0	No	No	No	No	No	No	No	No	0	40	200	1640	Yes	Yes	Yes	No	No	Yes
3.2	Never Smoker	No	Yes	Yes	Yes	Yes	No	No	No	40.43	Home without Services	No	Yes	5		25	No	No	4	No	0	0	No	0	0.0	0	No	No	90.264808	90.775099	-0.510291	No	No	No	No	No	No	No	No	120	200	360	440	Yes	Yes	Yes	Yes	Yes	Yes
5.0	Never Smoker	No	No	No	No	No	No	No	No	28.42	Home with Services	No	No	11		25	No	No	3	No	0	0	No	0	0.0	0	No	No	66.5929755	65.997636	0.5953395	No	No	No	No	No	No	No	No	320	640	1440	5280	No	Yes	Yes	Yes	No	No
15.8	Every Day	No	Yes	Yes	Yes	Yes	No	Yes	No	48.89	Home without Services	No	No	4	20	18	Yes	No	6	No	0	0	Yes	1	0.0	0.5	No	No	144.8942945	137.381677	7.5126175	No	No	No	No	No	No	No	No	0	0	0	5040	Yes	Yes	Yes	Yes	Yes	Yes
4.0	Never Smoker	No	No	Yes	Yes	No	No	No	No	28.98	Home without Services	No	Yes	3	37		No	No	1	No	0	0	No	0	0.0	0	Yes	No	72.57472	69.569673	3.005047	No	No	No	No	No	No	No	No	80	160	320	600	Yes	Yes	Yes	Yes	Yes	Yes
7.9	Some Days	No	Yes	Yes	Yes	Yes	No	No	No	41.6	Home with Services	No	No	4		22	Yes	No	8	No	0	0	Yes	3	0.0	1	Yes	No	129.9824575	139.1109965	-9.128539	No	No	No	No	No	No	No	No	0	0	0	0	Yes	Yes	No	Yes	No	Yes
7.5	Never Smoker	No	No	No	No	No	No	No	No	24.02	Home with Services	No	No	8	27	24	No	No	17	Yes	1	332	No	0	0.0	13.833333	No	No	86.18248	80.3141335	5.8683465	No	No	No	No	No	No	No	No	360	600	840	1960	Yes	Yes	No	Yes	No	Yes
5.2	Never Smoker	No	No	No	No	No	No	No	No	22.31	Home with Services	No	Yes	5	33	42	No	No	2	Yes	1	94	No	0	0.0	3.916666	No	No	49.5265765	50.0935665	-0.56699	No	No	No	No	No	No	No	No	80	160	320	480	Yes	No	No	No	No	No
6.9	Never Smoker	No	Yes	Yes	No	No	No	No	No	21.93	Home with Services	No	No	4	36		No	No	1	No	0	0	No	0	0.0	0	No	No	68.378994	63.4745305	4.9044635	No	No	No	No	No	No	No	No	160	240	320	480	Yes	Yes	No	No	No	Yes
3.9	Never Smoker	No	No	No	No	No	No	No	No	27.3	Home without Services	No	No	4	32		No	No	1	Yes	1	95	No	0	0.0	3.958333	No	No	69.8815175	69.8815175	0	No	No	No	No	No	No	No	No	120	200	280	320	Yes	Yes	No	Yes	No	Yes
3.1	Never Smoker	No	Yes	Yes	No	No	No	Yes	Yes	17.05	Home without Services	No	No	3	33	43	No	No	1	No	0	0	No	0	0.0	0	No	No	42.184056	42.2691045	-0.0850485	No	No	No	No	No	No	No	No	60	60	60	60	Yes	Yes	No	Yes	No	Yes
10.8	Never Smoker	No	Yes	Yes	No	No	No	No	No	22.71	Home with Services	Yes	No	5	22		Yes	No	2	No	0	0	Yes	1	0.0	0.5	No	No	73.992195	65.487345	8.50485	No	No	No	No	No	No	No	No	160	240	280	520	No	Yes	No	No	No	No
7.8	Never Smoker	No	No	Yes	No	Yes	No	No	No	41.41	SNF	No	No	5	34		No	No	1	No	0	0	No	0	0.0	0	Yes	No	98.372765	99.393347	-1.020582	No	No	No	No	No	No	No	No	0	0	40	80	Yes	Yes	Yes	Yes	Yes	Yes
4.1	Never Smoker	Yes	Yes	Yes	Yes	Yes	No	No	No	33.14	Home without Services	No	No	4	35		No	No	1	No	0	0	Yes	1	0.0	0	No	No	102.0582	101.774705	0.283495	No	No	No	No	No	No	No	No	80	160	240	320	Yes	Yes	Yes	No	No	Yes
5.0	Never Smoker	No	No	Yes	Yes	Yes	No	No	No	30.49	Home with Services	No	No	4	31	50	No	No	2	No	0	0	No	0	0.0	0	No	No	90.7467495	85.672189	5.0745605	No	No	No	No	No	No	No	No	720	720	720	840	Yes	No	No	No	No	Yes
11.6	Never Smoker	No	Yes	Yes	No	Yes	No	Yes	No	37.22	Home with Services	Yes	No	3	22		No	No	3	No	0	0	No	0	0.0	0	No	No	88.7622845	92.2776225	-3.515338	No	No	No	No	No	No	No	No	120	200	280	640	Yes	Yes	No	No	No	Yes
5.4	Never Smoker	No	No	No	No	No	No	No	No	26.3	Home with Services	No	No	1	28		Yes	No	1	No	0	0	No	0	0.0	0	No	No	86.579373	78.471416	8.107957	No	Yes	No	No	No	No	No	Yes	320	320	400	720	Yes	Yes	No	No	No	Yes
3.3	Never Smoker	No	No	No	No	No	No	No	No	28.16	Home with Services	No	No	8	27	35	No	No	9	Yes	1	184	No	0	0.0	7.666666	No	No	74.84268	#NULL!	#NULL!	No	No	No	No	No	No	No	No	0	0	40	80	No	No	No	No	No	No
4.2	Never Smoker	No	No	No	No	No	No	No	No	25.9	Home without Services	No	No	5		22	No	No	3	No	0	0	No	0	0.0	0	No	No	71.6958855	70.476857	1.2190285	No	No	No	No	No	No	No	No	0	20	40	80	No	Yes	No	No	No	No
2.8	Never Smoker	Yes	Yes	Yes	Yes	Yes	No	Yes	No	26.35	Home without Services	No	No	5		25	No	No	6	No	0	0	No	0	0.0	0	Yes	No	84.424811	78.584814	5.839997	No	No	No	No	No	No	No	No	240	560	560	560	Yes	Yes	No	No	No	Yes
3.1	Never Smoker	No	No	Yes	No	Yes	No	No	No	35.47	Home without Services	Yes	No	8	22	67	Yes	No	1	No	0	0	No	0	0.0	0	No	No	142.994878	132.165369	10.829509	No	Yes	No	No	No	No	No	Yes	160	240	320	440	Yes	No	Yes	Yes	No	Yes
3.2	Never Smoker	No	No	Yes	No	No	No	No	No	31.19	Home without Services	No	No	2	30		No	No	1	No	0	0	No	0	0.0	0	No	No	95.594514	93.0147095	2.5798045	No	No	No	No	No	No	No	No	80	80	160	320	Yes	Yes	No	No	No	Yes
16.1	Every Day	No	No	Yes	Yes	No	No	No	No	21.57	Home without Services	No	Yes	3	16		No	No	1	No	0	0	No	0	0.0	0	Yes	No	68.775887	56.982495	11.793392	No	No	No	No	No	No	No	No	240	320	480	4080	Yes	Yes	No	Yes	No	Yes
16.1	Never Smoker	No	No	No	No	No	No	No	No	21.23	Home with Services	Yes	No	3	27		No	No	1	No	0	0	No	0	0.0	0	Yes	No	74.84268	72.971613	1.871067	No	No	No	No	No	No	No	No	80	80	80	640	Yes	Yes	Yes	No	No	Yes
15.2	Never Smoker	No	No	No	No	No	No	No	No	36.01	Home without Services	No	No	5		28	No	No	2	No	0	0	No	0	0.0	0	No	No	140.61352	123.773917	16.839603	No	No	No	No	No	No	No	No	640	800	1120	13440	No	Yes	No	No	No	No
7.8	Never Smoker	No	No	No	No	No	No	No	Yes	19.31	Home without Services	Yes	No	2	32		Yes	No	2	No	0	0	No	0	0.0	0	Yes	No	51.6811385	47.8823055	3.798833	No	No	No	No	No	No	No	No	320	480	640	2720	Yes	No	No	No	No	Yes
31.8	Never Smoker	No	No	Yes	Yes	No	No	Yes	No	21.25	SNF	No	No	7	39	52	No	No	1	No	0	0	No	0	0.0	0	No	No	86.18248	65.260549	20.921931	No	No	No	No	No	No	No	No	0	0	0	2480	Yes	Yes	Yes	No	No	Yes
2.4	Never Smoker	No	No	No	No	No	No	No	No	21.87	Home without Services	No	No	6	37	37	No	No	2	No	0	0	No	0	0.0	0	Yes	No	61.688512	61.461716	0.226796	No	Yes	No	No	No	No	No	Yes	0	80	80	80	Yes	Yes	No	No	No	Yes
16.2	Never Smoker	No	No	No	No	No	No	No	No	23.21	Home with Services	No	No	5	17	27	No	No	2	No	0	0	No	0	0.0	0	No	No	75.97666	63.276084	12.700576	No	No	No	No	No	No	No	No	320	640	1280	2360	Yes	Yes	Yes	Yes	Yes	Yes
2.7	Never Smoker	No	No	Yes	No	No	No	No	No	26.58	Home without Services	No	No	2	26		No	No	1	No	0	0	Yes	2	0.0	1	No	No	88.8756825	88.8756825	0	No	No	No	No	No	No	No	No	80	80	200	240	Yes	Yes	No	Yes	No	Yes
2.5	Never Smoker	No	No	Yes	Yes	No	No	No	No	27.93	Home without Services	No	No	5	37	47	Yes	No	1	No	0	0	No	0	0.0	0	No	No	76.486951	73.7937485	2.6932025	No	No	No	No	No	No	No	No	120	120	200	220	Yes	Yes	No	No	No	Yes
7.9	Never Smoker	No	No	Yes	No	Yes	No	No	No	37.65	Home without Services	No	No	4	23		No	No	1	No	0	0	No	0	0.0	0	Yes	No	99.79024	96.3883	3.40194	No	No	No	No	No	No	No	No	160	240	400	480	Yes	Yes	Yes	Yes	Yes	Yes
2.5	Former	Yes	No	Yes	Yes	Yes	No	No	No	39.47	Home with Services	No	No	6		24	No	No	10	Yes	2	263	No	0	0.0	10.958333	No	No	114.305184	114.305184	0	No	No	No	No	No	No	No	No	0	40	120	160	Yes	Yes	No	Yes	No	Yes
3.3	Never Smoker	No	No	No	No	No	No	No	No	20.06	Home with Services	No	No	2	25		No	No	1	No	0	0	No	0	0.0	0	Yes	No	63.50288	56.358806	7.144074	No	No	No	No	No	No	No	No	40	40	40	80	Yes	Yes	No	No	No	Yes
7.3	Never Smoker	No	No	Yes	Yes	No	No	No	No	27.64	SNF	Yes	No	6	17	39	No	No	3	Yes	1	63	No	0	0.0	2.625	Yes	No	52.4749245	64.183268	-11.7083435	No	No	No	No	No	No	Yes	Yes	160	320	480	840	Yes	Yes	Yes	Yes	Yes	Yes
5.1	Never Smoker	Yes	Yes	Yes	Yes	No	No	Yes	No	23.4	Home with Services	Yes	No	6	22		Yes	No	1	No	0	0	No	0	0.0	0	No	No	61.0931725	57.095893	3.9972795	No	No	No	No	No	No	No	No	80	200	280	520	Yes	Yes	Yes	Yes	Yes	Yes
5.0	Never Smoker	No	No	No	No	No	No	No	No	29.42	Home without Services	Yes	No	11		27	No	No	1	No	0	0	Yes	2	0.0	0.5	No	No	87.543256	87.770052	-0.226796	No	No	No	No	Yes	No	No	Yes	80	160	240	320	Yes	Yes	Yes	Yes	Yes	No
16.7	Every Day	Yes	No	Yes	No	No	No	No	No	21.32	Home with Services	Yes	No	4	22	35	No	No	4	No	0	0	Yes	1	0.0	0	No	No	75.7782135	71.2989925	4.479221	No	No	No	No	No	No	No	No	0	0	0	0	Yes	Yes	Yes	Yes	Yes	Yes
6.4	Some Days	Yes	Yes	Yes	No	No	No	Yes	No	25.12	Other	No	Yes	6	27		No	No	1	Yes	2	554	No	0	0.0	23.083333	Yes	No	91.738982	81.6749095	10.0640725	No	No	No	No	No	No	No	No	80	160	320	800	Yes	Yes	Yes	Yes	Yes	Yes
5.5	Never Smoker	No	No	Yes	Yes	Yes	No	Yes	No	37.5	Home with Services	No	No	4	17	18	No	No	1	No	0	0	No	0	0.0	0	No	No	131.995272	132.4772135	-0.4819415	No	No	No	No	No	No	No	No	80	240	240	240	Yes	Yes	Yes	Yes	Yes	Yes
16.1	Never Smoker	No	No	No	No	No	No	No	No	24.74	SNF	No	Yes	8		24	No	No	16	No	0	0	No	0	0.0	0	No	No	83.8861705	82.723841	1.1623295	No	No	No	No	No	No	No	No	0	0	240	5200	Yes	Yes	No	Yes	No	Yes
2.5	Never Smoker	Yes	No	Yes	Yes	Yes	No	No	No	33.51	Home without Services	No	No	7	38		No	No	2	No	0	0	Yes	1	0.0	0.5	No	No	97.3805325	94.1486895	3.231843	No	No	No	No	No	No	No	No	80	80	100	120	Yes	Yes	Yes	Yes	Yes	Yes
14.0	Some Days	No	Yes	Yes	Yes	No	No	No	No	25.99	Home with Services	No	No	7	23		No	No	1	No	0	0	No	0	0.0	0	No	No	67.982101	62.3972495	5.5848515	No	No	No	No	No	No	No	No	160	320	640	640	Yes	Yes	No	No	No	Yes
3.8	Some Days	Yes	Yes	Yes	Yes	No	No	No	No	25.41	Home without Services	No	No	5		31	No	No	10	Yes	3	193	No	0	0.0	8.041666	No	No	90.7184	84.991801	5.726599	No	No	No	No	No	No	No	No	0	0	40	120	Yes	Yes	Yes	Yes	Yes	Yes
2.8	Never Smoker	No	Yes	No	No	No	No	Yes	No	32.02	Hospice	No	No	2		17	No	No	3	No	0	0	No	0	0.0	0	No	No	79.3786	79.3786	0	No	No	No	No	No	No	No	No	0	0	0	0	No	No	No	No	No	No
21.5	Never Smoker	No	No	Yes	Yes	No	No	No	No	23.15	SNF	Yes	No	5	32		Yes	No	1	No	0	0	No	0	0.0	0	Yes	No	65.373947	63.0776375	2.2963095	No	No	No	No	No	No	No	No	80	160	240	320	Yes	Yes	Yes	Yes	Yes	Yes
23.8	Never Smoker	No	Yes	Yes	No	Yes	No	No	No	33.41	Home with Services	Yes	No	2	32		Yes	No	1	No	0	0	Yes	1	0.0	0	Yes	No	97.919173	93.893544	4.025629	No	No	No	No	No	No	No	No	200	280	360	2840	Yes	Yes	Yes	Yes	Yes	Yes
3.1	Never Smoker	No	Yes	No	Yes	No	No	No	No	22.4	Other	No	No	4	22	55	No	No	1	Yes	1	159	Yes	1	0.0	7.125	No	No	72.9999625	68.775887	4.2240755	No	No	No	No	No	No	No	No	80	80	160	320	No	No	No	No	No	No
21.9	Never Smoker	No	Yes	Yes	No	No	No	No	No	27.45	Home without Services	Yes	Yes	2	28		No	No	1	No	0	0	Yes	1	0.0	0	No	No	111.583632	91.795681	19.787951	No	No	No	No	No	No	No	No	80	240	400	3600	Yes	No	No	No	No	Yes
5.1	Some Days	No	Yes	No	No	No	No	No	No	26.79	Home without Services	No	No	3	13	23	No	No	1	No	0	0	No	0	0.0	0	Yes	No	97.975872	84.6799565	13.2959155	No	No	No	No	No	No	No	No	160	240	560	2160	Yes	Yes	Yes	No	No	Yes
15.0	Every Day	No	No	No	No	No	No	No	No	28.91	SNF	Yes	No	7	22		Yes	No	1	No	0	0	No	0	0.0	0	No	No	95.878009	88.790634	7.087375	Yes	No	No	No	No	No	No	Yes	160	640	1120	1120	No	No	No	No	No	No
8.8	Never Smoker	No	No	No	No	No	No	No	No	23.82	Home with Services	No	No	5	35	37	No	No	1	No	0	0	No	0	0.0	0	No	No	71.667536	68.9743335	2.6932025	No	No	No	No	No	No	No	No	80	180	260	540	Yes	Yes	No	No	No	Yes
10.7	Never Smoker	No	No	No	No	No	No	No	No	24.26	SNF	Yes	No	4	12	11	No	No	4	Yes	1	77	No	0	0.0	3.208333	No	No	72.57472	68.152198	4.422522	No	No	No	No	No	No	No	No	400	880	1120	3040	Yes	Yes	Yes	Yes	Yes	Yes
6.6	Never Smoker	No	Yes	No	Yes	No	No	No	No	21.29	Home with Services	No	No	4	25	55	No	No	2	No	0	0	Yes	1	0.0	0.5	No	No	62.198803	65.373947	-3.175144	No	No	No	No	No	No	No	No	0	80	160	400	No	No	No	No	No	No
10.0	Never Smoker	No	No	No	No	No	No	No	No	30.19	Home with Services	No	No	10	29		No	No	1	No	0	0	Yes	1	0.0	0	No	No	107.954896	98.1743185	9.7805775	No	No	No	No	No	No	No	No	240	320	360	2200	No	Yes	No	Yes	No	No
7.8	Never Smoker	Yes	Yes	Yes	Yes	Yes	No	No	No	45.15	Home with Services	No	No	9		27	Yes	No	15	Yes	1	146	No	0	0.0	6.083333	No	No	150.989437	150.989437	0	No	No	No	No	No	No	No	No	80	400	720	2000	No	Yes	No	No	No	No
7.2	Never Smoker	No	No	No	No	No	No	No	No	22.13	SNF	No	No	3	29	31	No	No	2	Yes	1	623	No	0	0.0	25.958333	Yes	No	51.255896	51.3976435	-0.1417475	No	No	No	No	No	No	No	No	160	640	640	1480	Yes	Yes	No	No	No	Yes
7.0	Never Smoker	No	No	No	No	No	No	No	No	23.05	Home without Services	No	No	4	37		No	No	1	No	0	0	No	0	0.0	0	No	No	86.806169	83.631025	3.175144	No	No	No	No	No	No	No	No	80	80	80	200	Yes	Yes	Yes	No	No	Yes
7.0	Never Smoker	No	No	No	No	Yes	No	No	No	35.2	Home without Services	Yes	No	5	13		No	No	1	No	0	0	No	0	0.0	0	No	No	116.289649	104.9781985	11.3114505	No	No	No	No	No	No	No	No	80	160	400	600	Yes	Yes	Yes	Yes	Yes	Yes
4.8	Some Days	No	No	No	No	Yes	No	No	No	38.01	Home without Services	No	Yes	3	24		No	No	1	No	0	0	No	0	0.0	0	Yes	No	136.757988	120.145181	16.612807	No	No	No	No	No	No	No	No	80	240	320	640	Yes	Yes	Yes	No	No	Yes
3.6	Never Smoker	No	No	No	No	No	No	No	No	23.23	Home with Services	No	Yes	4	28	59	No	No	2	No	0	0	Yes	2	0.0	0	No	No	77.11064	77.67763	-0.56699	No	No	No	No	No	No	No	No	80	160	160	160	Yes	Yes	Yes	No	No	Yes
4.0	Never Smoker	No	No	Yes	No	Yes	No	No	No	24.61	SNF	No	Yes	3	35		No	No	1	No	0	0	No	0	0.0	0	No	No	60.781328	57.152592	3.628736	No	No	No	No	No	No	No	No	40	120	200	360	Yes	Yes	Yes	Yes	Yes	Yes
7.1	Never Smoker	No	No	Yes	No	No	No	No	No	26.23	Home without Services	Yes	No	3	22		No	No	1	No	0	0	No	0	0.0	0	No	No	70.193362	71.497439	-1.304077	No	No	No	No	No	No	No	No	0	0	0	0	Yes	Yes	Yes	Yes	Yes	Yes
39.3	Never Smoker	No	No	No	No	No	No	No	No	34.6	Expired	Yes	Yes	2	30	46	Yes	No	1	No	0	0	No	0	0.0	0	No	No	76.203456	77.67763	-1.474174	No	No	No	No	No	No	No	No	0	0	0	4680	Yes	Yes	Yes	Yes	Yes	No
12.1	Never Smoker	Yes	Yes	Yes	Yes	Yes	No	Yes	No	32.72	Home without Services	No	No	5	37		No	No	1	No	0	0	No	0	0.0	0	No	No	107.9832455	104.1277135	3.855532	No	No	No	No	No	No	No	No	80	280	360	1320	Yes	Yes	No	No	No	Yes
5.6	Never Smoker	No	No	No	No	No	No	No	Yes	16.7	SNF	No	No	3	26		No	No	1	No	0	0	No	0	0.0	0	No	No	41.730464	40.086193	1.644271	No	No	No	No	No	No	No	No	0	0	40	40	No	Yes	No	No	No	No
6.3	Every Day	Yes	No	Yes	No	No	No	No	No	21.8	Home without Services	No	No	11		37	No	No	6	No	0	0	No	0	0.0	0	No	No	81.64656	72.8865645	8.7599955	No	No	No	No	No	No	No	No	160	160	160	160	No	No	No	Yes	No	No
19.6	Never Smoker	No	No	No	No	No	No	No	No	34.06	SNF	Yes	No	3	26		Yes	No	1	No	0	0	No	0	0.0	0	No	No	138.2038125	123.60382	14.5999925	No	No	No	No	No	No	No	No	80	240	480	3120	Yes	Yes	No	No	No	Yes
11.0	Never Smoker	No	Yes	No	No	No	No	No	No	28.03	SNF	No	No	2	31		No	No	1	No	0	0	No	0	0.0	0	No	No	87.486557	88.5921875	-1.1056305	No	No	No	No	No	No	No	No	20	40	60	200	Yes	Yes	No	Yes	No	Yes
6.9	Never Smoker	No	Yes	Yes	Yes	Yes	No	No	No	42.39	Home with Services	No	No	2	22	37	No	No	1	Yes	1	151	No	0	0.0	6.291666	Yes	No	142.994878	130.2659525	12.7289255	No	No	No	No	No	No	No	No	320	640	2240	5760	Yes	Yes	Yes	Yes	Yes	Yes
82.9	Never Smoker	No	No	No	No	No	No	No	No	21.92	Other	Yes	Yes	6	22	22	Yes	Yes	2	No	0	0	Yes	1	0.0	0.5	No	No	70.3918085	65.373947	5.0178615	No	No	No	No	No	No	No	No	640	640	640	4200	Yes	Yes	Yes	No	No	Yes
2.3	Never Smoker	Yes	Yes	Yes	Yes	No	No	No	No	23.72	Home without Services	Yes	No	2	22		No	No	2	No	0	0	No	0	0.0	0	No	No	71.1855945	68.6908385	2.494756	No	No	No	No	No	No	No	No	80	160	320	400	Yes	Yes	No	No	No	Yes
20.8	Never Smoker	No	No	No	No	No	No	No	No	#NULL!	Expired	No	No	3		17	No	No	9	No	0	0	No	0	0.0	0	No	No	#NULL!	#NULL!	#NULL!	No	No	No	No	No	No	No	No	0	0	0	0	No	No	No	No	No	No
2.5	Never Smoker	No	No	No	No	No	No	No	No	20.28	Home with Services	No	No	5	38		No	No	1	No	0	0	No	0	0.0	0	No	No	62.2838515	62.2838515	0	No	No	No	No	No	No	No	No	0	20	40	60	Yes	No	No	No	No	No
22.1	Never Smoker	No	No	No	No	No	No	No	No	30.15	Home with Services	No	No	13		27	No	No	5	No	0	0	Yes	1	0.0	0.5	No	No	90.6900505	92.589467	-1.8994165	No	No	No	No	No	No	No	No	80	120	160	1240	Yes	Yes	No	Yes	No	Yes
1.7	Never Smoker	No	No	No	No	No	No	No	No	22.11	Hospice	Yes	No	6		31	No	No	3	No	0	0	Yes	1	0.0	0.5	No	No	71.894332	71.894332	0	No	No	No	No	No	No	No	No	0	0	0	0	No	No	No	No	No	No
2.2	Never Smoker	No	No	No	No	No	No	No	No	23.53	Other	No	No	2	37		Yes	No	1	No	0	0	No	0	0.0	0	No	No	73.7937485	74.389088	-0.5953395	No	No	No	No	No	No	No	No	160	160	240	320	No	Yes	No	No	No	No
11.3	Never Smoker	No	No	No	No	No	No	No	No	42.83	Home with Services	No	No	3	34	36	No	No	5	Yes	1	552	No	0	0.0	23	No	No	161.875645	151.272932	10.602713	No	No	No	No	No	No	No	No	0	0	0	0	No	Yes	No	No	No	No
9.5	Never Smoker	No	Yes	Yes	No	Yes	No	No	No	38.24	Home without Services	No	No	2	30		No	No	2	No	0	0	No	0	0.0	0	No	No	140.159928	127.8845945	12.2753335	No	No	No	No	No	No	No	No	80	240	320	1040	Yes	Yes	Yes	Yes	Yes	Yes
10.2	Never Smoker	No	No	No	No	No	No	No	No	23.33	SNF	No	No	7	12	34	No	No	3	No	0	0	No	0	0.0	0	No	No	77.280737	69.5980225	7.6827145	No	No	No	No	No	No	No	No	120	120	200	360	No	Yes	No	No	No	No
2.5	Never Smoker	No	Yes	Yes	Yes	No	No	No	No	23.73	Home without Services	Yes	No	3		32	Yes	No	3	No	0	0	No	0	0.0	0	Yes	No	67.585208	62.6807445	4.9044635	No	Yes	No	No	No	No	No	Yes	160	240	320	360	Yes	Yes	Yes	No	No	No
32.2	Never Smoker	No	No	No	No	No	No	No	No	23.02	Home without Services	Yes	No	5	22	42	Yes	No	1	No	0	0	No	0	0.0	0	Yes	No	110.279555	76.9688925	33.3106625	Yes	No	No	No	No	No	No	Yes	240	1040	1040	7120	Yes	Yes	Yes	Yes	Yes	Yes
9.8	Never Smoker	No	No	No	No	No	No	No	Yes	19.79	Home with Services	No	Yes	3	32		No	No	1	No	0	0	No	0	0.0	0	Yes	No	77.8193775	68.0388	9.7805775	No	No	No	No	No	No	No	No	80	200	440	940	Yes	Yes	Yes	No	No	Yes
7.0	Never Smoker	No	No	Yes	No	Yes	No	No	No	34.87	Home with Services	No	Yes	2	35		No	No	1	No	0	0	No	0	0.0	0	Yes	No	93.780146	89.2725755	4.5075705	No	No	No	No	No	No	No	No	80	320	720	2160	Yes	Yes	Yes	Yes	Yes	Yes
2.5	Never Smoker	No	Yes	Yes	Yes	No	No	No	No	43.96	Other	Yes	No	3	40		No	No	1	No	0	0	No	0	0.0	0	No	No	104.1844125	102.0865495	2.097863	No	No	No	No	No	No	No	No	80	80	160	160	Yes	Yes	Yes	No	No	Yes
6.9	Never Smoker	No	No	No	No	No	No	No	No	35.96	Home with Services	Yes	No	4		35	Yes	Yes	4	No	0	0	No	0	0.0	0	No	No	122.016248	98.0042215	24.0120265	No	No	No	No	No	No	No	No	160	320	320	320	Yes	Yes	Yes	Yes	Yes	Yes
6.9	Never Smoker	No	Yes	Yes	Yes	Yes	No	No	No	51.39	Home without Services	No	Yes	3	22		No	No	2	No	0	0	No	0	0.0	0	No	No	171.911368	167.1203025	4.7910655	No	No	No	No	No	No	No	No	120	240	720	2640	Yes	Yes	Yes	Yes	Yes	Yes
3.0	Never Smoker	No	No	No	No	No	No	No	No	27.61	Home without Services	No	No	3	30		No	No	2	No	0	0	No	0	0.0	0	No	No	80.8811235	77.5925815	3.288542	No	No	No	No	No	No	No	No	40	80	240	260	Yes	Yes	Yes	Yes	Yes	Yes
6.4	Never Smoker	Yes	Yes	Yes	Yes	Yes	No	No	No	44.89	Home with Services	Yes	No	9		27	Yes	No	16	No	0	0	Yes	1	0.0	0	No	No	151.38633	150.138952	1.247378	No	No	No	No	No	No	No	No	160	240	400	1120	No	Yes	No	No	No	No
8.4	Every Day	No	No	Yes	Yes	No	No	Yes	No	31.42	Home without Services	No	Yes	4	26		No	No	1	No	0	0	Yes	2	0.0	0	Yes	No	96.7001445	96.4733485	0.226796	No	No	No	No	No	No	No	No	40	40	80	360	Yes	Yes	No	Yes	No	Yes
3.1	Never Smoker	No	No	No	No	No	No	No	No	21.73	Home without Services	No	No	2	12		No	No	1	No	0	0	No	0	0.0	0	No	No	70.87375	64.806957	6.066793	No	No	No	No	No	No	No	No	160	360	840	920	Yes	Yes	Yes	Yes	Yes	Yes
21.2	Never Smoker	No	Yes	No	Yes	No	No	No	No	24.88	SNF	Yes	No	3	29		No	No	2	Yes	1	308	No	0	0.0	12.833333	No	No	66.1960825	62.6807445	3.515338	No	No	No	No	No	No	No	No	0	40	80	1960	Yes	Yes	No	No	No	Yes
5.7	Never Smoker	No	No	No	No	No	No	No	No	27.92	Home with Services	No	No	6	25	39	No	No	3	No	0	0	No	0	0.0	0	Yes	No	83.631025	76.090058	7.540967	No	No	No	No	No	No	No	No	80	240	320	600	Yes	Yes	No	No	No	Yes
11.6	Never Smoker	No	No	No	No	No	No	No	No	26.79	Other	No	No	8	22	49	No	No	3	No	0	0	No	0	0.0	0	No	No	76.486951	73.028312	3.458639	No	No	No	No	No	No	No	No	120	200	440	1200	Yes	Yes	Yes	No	No	Yes
8.3	Never Smoker	No	No	No	No	No	No	No	No	30.63	SNF	No	No	4	32		No	No	1	No	0	0	No	0	0.0	0	No	No	66.394529	64.183268	2.211261	No	No	No	No	No	No	No	No	40	40	200	720	Yes	Yes	No	Yes	No	Yes
5.7	Never Smoker	No	No	Yes	Yes	Yes	No	No	No	46.78	Home with Services	No	No	6		35	No	No	3	No	0	0	No	0	0.0	0	Yes	No	147.98439	147.870992	0.113398	No	No	No	No	No	No	No	No	240	240	240	240	Yes	Yes	Yes	Yes	Yes	Yes
11.5	Former	Yes	Yes	No	Yes	Yes	No	No	No	34.66	Home with Services	No	No	8	29	40	No	No	5	No	0	0	Yes	2	0.0	0.5	No	No	90.5199535	91.568885	-1.0489315	No	No	No	No	No	No	No	No	0	0	0	200	No	Yes	Yes	Yes	No	No
1.5	Never Smoker	No	No	Yes	No	No	No	No	No	27.8	Home without Services	No	Yes	3		21	Yes	No	1	No	0	0	No	0	0.0	0	Yes	No	77.11064	80.4842305	-3.3735905	No	No	No	No	No	No	No	No	80	240	320	320	Yes	Yes	Yes	No	No	No
6.0	Never Smoker	No	No	Yes	No	No	No	No	No	26.41	Home without Services	No	Yes	2	29		No	No	1	No	0	0	No	0	0.0	0	Yes	Yes	84.594908	83.4892775	1.1056305	No	No	No	No	No	No	No	No	80	80	160	280	Yes	Yes	No	No	No	Yes
4.8	Never Smoker	Yes	No	Yes	No	No	No	No	No	31.26	SNF	No	No	4	39	44	No	No	1	Yes	1	93	No	0	0.0	3.875	No	No	#NULL!	77.507533	#NULL!	No	No	No	No	No	No	No	No	80	160	240	400	Yes	No	No	No	No	Yes
2.7	Never Smoker	No	No	Yes	No	No	No	No	No	24.32	Other	No	No	2		22	No	No	2	Yes	1	221	No	0	0.0	9.208333	No	No	62.595696	63.276084	-0.680388	No	No	No	No	No	No	No	No	80	160	240	280	Yes	Yes	No	Yes	No	Yes
12.3	Never Smoker	No	No	No	No	No	No	No	No	26.31	Home with Services	No	No	6		37	No	No	2	No	0	0	No	0	0.0	0	No	No	62.142104	61.0931725	1.0489315	No	No	No	No	No	No	No	No	0	0	0	240	Yes	Yes	Yes	No	No	Yes
1.8	Never Smoker	No	No	Yes	No	No	No	No	No	26.47	Home without Services	No	No	2	37	62	No	No	1	No	0	0	No	0	0.0	0	Yes	No	92.98636	86.069082	6.917278	No	No	No	No	No	No	No	No	40	200	240	240	Yes	Yes	Yes	No	No	Yes
24.8	Never Smoker	No	No	Yes	No	Yes	No	No	No	27.54	Home with Services	Yes	No	2	25		No	No	1	No	0	0	No	0	0.0	0	Yes	No	101.9731515	84.594908	17.3782435	No	No	No	No	No	No	No	No	80	240	400	2380	Yes	Yes	Yes	Yes	Yes	Yes
3.5	Never Smoker	No	No	No	No	No	No	No	No	24.46	Expired	No	No	5	22		No	No	1	No	0	0	No	0	0.0	0	No	No	90.264808	88.7622845	1.5025235	No	No	No	No	No	No	No	No	160	200	240	280	No	No	No	No	No	No
9.1	Never Smoker	No	No	Yes	Yes	Yes	No	No	No	57.9	Home with Services	No	No	4		12	No	No	3	Yes	2	1191	No	0	0.0	30	No	No	192.1812605	188.297379	3.8838815	No	No	No	No	Yes	No	No	Yes	0	0	0	0	No	No	No	No	No	No
5.0	Never Smoker	No	Yes	Yes	Yes	No	No	No	No	25.8	Home without Services	No	No	4	19		No	No	1	No	0	0	No	0	0.0	0	No	No	97.975872	86.2675285	11.7083435	No	No	No	No	No	No	No	No	160	240	400	840	Yes	Yes	Yes	Yes	Yes	Yes
4.5	Never Smoker	No	No	Yes	No	Yes	No	No	No	39.99	Home without Services	No	No	0	26		No	No	1	No	0	0	No	0	0.0	0	Yes	No	119.975084	119.294696	0.680388	No	No	No	No	No	No	No	No	80	160	240	240	Yes	Yes	Yes	Yes	Yes	Yes
6.8	Never Smoker	Yes	Yes	Yes	Yes	Yes	No	No	No	56.23	Home without Services	Yes	No	4	34	38	Yes	No	7	Yes	1	119	No	0	0.0	4.958333	No	No	137.9770165	130.577797	7.3992195	No	No	No	No	No	No	No	No	120	240	240	480	Yes	Yes	Yes	No	No	Yes
4.0	Never Smoker	No	No	No	No	No	No	No	No	26.28	Home without Services	No	No	6		30	No	No	2	No	0	0	No	0	0.0	0	No	No	69.399576	67.245014	2.154562	No	No	No	No	No	No	No	No	160	240	400	720	Yes	Yes	No	No	No	Yes
6.0	Never Smoker	No	Yes	Yes	Yes	Yes	No	Yes	No	32.9	Home with Services	No	No	3	32		No	No	1	No	0	0	No	0	0.0	0	No	No	100.4989775	101.094317	-0.5953395	No	No	No	No	No	No	No	No	40	40	120	660	Yes	Yes	No	Yes	No	Yes
4.0	Never Smoker	No	Yes	No	No	No	No	No	No	23.3	Home without Services	No	No	3		22	No	No	1	No	0	0	No	0	0.0	0	No	No	78.981707	71.554138	7.427569	No	No	No	No	No	No	No	No	160	240	400	580	Yes	Yes	Yes	Yes	Yes	Yes
1.2	Every Day	Yes	Yes	Yes	Yes	Yes	No	No	No	33.21	Other	No	No	6	20	27	No	No	1	No	0	0	Yes	2	0.0	0.5	Yes	No	106.6791685	104.9781985	1.70097	No	No	No	No	No	No	No	No	240	480	480	480	Yes	Yes	Yes	No	No	No
5.9	Never Smoker	No	No	No	Yes	Yes	No	No	No	38.08	Home without Services	No	No	3	17	18	No	No	1	Yes	1	769	No	0	0.0	30	No	No	119.7766375	113.5964465	6.180191	No	No	No	No	No	No	No	No	120	600	1240	1240	Yes	Yes	No	Yes	No	Yes
5.8	Never Smoker	No	No	No	No	No	No	No	No	37.63	Hospice	Yes	No	6	19	57	No	No	9	No	0	0	No	0	0.0	0	No	No	85.5871405	84.48151	1.1056305	No	No	No	No	No	No	No	No	480	480	480	2040	No	No	No	No	No	No
4.7	Never Smoker	No	No	No	No	No	No	No	No	20.91	Home without Services	No	No	2	29		No	No	1	Yes	1	115	No	0	0.0	4.791666	Yes	Yes	60.9797745	66.0826845	-5.10291	No	No	No	No	No	No	No	No	60	100	220	460	Yes	Yes	No	No	No	Yes
3.0	Never Smoker	No	Yes	No	No	No	No	No	No	31.46	Home without Services	No	No	2	31		No	No	1	No	0	0	No	0	0.0	0	No	No	111.13004	111.13004	0	No	No	No	No	No	No	No	No	80	160	320	480	No	Yes	No	Yes	No	No
6.6	Never Smoker	No	No	No	No	No	No	No	No	52.52	Expired	Yes	No	6	12	27	Yes	No	5	No	0	0	No	0	0.0	0	No	No	162.499334	170.777388	-8.278054	No	No	No	No	No	No	No	No	0	0	0	0	No	Yes	No	Yes	No	No
5.2	Never Smoker	No	No	No	No	No	No	No	No	25.52	Home without Services	No	No	2	12		No	No	1	Yes	1	135	No	0	0.0	5.625	No	No	88.45044	83.007336	5.443104	No	No	No	No	No	No	No	No	40	80	160	320	Yes	Yes	Yes	Yes	Yes	Yes
8.0	Never Smoker	No	No	No	No	No	No	No	No	26.32	Home without Services	Yes	No	4	19		Yes	No	1	No	0	0	Yes	1	0.0	0	No	No	85.0768495	78.4997655	6.577084	No	No	No	No	No	No	No	No	80	80	80	80	No	Yes	No	No	No	No
2.8	Never Smoker	No	No	No	Yes	No	No	Yes	No	33.63	Home with Services	No	Yes	6	23		No	No	2	No	0	0	Yes	1	0.0	0.5	Yes	No	109.99606	112.490816	-2.494756	No	No	No	No	No	No	No	No	80	240	280	320	Yes	Yes	No	No	No	No
5.4	Never Smoker	No	No	No	No	No	No	No	No	27.34	Home with Services	No	No	9		26	No	No	5	Yes	1	360	Yes	4	0.0	17	No	No	92.41937	#NULL!	#NULL!	No	No	No	No	No	No	No	No	0	0	400	400	No	Yes	No	No	No	No
6.0	Never Smoker	No	No	Yes	No	No	No	No	Yes	17.96	Hospice	No	No	8	20		No	No	2	No	0	0	No	0	0.0	0	No	No	58.96696	45.982889	12.984071	No	No	No	No	No	No	No	No	80	160	320	640	No	No	No	No	No	No
3.9	Never Smoker	No	No	No	No	No	No	No	No	26.17	Home with Services	No	No	2	20		No	No	1	Yes	2	441	Yes	1	0.0	18.875	No	No	61.688512	60.781328	0.907184	No	No	No	No	No	No	No	No	80	160	240	240	Yes	Yes	No	No	No	Yes
15.8	Never Smoker	No	No	No	No	No	No	No	No	23.6	Home with Services	Yes	No	2	39		No	No	1	No	0	0	No	0	0.0	0	No	Yes	56.245408	52.9852155	3.2601925	No	No	No	No	No	No	No	No	80	120	120	620	No	Yes	No	No	No	No
11.7	Never Smoker	No	No	No	No	No	No	No	No	39.07	Home without Services	No	No	7	32		No	No	1	No	0	0	No	0	0.0	0	Yes	No	121.0807145	119.975084	1.1056305	No	No	No	No	No	No	No	No	0	0	0	11640	Yes	Yes	Yes	Yes	Yes	Yes
1.2	Never Smoker	No	No	No	No	Yes	No	No	No	40.92	Home without Services	No	No	7		12	No	No	1	Yes	1	1039	No	0	0.0	30	No	No	116.289649	114.985572	1.304077	No	No	No	No	No	No	No	No	0	0	0	0	Yes	No	No	No	No	Yes
7.9	Never Smoker	No	Yes	Yes	No	No	No	No	No	26.34	Home without Services	No	No	7	16		No	No	1	No	0	0	Yes	1	0.0	0	No	No	75.296272	71.780934	3.515338	No	No	No	No	No	No	No	No	0	80	240	800	Yes	Yes	Yes	Yes	Yes	Yes
6.0	Never Smoker	No	No	No	No	No	No	No	No	23.15	Home without Services	No	No	5		22	No	No	4	No	0	0	No	0	0.0	0	No	No	72.9999625	69.286178	3.7137845	No	No	No	No	No	No	No	No	0	20	40	100	No	Yes	No	No	No	No
13.5	Former	No	No	No	Yes	No	No	No	No	24.35	Home without Services	No	Yes	3	14		No	No	1	Yes	1	125	No	0	0.0	5.208333	Yes	No	94.970825	79.1801535	15.7906715	No	No	No	No	No	No	No	No	120	120	600	1080	Yes	Yes	Yes	Yes	Yes	Yes
7.3	Never Smoker	No	No	No	No	No	No	No	No	25.68	Expired	Yes	No	6	17	62	No	Yes	3	No	0	0	No	0	0.0	0	No	No	63.4745305	69.9949155	-6.520385	Yes	No	No	No	No	No	Yes	Yes	0	100	380	620	No	Yes	No	No	No	No
13.4	Never Smoker	Yes	Yes	Yes	Yes	Yes	No	No	No	39.91	SNF	Yes	No	8	23		Yes	No	2	No	0	0	No	0	0.0	0	Yes	No	97.975872	92.6745155	5.3013565	No	No	No	No	No	No	No	No	160	680	1160	1180	Yes	Yes	Yes	No	No	Yes
10.2	Never Smoker	No	No	No	No	No	No	Yes	No	25.12	SNF	Yes	No	7	20		Yes	No	1	No	0	0	No	0	0.0	0	No	No	90.378206	83.9995685	6.3786375	No	No	No	No	No	No	No	No	240	240	240	500	No	Yes	No	No	No	No
4.8	Never Smoker	No	No	Yes	Yes	No	No	No	Yes	16.41	Home with Services	No	Yes	3	32		No	No	2	Yes	1	121	Yes	1	0.0	5.041666	No	No	56.7273495	54.884632	1.8427175	No	No	No	No	No	No	No	No	80	280	280	280	Yes	Yes	Yes	No	No	Yes
6.5	Never Smoker	No	No	Yes	Yes	No	No	No	No	24.36	Home with Services	Yes	Yes	4	40	44	Yes	No	4	No	0	0	No	0	0.0	0	Yes	No	68.9743335	66.394529	2.5798045	No	Yes	No	No	No	No	No	Yes	80	160	180	280	Yes	Yes	Yes	Yes	Yes	Yes
9.4	Never Smoker	No	No	Yes	No	No	No	No	No	24.8	Other	No	No	2	20	22	No	No	3	No	0	0	Yes	1	0.0	0.5	No	No	61.23492	63.4745305	-2.2396105	No	No	No	No	No	No	No	No	80	80	240	240	Yes	Yes	No	Yes	No	Yes
3.5	Every Day	No	No	No	No	No	No	No	No	20.22	Home without Services	No	No	2	37		No	No	1	No	0	0	No	0	0.0	0	No	Yes	73.595302	71.44074	2.154562	No	No	No	No	No	No	No	No	160	240	400	400	Yes	No	Yes	Yes	No	Yes
2.5	Never Smoker	No	No	No	No	Yes	No	No	No	37.35	Home without Services	No	Yes	2	24		No	No	2	No	0	0	Yes	2	0.0	0.5	No	No	100.4989775	98.6846095	1.814368	No	No	No	No	No	No	No	No	80	160	200	200	Yes	Yes	Yes	Yes	Yes	Yes
1.1	Never Smoker	No	No	Yes	No	No	No	No	No	25.82	Home without Services	No	No	2		32	No	No	2	No	0	0	No	0	0.0	0	No	No	67.131616	72.57472	-5.443104	No	No	No	No	No	No	No	No	0	0	0	0	Yes	No	Yes	No	No	Yes
3.2	Never Smoker	No	No	No	No	No	No	No	No	34.84	Home without Services	Yes	No	7		32	Yes	No	4	No	0	0	No	0	0.0	0	No	No	87.599955	86.3809265	1.2190285	No	Yes	No	No	No	No	No	Yes	160	200	240	280	No	Yes	No	No	No	No
4.1	Never Smoker	No	Yes	Yes	No	No	No	No	No	24.31	Home without Services	No	No	2	32	38	No	No	1	No	0	0	No	0	0.0	0	No	No	89.4993715	85.898985	3.6003865	No	No	No	No	No	No	No	No	80	160	240	400	Yes	Yes	Yes	Yes	Yes	Yes
3.1	Never Smoker	Yes	No	Yes	No	No	No	No	Yes	19.73	Home without Services	No	No	5	27	39	No	No	2	No	0	0	No	0	0.0	0	No	No	57.152592	57.152592	0	No	No	No	No	No	No	No	No	0	20	100	180	Yes	No	Yes	No	No	Yes
4.0	Every Day	Yes	Yes	Yes	Yes	Yes	No	Yes	No	30.6	Home without Services	No	Yes	4	27	25	No	No	4	No	0	0	No	0	0.0	0	Yes	No	93.2982045	91.28539	2.0128145	No	No	No	No	No	No	No	No	160	320	640	960	Yes	No	Yes	No	No	Yes
17.0	Never Smoker	No	Yes	No	No	No	No	Yes	No	20.95	Home without Services	No	No	5		17	No	No	4	Yes	1	481	No	0	0.0	20.041666	No	No	73.14171	62.482298	10.659412	No	No	No	No	No	No	No	No	240	720	3680	7680	Yes	Yes	No	No	No	Yes
1.9	Never Smoker	No	Yes	Yes	Yes	No	No	No	No	20.93	Home with Services	No	No	6	27		No	No	1	No	0	0	No	0	0.0	0	No	No	53.977448	51.879585	2.097863	No	No	No	No	No	No	No	No	80	120	200	200	No	Yes	No	No	No	No
6.6	Never Smoker	No	Yes	No	No	Yes	No	No	No	41.32	Home without Services	Yes	No	4	15	32	Yes	No	1	Yes	2	2221	No	0	0.0	30	No	No	137.9770165	138.175463	-0.1984465	No	Yes	No	No	No	No	No	Yes	80	320	640	1280	Yes	Yes	Yes	Yes	Yes	Yes
4.3	Never Smoker	No	Yes	Yes	Yes	Yes	No	Yes	No	39.16	Home without Services	No	No	3	40		No	No	4	No	0	0	Yes	1	0.0	0.5	Yes	No	115.212368	113.398	1.814368	No	No	No	No	No	No	No	No	320	320	800	1120	Yes	Yes	Yes	Yes	Yes	Yes
8.0	Never Smoker	No	No	No	No	No	No	No	No	31.2	SNF	No	Yes	2	22	57	No	No	1	No	0	0	No	0	0.0	0	No	No	84.7933545	85.0485	-0.2551455	No	No	No	No	No	No	No	No	160	160	320	920	Yes	Yes	No	No	No	Yes
6.9	Never Smoker	No	No	No	No	No	No	No	No	20.65	Home with Services	No	No	4	24	28	No	No	1	No	0	0	Yes	1	0.0	0.5	Yes	No	54.99803	51.199197	3.798833	No	No	No	No	No	No	No	No	80	240	560	1060	Yes	Yes	Yes	Yes	Yes	Yes
12.2	Never Smoker	Yes	No	Yes	Yes	No	No	Yes	Yes	14.28	SNF	No	No	7	35		Yes	No	1	No	0	0	No	0	0.0	0	No	No	46.606578	36.5425055	10.0640725	No	No	No	No	No	No	No	No	40	40	40	320	Yes	Yes	Yes	Yes	Yes	Yes
7.1	Never Smoker	No	No	No	No	Yes	No	No	No	54.42	Home without Services	No	No	2	20		No	No	1	No	0	0	No	0	0.0	0	Yes	No	147.474099	141.5490535	5.9250455	No	No	No	No	No	No	No	No	80	160	320	1280	Yes	Yes	Yes	Yes	Yes	Yes
5.8	Never Smoker	No	No	No	No	No	No	No	No	21.8	Home without Services	No	No	7	30		No	No	2	No	0	0	Yes	1	0.0	0	Yes	No	72.291225	70.87375	1.417475	No	No	No	No	No	No	No	No	80	320	640	960	No	Yes	No	No	No	No
3.1	Never Smoker	Yes	No	Yes	Yes	No	No	Yes	No	21.68	Home with Services	No	Yes	7		31	No	No	4	No	0	0	Yes	1	0.0	0	No	No	63.956472	62.765793	1.190679	No	No	No	No	No	No	No	No	80	80	120	160	Yes	Yes	Yes	No	No	Yes
5.7	Never Smoker	No	No	No	No	No	No	No	No	23.4	Home without Services	No	No	2	21		No	No	2	No	0	0	No	0	0.0	0	Yes	No	82.9789865	#NULL!	#NULL!	No	No	No	No	No	No	No	No	0	0	80	160	Yes	Yes	Yes	Yes	Yes	Yes
4.5	Never Smoker	No	No	Yes	Yes	No	No	Yes	No	20.83	Home with Services	No	Yes	4	24		No	No	2	No	0	0	No	0	0.0	0	No	No	66.678024	62.142104	4.53592	No	No	No	No	No	No	No	No	40	40	200	360	No	Yes	Yes	No	No	No
3.9	Every Day	Yes	Yes	Yes	No	No	No	No	No	24.21	Home without Services	No	No	4		22	No	No	6	No	0	0	No	0	0.0	0	Yes	No	97.238785	83.234132	14.004653	No	No	No	No	No	No	No	No	160	320	640	1120	Yes	Yes	Yes	Yes	Yes	Yes
3.8	Every Day	Yes	No	Yes	No	Yes	No	No	No	35.52	Home without Services	No	Yes	5	37		Yes	No	1	No	0	0	No	0	0.0	0	No	No	103.872568	109.088876	-5.216308	No	No	No	No	No	No	No	No	80	160	320	440	Yes	Yes	Yes	No	No	Yes
7.7	Never Smoker	No	No	No	No	No	No	No	No	29.93	Home with Services	Yes	No	2	37		No	No	1	No	0	0	No	0	0.0	0	No	No	85.275296	84.084617	1.190679	No	No	No	No	No	No	No	No	0	0	0	0	No	No	No	No	No	No
9.1	Never Smoker	No	No	No	Yes	No	No	No	No	24.53	Home without Services	Yes	No	4	37		No	No	1	No	0	0	No	0	0.0	0	Yes	No	61.23492	62.7941425	-1.5592225	No	No	No	No	Yes	No	No	Yes	0	40	120	480	Yes	Yes	Yes	Yes	Yes	Yes
#NULL!	Never Smoker	No	No	Yes	No	Yes	No	No	No	#NULL!	Other	No	No	3	32	55	No	No	4	No	0	0	Yes	2	0.0	0	No	No	#NULL!	#NULL!	#NULL!	No	No	No	No	No	No	No	No	40	120	120	120	No	Yes	No	No	No	No
3.2	Every Day	No	No	Yes	No	No	No	No	No	25.37	Home with Services	No	No	2	19		No	No	4	No	0	0	No	0	0.0	0	Yes	No	71.384041	71.2989925	0.0850485	No	No	No	No	No	No	No	No	160	160	640	760	Yes	Yes	Yes	Yes	Yes	Yes
10.7	Never Smoker	No	No	No	No	No	No	No	No	30.27	Home without Services	No	No	7	34		No	No	1	No	0	0	No	0	0.0	0	No	No	62.7941425	65.6857915	-2.891649	No	No	No	No	No	No	No	No	80	240	320	1120	Yes	Yes	Yes	No	No	Yes
6.0	Never Smoker	No	No	No	No	Yes	No	No	No	33.74	Home without Services	No	Yes	2	28		No	No	1	No	0	0	No	0	0.0	0	Yes	No	116.8849885	115.9778045	0.907184	No	No	No	No	No	No	No	No	80	160	240	360	Yes	Yes	No	Yes	No	Yes
4.8	Never Smoker	No	No	No	No	No	No	No	No	25.21	Home without Services	No	No	2	32		No	No	1	No	0	0	No	0	0.0	0	No	No	73.935496	72.9999625	0.9355335	No	No	No	No	No	No	No	No	120	200	280	400	Yes	Yes	No	No	No	Yes
9.6	Some Days	No	Yes	Yes	Yes	Yes	No	No	No	41.18	SNF	No	No	4		22	Yes	No	7	No	0	0	No	0	0.0	0	No	No	148.664778	137.6935215	10.9712565	No	No	No	No	No	No	No	No	80	80	80	80	Yes	Yes	Yes	No	No	Yes
8.4	Never Smoker	No	No	No	No	No	No	No	No	35.13	Home without Services	No	No	2	37		No	No	1	No	0	0	No	0	0.0	0	No	No	127.00576	117.480328	9.525432	No	No	No	No	No	No	No	No	0	160	960	10240	Yes	Yes	Yes	Yes	Yes	Yes
7.3	Never Smoker	Yes	No	No	No	No	No	No	Yes	16.83	SNF	Yes	No	7	30	37	Yes	No	3	No	0	0	No	0	0.0	0	No	No	35.6920205	37.7898835	-2.097863	No	No	No	No	No	No	No	No	0	80	120	120	Yes	Yes	No	No	No	Yes
10.0	Never Smoker	No	No	Yes	No	Yes	No	No	No	40.42	SNF	No	No	5	33		No	No	1	Yes	1	53	No	0	0.0	2.208333	No	No	94.800728	106.7925665	-11.9918385	No	No	No	No	No	No	No	No	40	40	80	300	No	Yes	Yes	No	No	No
3.6	Never Smoker	No	No	Yes	Yes	No	No	No	No	31.02	Home without Services	Yes	No	4	20	27	No	No	1	No	0	0	No	0	0.0	0	No	No	103.7875195	100.8958705	2.891649	No	No	No	No	No	No	No	No	160	320	320	320	Yes	Yes	Yes	Yes	Yes	Yes
3.2	Never Smoker	No	No	No	No	No	No	No	No	29.5	Home without Services	No	Yes	3	10		No	No	1	No	0	0	No	0	0.0	0	Yes	No	90.6900505	87.996848	2.6932025	No	No	No	No	No	No	No	No	200	520	840	920	Yes	Yes	Yes	Yes	Yes	Yes
6.1	Some Days	Yes	Yes	Yes	Yes	No	No	No	No	27.39	Home without Services	No	No	5		31	Yes	No	12	Yes	1	66	Yes	2	0.0	2.75	No	No	94.4888835	91.5972345	2.891649	No	No	No	No	No	No	No	No	80	80	80	240	Yes	Yes	No	No	No	Yes
3.3	Never Smoker	No	No	No	No	No	No	No	No	24.32	Home without Services	No	No	2	27		No	No	1	No	0	0	Yes	2	0.0	1	No	No	78.187921	74.672583	3.515338	No	No	No	No	No	No	No	No	160	480	800	860	No	Yes	Yes	Yes	No	No
12.9	Never Smoker	No	No	No	Yes	Yes	No	No	No	25.25	Other	No	Yes	2	13		No	No	1	No	0	0	No	0	0.0	0	Yes	No	86.976266	84.4531605	2.5231055	No	No	No	No	No	No	No	No	0	40	120	640	Yes	Yes	Yes	Yes	Yes	No
2.4	Never Smoker	Yes	No	Yes	No	Yes	No	Yes	No	29.81	Home with Services	Yes	No	8	40		Yes	No	2	No	0	0	Yes	4	0.0	0.5	No	No	66.224432	66.9331695	-0.7087375	No	Yes	No	No	No	No	No	Yes	320	400	540	600	Yes	Yes	No	No	No	Yes
5.4	Never Smoker	No	No	Yes	No	No	No	No	No	20.84	Home without Services	No	No	3	19	9	No	No	5	Yes	1	2300	No	0	0.0	30	Yes	No	68.889285	63.9848215	4.9044635	No	No	No	No	No	No	No	No	160	480	720	960	Yes	Yes	Yes	Yes	Yes	Yes
20.4	Never Smoker	No	No	No	No	No	No	No	No	25.19	Expired	Yes	No	6		32	No	No	8	No	0	0	No	0	0.0	0	No	No	74.4741365	70.7887015	3.685435	No	No	No	No	No	No	No	No	320	960	1600	6800	No	Yes	No	No	No	No
5.9	Never Smoker	No	Yes	Yes	No	No	No	Yes	No	24.61	Home without Services	No	No	6	39		No	No	1	No	0	0	No	0	0.0	0	No	No	82.2985985	82.2985985	0	No	No	No	No	No	No	No	No	0	0	0	0	Yes	Yes	No	No	No	Yes
3.5	Never Smoker	No	No	Yes	Yes	Yes	No	No	No	26.83	Home without Services	No	No	5	38	55	No	No	1	No	0	0	No	0	0.0	0	No	No	84.198015	82.383647	1.814368	No	No	No	No	No	No	No	No	0	0	0	0	Yes	Yes	No	No	No	Yes
5.2	Never Smoker	Yes	Yes	Yes	Yes	Yes	No	No	No	42.66	Home with Services	No	No	6		13	Yes	No	7	No	0	0	No	0	0.0	0	No	No	119.8900355	119.8900355	0	No	No	No	No	No	No	No	No	0	320	320	320	No	Yes	No	No	No	No
5.0	Never Smoker	No	No	No	No	No	No	No	No	26.15	Home without Services	No	Yes	2	11		No	No	1	No	0	0	No	0	0.0	0	Yes	No	77.394135	77.9894745	-0.5953395	No	No	No	No	No	No	No	No	0	120	840	2760	Yes	Yes	Yes	Yes	Yes	Yes
27.3	Never Smoker	No	No	No	No	No	No	No	No	35.91	Home with Services	No	No	4	39	47	No	No	1	No	0	0	No	0	0.0	0	No	No	105.9987805	100.92422	5.0745605	No	No	No	No	No	No	No	No	0	40	120	280	No	Yes	Yes	No	No	No
3.3	Never Smoker	No	No	Yes	No	No	No	No	No	25.83	Home without Services	No	No	2	37		No	No	1	No	0	0	No	0	0.0	0	No	No	78.8966585	70.3918085	8.50485	No	No	No	No	No	No	No	No	120	120	120	120	Yes	Yes	No	No	No	Yes
5.0	Never Smoker	No	No	No	No	No	No	No	No	26.93	Home with Services	No	No	4		40	No	No	3	No	0	0	No	0	0.0	0	No	No	89.130828	85.1335485	3.9972795	No	No	No	No	No	No	No	No	160	480	800	1820	No	Yes	Yes	Yes	No	No
1.8	Never Smoker	No	Yes	Yes	Yes	No	No	No	No	25.12	Home without Services	No	No	3	37	53	No	No	3	No	0	0	No	0	0.0	0	No	No	85.445393	81.6749095	3.7704835	No	No	No	No	No	No	No	No	80	160	160	160	Yes	Yes	Yes	Yes	Yes	Yes
4.4	Never Smoker	No	No	Yes	No	Yes	No	No	No	23.98	Other	Yes	No	2	24		No	No	1	Yes	1	141	No	0	0.0	5.875	No	No	70.533556	70.533556	0	No	No	No	No	No	No	No	No	160	240	480	840	No	No	Yes	Yes	No	No
5.1	Never Smoker	No	No	No	No	No	No	Yes	Yes	17.58	Home without Services	No	No	2	20		No	No	1	No	0	0	No	0	0.0	0	Yes	No	53.523856	50.8873525	2.6365035	No	No	No	No	No	No	No	No	80	160	160	160	Yes	Yes	Yes	Yes	Yes	Yes
5.3	Never Smoker	No	No	No	No	No	No	No	No	23.2	Home with Services	No	No	8		24	No	No	16	Yes	1	277	No	0	0.0	11.541666	Yes	No	79.095105	77.5925815	1.5025235	No	No	No	No	No	No	No	No	240	360	600	1320	Yes	Yes	No	Yes	No	Yes
6.1	Every Day	No	No	No	No	Yes	No	No	No	32.01	Home without Services	No	Yes	2	21		No	No	1	No	0	0	No	0	0.0	0	Yes	No	108.86208	107.047712	1.814368	No	No	No	No	No	No	No	No	0	160	200	340	Yes	Yes	Yes	Yes	Yes	Yes
6.0	Never Smoker	No	Yes	Yes	No	No	No	No	Yes	19.37	Home with Services	No	No	5		18	No	No	3	No	0	0	No	0	0.0	0	No	No	63.1910355	57.776281	5.4147545	No	No	No	No	No	No	No	No	0	160	160	160	No	Yes	Yes	No	No	No
5.4	Never Smoker	No	Yes	Yes	Yes	No	No	No	No	23.22	Home with Services	No	No	4	32		No	No	1	No	0	0	No	0	0.0	0	No	No	82.9789865	77.6492805	5.329706	No	No	No	No	No	No	No	No	80	240	400	1440	No	No	Yes	Yes	No	No
4.2	Every Day	Yes	No	No	No	No	No	No	No	26.28	Home with Services	No	No	4		18	No	No	1	No	0	0	No	0	0.0	0	Yes	No	77.734329	71.610837	6.123492	No	No	No	No	No	No	No	No	80	320	800	1320	Yes	Yes	Yes	Yes	Yes	Yes
2.7	Never Smoker	No	No	No	No	No	No	No	No	21.85	Home without Services	No	No	11	17		No	No	1	No	0	0	No	0	0.0	0	Yes	No	65.77084	61.3766675	4.3941725	No	No	No	No	No	No	No	No	80	80	80	80	Yes	Yes	No	Yes	No	Yes
3.5	Never Smoker	No	No	No	No	No	No	No	No	29.33	Home with Services	No	No	3	36		No	No	1	No	0	0	No	0	0.0	0	Yes	No	70.3918085	70.3918085	0	No	No	No	No	No	No	No	No	0	80	200	440	Yes	Yes	No	No	No	Yes
21.8	Never Smoker	No	Yes	Yes	Yes	No	No	Yes	No	27.89	SNF	No	No	16		38	No	No	3	No	0	0	No	0	0.0	0	No	No	110.0811085	101.1793655	8.901743	No	No	No	No	No	No	No	No	80	400	720	9600	Yes	Yes	Yes	Yes	Yes	Yes
3.5	Never Smoker	No	No	No	No	No	No	No	Yes	18.58	Home with Services	No	No	8	27	17	No	No	5	Yes	1	165	Yes	1	0.0	6.875	Yes	No	58.910261	57.039194	1.871067	No	No	No	No	No	No	No	No	0	0	0	0	No	Yes	No	No	No	No
2.4	Some Days	No	No	Yes	No	No	No	No	No	22.96	Other	No	No	4	13	22	No	No	2	No	0	0	Yes	1	0.0	0	Yes	No	74.105593	74.6442335	-0.5386405	No	No	No	No	No	No	No	No	80	80	160	160	Yes	Yes	Yes	Yes	Yes	Yes
7.2	Never Smoker	No	No	Yes	Yes	No	No	No	No	27.7	Home without Services	No	No	5	38	45	No	No	3	No	0	0	No	0	0.0	0	No	No	67.188315	66.4795775	0.7087375	No	No	No	No	No	No	No	No	0	0	0	0	Yes	Yes	No	No	No	Yes
12.1	Never Smoker	No	No	Yes	Yes	Yes	No	No	No	22.35	Home without Services	No	No	5		25	No	No	1	No	0	0	No	0	0.0	0	No	No	53.920749	53.637254	0.283495	No	No	No	No	No	No	No	No	0	0	80	120	No	No	Yes	No	No	No
5.0	Every Day	Yes	Yes	Yes	No	No	No	No	Yes	17.56	Home with Services	No	Yes	4	37	61	No	No	1	No	0	0	No	0	0.0	0	Yes	No	48.647742	47.853956	0.793786	No	No	No	No	No	No	No	No	80	80	100	160	Yes	Yes	Yes	No	No	Yes
5.9	Never Smoker	No	No	Yes	No	Yes	No	No	No	23.31	Home without Services	Yes	Yes	2	26		No	No	2	No	0	0	No	0	0.0	0	Yes	No	66.791422	67.5001595	-0.7087375	No	No	No	No	Yes	No	No	Yes	160	480	640	780	Yes	Yes	Yes	Yes	Yes	Yes
2.4	Former	Yes	No	Yes	Yes	Yes	No	No	No	41.29	SNF	No	No	6		24	No	No	12	Yes	1	178	No	0	0.0	7.416666	No	No	121.732753	119.5498415	2.1829115	No	No	No	No	No	No	No	No	160	240	440	520	Yes	Yes	No	No	No	Yes
5.5	Every Day	No	No	Yes	No	No	No	No	No	24.2	Home without Services	No	No	0	39	65	No	No	4	No	0	0	Yes	2	0.0	0.5	No	No	72.177827	65.940937	6.23689	No	No	No	No	No	No	No	No	80	80	160	160	Yes	No	No	No	No	Yes
4.0	Never Smoker	No	No	Yes	No	Yes	No	No	No	33.49	Home without Services	No	No	4	16	25	No	No	1	No	0	0	No	0	0.0	0	No	No	111.980525	111.980525	0	No	No	No	No	No	No	No	No	80	160	320	440	Yes	Yes	Yes	Yes	Yes	Yes
23.7	Never Smoker	No	No	Yes	No	Yes	No	No	No	36.1	Home with Services	Yes	Yes	3	28		Yes	No	1	No	0	0	No	0	0.0	0	Yes	No	175.7952495	138.0904145	37.704835	No	No	No	No	No	No	No	No	80	160	180	720	Yes	Yes	Yes	Yes	Yes	Yes
7.8	Never Smoker	No	No	Yes	No	No	No	No	No	35.52	Home with Services	No	No	4	32		No	No	1	No	0	0	No	0	0.0	0	No	No	102.0582	112.2923695	-10.2341695	No	No	No	No	No	No	No	No	0	80	160	720	No	No	No	No	No	No
8.1	Never Smoker	Yes	Yes	Yes	Yes	No	No	No	No	29.8	SNF	No	No	9	37		No	No	4	No	0	0	No	0	0.0	0	Yes	No	71.1855945	60.271037	10.9145575	No	No	No	No	No	No	No	No	0	120	240	1320	Yes	Yes	Yes	No	No	Yes
10.1	Never Smoker	No	Yes	Yes	No	Yes	No	No	No	39.05	Home with Services	No	No	4	23		No	No	1	No	0	0	Yes	1	0.0	0.5	No	No	156.432541	134.263232	22.169309	No	No	No	No	No	No	No	No	80	160	320	840	Yes	Yes	No	Yes	No	Yes
19.2	Never Smoker	No	No	No	No	No	No	Yes	No	30	Home without Services	No	No	2	22		No	No	1	No	0	0	No	0	0.0	0	No	No	84.368112	84.2830635	0.0850485	No	No	No	No	No	No	No	No	80	160	320	1440	No	Yes	No	No	No	No
6.8	Never Smoker	No	No	No	No	Yes	No	No	No	37.03	Home without Services	No	Yes	2	23		No	No	1	No	0	0	No	0	0.0	0	No	No	99.79024	100.92422	-1.13398	No	No	No	No	No	No	No	No	120	120	200	700	Yes	Yes	Yes	Yes	Yes	Yes
2.2	Never Smoker	No	Yes	Yes	Yes	Yes	No	No	No	39.55	Home without Services	No	No	6		17	No	No	6	No	0	0	No	0	0.0	0	No	No	108.29509	107.784799	0.510291	No	No	No	No	No	No	No	No	0	0	0	0	No	No	No	No	No	No
4.8	Never Smoker	No	Yes	Yes	No	No	No	Yes	No	25.02	Home with Services	No	No	5	10	22	No	No	3	No	0	0	No	0	0.0	0	No	No	69.9949155	70.30676	-0.3118445	No	No	No	No	No	No	No	No	80	80	80	80	Yes	Yes	Yes	No	No	Yes
5.9	Never Smoker	No	No	No	No	No	No	No	No	29.35	SNF	No	No	2	27	42	No	No	1	No	0	0	No	0	0.0	0	No	No	84.991801	84.991801	0	No	No	No	No	No	No	No	No	80	160	160	220	Yes	No	Yes	No	No	Yes
16.2	Never Smoker	No	No	No	No	No	No	No	No	29.07	SNF	Yes	No	4	12		Yes	No	2	Yes	1	251	No	0	0.0	10.458333	No	No	82.497045	86.7211205	-4.2240755	No	No	No	No	No	No	No	No	160	240	240	2040	No	Yes	Yes	No	No	No
3.9	Never Smoker	No	No	No	No	Yes	No	No	No	39.12	Home without Services	No	No	2	37		No	No	1	No	0	0	No	0	0.0	0	No	No	122.980131	116.686542	6.293589	No	No	No	No	No	No	No	No	120	200	280	480	Yes	Yes	Yes	Yes	Yes	Yes
5.0	Never Smoker	No	No	No	No	No	No	No	No	20.91	SNF	No	No	10		37	Yes	No	3	Yes	1	170	No	0	0.0	7.083333	No	No	69.8815175	66.0826845	3.798833	No	No	No	No	No	No	No	No	80	160	320	480	Yes	Yes	Yes	No	No	No
3.2	Never Smoker	No	No	No	No	No	No	No	No	25.91	Home with Services	No	No	2		38	No	No	1	No	0	0	No	0	0.0	0	No	No	79.6337455	79.5770465	0.056699	No	No	No	No	No	No	No	No	120	120	120	140	No	Yes	No	No	No	No
5.1	Never Smoker	No	No	No	No	No	No	No	Yes	19.87	Home with Services	No	No	3	17	27	No	No	6	No	0	0	No	0	0.0	0	Yes	No	59.647348	59.2788045	0.3685435	No	No	No	No	No	No	No	No	80	80	240	400	Yes	Yes	Yes	No	No	Yes
12.2	Never Smoker	No	Yes	Yes	Yes	Yes	No	No	No	37.88	Home without Services	No	No	4	37	22	Yes	No	1	No	0	0	No	0	0.0	0	No	No	120.655472	123.1785775	-2.5231055	No	No	No	No	No	No	No	No	80	160	160	1040	Yes	Yes	Yes	Yes	Yes	Yes
4.2	Never Smoker	No	No	Yes	No	Yes	No	No	No	#NULL!	Other	No	No	2	34		No	No	1	No	0	0	No	0	0.0	0	Yes	No	96.6434455	98.429464	-1.7860185	No	No	No	No	No	No	No	No	120	420	500	860	Yes	Yes	Yes	Yes	Yes	Yes
2.8	Some Days	Yes	Yes	Yes	Yes	No	No	No	No	26.45	Home without Services	No	No	5		31	No	No	12	Yes	2	88	Yes	2	0.0	3.666666	No	No	88.45044	88.45044	0	No	No	No	No	No	No	No	No	80	120	160	200	No	Yes	No	No	No	No
2.4	Never Smoker	No	Yes	Yes	No	No	No	No	Yes	16.26	Home with Services	Yes	No	3	27	57	No	No	2	No	0	0	No	0	0.0	0	No	No	44.79221	44.9906565	-0.1984465	No	No	No	No	No	No	No	No	80	80	80	80	Yes	Yes	Yes	No	No	Yes
4.8	Never Smoker	No	Yes	Yes	Yes	No	No	No	No	29.06	Home without Services	No	No	3	22		Yes	No	1	No	0	0	No	0	0.0	0	No	No	92.476069	94.4888835	-2.0128145	No	No	No	No	No	No	No	No	120	160	200	400	Yes	Yes	No	Yes	No	Yes
3.3	Never Smoker	No	No	No	No	No	No	No	No	23.8	Home with Services	No	No	7		34	Yes	No	3	No	0	0	No	0	0.0	0	Yes	No	74.5875345	70.987148	3.6003865	No	Yes	No	No	No	No	No	Yes	160	160	160	160	No	Yes	No	No	No	No
4.3	Never Smoker	No	Yes	Yes	No	Yes	No	No	No	40.19	Home without Services	No	No	2	27	37	No	No	1	No	0	0	No	0	0.0	0	No	Yes	143.788664	141.974296	1.814368	No	No	No	No	No	No	No	No	80	80	160	400	Yes	Yes	No	No	No	Yes
10.3	Never Smoker	No	No	No	No	No	No	No	Yes	18.42	SNF	No	No	6		36	No	No	5	Yes	1	102	No	0	0.0	4.25	No	No	#NULL!	54.941331	#NULL!	No	No	No	No	No	No	No	No	0	0	0	0	No	No	No	No	No	No
14.1	Every Day	Yes	No	Yes	Yes	No	No	No	No	40.96	SNF	No	No	6	-5	27	Yes	No	6	No	0	0	Yes	1	0.0	0.5	No	No	143.278373	136.984784	6.293589	No	No	No	No	No	No	No	No	160	320	800	3360	Yes	Yes	Yes	Yes	Yes	Yes
13.5	Never Smoker	No	No	No	No	No	No	No	No	32.18	Home with Services	Yes	No	3	32	46	Yes	No	3	No	0	0	Yes	2	0.0	0.5	No	No	81.07957	79.775493	1.304077	No	No	No	No	No	No	No	No	160	320	480	560	No	Yes	No	Yes	No	No
2.3	Never Smoker	No	No	No	No	No	No	No	No	23.92	Home with Services	No	No	12	34	37	No	No	3	No	0	0	No	0	0.0	0	No	No	64.977054	65.1755005	-0.1984465	No	No	No	No	No	No	No	No	0	0	0	0	No	Yes	No	No	No	No
24.0	Never Smoker	No	No	No	Yes	No	No	No	No	29.8	Home with Services	No	No	5	34	44	No	No	2	Yes	1	56	No	0	0.0	2.333333	No	No	90.2931575	88.8756825	1.417475	No	No	No	No	No	No	No	No	160	320	960	3720	Yes	Yes	Yes	No	No	Yes
13.0	Never Smoker	No	No	No	No	No	No	No	No	51.24	SNF	No	No	4	32		No	No	4	No	0	0	No	0	0.0	0	No	No	106.991013	111.186739	-4.195726	No	No	No	No	No	No	No	No	0	0	80	240	No	Yes	Yes	No	No	No
5.1	Never Smoker	No	No	Yes	No	Yes	No	No	No	56.27	Home with Services	No	No	2	38		No	No	2	No	0	0	No	0	0.0	0	Yes	No	188.694272	182.9960225	5.6982495	No	No	No	No	No	No	No	No	0	40	80	360	Yes	Yes	No	Yes	No	Yes
2.4	Never Smoker	No	No	No	No	Yes	No	No	No	44.1	Home without Services	No	No	3	18		No	No	1	No	0	0	No	0	0.0	0	No	No	149.9972045	147.474099	2.5231055	No	No	No	No	No	No	No	No	160	320	640	800	Yes	Yes	Yes	Yes	Yes	Yes
7.3	Never Smoker	No	No	Yes	No	No	No	No	Yes	19.84	SNF	No	Yes	2	39		No	No	1	No	0	0	No	0	0.0	0	No	No	60.1859885	59.193756	0.9922325	No	No	No	No	No	No	No	No	80	80	160	360	Yes	Yes	Yes	No	No	Yes
5.8	Never Smoker	No	No	No	No	No	No	No	No	24.47	Home with Services	Yes	No	8	17		No	No	6	Yes	2	176	Yes	1	0.0	7.833333	Yes	No	73.7937485	72.9999625	0.793786	No	No	No	No	No	No	No	No	240	240	240	240	No	Yes	No	No	No	No
3.3	Never Smoker	No	Yes	Yes	Yes	Yes	No	No	No	36.28	Home without Services	No	No	8	33		Yes	No	1	No	0	0	No	0	0.0	0	No	No	95.25432	92.872962	2.381358	No	No	No	No	No	No	No	No	40	200	360	560	Yes	No	No	Yes	No	Yes
6.9	Former	No	Yes	No	Yes	Yes	No	Yes	No	32.44	Home without Services	No	Yes	7		30	Yes	No	4	Yes	1	366	No	0	0.0	15.25	No	No	116.9983865	109.485769	7.5126175	No	No	No	No	No	No	No	No	120	320	560	1440	No	Yes	Yes	Yes	No	No
3.8	Never Smoker	Yes	Yes	Yes	No	No	No	No	No	27.15	Home without Services	No	Yes	3	31		No	No	2	No	0	0	No	0	0.0	0	Yes	No	84.6799565	80.9945215	3.685435	No	No	No	No	No	No	No	No	80	80	120	120	No	Yes	No	No	No	No
3.3	Never Smoker	No	No	No	No	No	No	No	No	24.57	Home without Services	No	Yes	0	27		No	No	2	Yes	1	142	No	0	0.0	5.916666	No	No	79.888891	79.888891	0	No	No	No	No	No	No	No	No	120	120	120	120	No	Yes	No	No	No	No
13.2	Every Day	No	Yes	No	No	Yes	No	No	No	29.19	Home without Services	Yes	No	4	25		No	No	1	No	0	0	No	0	0.0	0	Yes	No	93.383253	87.3448095	6.0384435	No	No	No	No	No	No	No	No	0	80	240	760	Yes	Yes	Yes	Yes	Yes	Yes
8.1	Never Smoker	No	No	No	No	No	No	No	No	21.88	Home with Services	No	No	7	30		No	No	1	No	0	0	No	0	0.0	0	Yes	No	63.50288	61.4900655	2.0128145	No	No	No	No	No	No	No	No	0	40	120	240	Yes	Yes	Yes	No	No	Yes
88.7	Never Smoker	No	Yes	No	No	Yes	No	No	No	29.24	SNF	Yes	No	4	17	32	Yes	No	3	Yes	1	434	No	0	0.0	18.083333	No	No	123.887315	97.7774255	26.1098895	No	No	No	No	No	No	No	No	0	40	120	4680	Yes	Yes	Yes	Yes	Yes	Yes
1.9	Every Day	No	Yes	Yes	Yes	Yes	No	No	No	29.42	Home without Services	No	No	3	37	40	No	No	1	Yes	1	97	Yes	2	0.0	4.541666	No	No	98.429464	98.372765	0.056699	No	No	No	No	No	No	No	No	80	80	80	80	No	No	Yes	Yes	No	No
11.8	Never Smoker	No	Yes	Yes	No	No	No	Yes	No	31.26	Home with Services	No	No	9	30	30	No	No	2	No	0	0	No	0	0.0	0	Yes	No	79.3786	82.5820935	-3.2034935	No	No	No	No	No	No	No	No	80	80	240	960	Yes	Yes	Yes	No	No	Yes
7.7	Former	Yes	No	Yes	Yes	Yes	No	No	No	40.4	Home with Services	No	No	6	17	24	No	No	13	No	0	0	No	0	0.0	0	No	No	120.20188	116.9983865	3.2034935	No	No	No	No	No	No	No	No	480	640	960	1360	Yes	Yes	Yes	Yes	Yes	Yes
8.5	Never Smoker	No	Yes	Yes	No	No	No	Yes	No	29.79	Home with Services	No	No	3	37		Yes	No	2	Yes	1	187	No	0	0.0	7.791666	No	No	66.394529	68.0388	-1.644271	No	No	No	No	No	No	No	No	80	160	320	600	Yes	Yes	No	No	No	Yes
9.1	Never Smoker	Yes	Yes	Yes	No	No	No	Yes	No	23.48	Home with Services	No	No	5	20	37	No	No	4	No	0	0	No	0	0.0	0	Yes	No	69.399576	65.997636	3.40194	No	No	No	No	No	No	No	No	80	80	240	920	No	Yes	No	No	No	No
#NULL!	Never Smoker	No	No	No	No	No	No	No	No	#NULL!	Home without Services	No	No	2	19		No	No	1	No	0	0	No	0	0.0	0	Yes	No	#NULL!	#NULL!	#NULL!	No	No	No	No	No	No	No	No	0	80	80	80	No	Yes	No	No	No	No
11.8	Every Day	No	No	No	No	No	No	No	Yes	15.02	SNF	Yes	No	2	30		Yes	No	1	No	0	0	No	0	0.0	0	No	No	43.09124	36.060564	7.030676	No	No	No	No	No	No	No	No	120	240	320	1240	Yes	Yes	No	No	No	Yes
2.6	Some Days	Yes	No	Yes	No	No	No	Yes	Yes	18.66	Other	No	No	4	38		No	No	5	No	0	0	No	0	0.0	0	Yes	No	54.884632	52.4182255	2.4664065	No	No	No	No	No	No	No	No	0	120	200	240	Yes	No	No	No	No	Yes
8.4	Never Smoker	No	Yes	Yes	Yes	No	No	No	No	25.62	SNF	No	No	6	35		No	No	1	Yes	1	52	No	0	0.0	2.166666	No	No	104.3545095	97.975872	6.3786375	No	No	No	No	No	No	No	No	80	160	240	580	Yes	Yes	No	No	No	No
5.3	Never Smoker	No	No	No	No	No	No	No	Yes	18.15	Home with Services	No	No	4	39	47	No	No	2	No	0	0	No	0	0.0	0	No	No	63.50288	54.147545	9.355335	No	No	No	No	No	No	No	No	0	120	160	200	No	Yes	No	No	No	No
9.8	Never Smoker	No	Yes	Yes	No	Yes	No	No	No	29	Home with Services	No	No	3	27		No	No	1	No	0	0	Yes	1	0.5	0.5	No	No	98.883056	96.9836395	1.8994165	No	No	No	No	No	No	No	No	240	360	480	840	Yes	Yes	No	Yes	No	Yes
20.1	Never Smoker	No	Yes	No	No	No	No	Yes	No	20.34	Home with Services	No	No	5		17	No	No	5	No	0	0	No	0	0.0	0	No	No	66.394529	60.66793	5.726599	No	No	No	No	No	No	No	No	200	440	1400	4760	Yes	Yes	No	No	No	Yes
3.9	Never Smoker	No	No	Yes	No	Yes	No	No	No	37.56	Home without Services	No	No	4	33		No	No	1	No	0	0	No	0	0.0	0	Yes	No	124.9929455	118.727706	6.2652395	No	No	No	No	No	No	No	No	80	160	160	160	Yes	Yes	Yes	Yes	Yes	Yes
5.1	Never Smoker	No	No	Yes	No	No	No	No	No	#NULL!	Home with Services	Yes	No	5		27	No	No	2	No	0	0	No	0	0.0	0	No	No	#NULL!	#NULL!	#NULL!	No	No	No	No	No	No	No	No	0	0	0	40	Yes	Yes	No	No	No	Yes
1.3	Never Smoker	No	Yes	Yes	No	No	No	Yes	Yes	17.1	Home with Services	No	No	3	27	55	No	No	3	Yes	1	27	No	0	0.0	1.125	Yes	No	59.874144	51.0007505	8.8733935	No	No	No	No	No	No	No	No	80	160	160	160	No	Yes	No	No	No	No
12.9	Every Day	Yes	No	Yes	No	No	No	No	No	22.38	SNF	No	No	7	35	35	No	No	6	No	0	0	No	0	0.0	0	No	No	68.0388	60.9797745	7.0590255	No	No	No	No	No	No	No	No	80	160	240	1080	Yes	Yes	Yes	Yes	Yes	Yes
21.6	Never Smoker	No	No	No	No	No	No	No	No	20.28	SNF	No	Yes	4	37		No	No	2	Yes	1	97	No	0	0.0	4.041666	Yes	No	48.591043	50.292013	-1.70097	No	No	No	No	No	No	No	No	160	160	280	1200	Yes	Yes	Yes	No	No	Yes
6.4	Never Smoker	No	No	Yes	No	No	No	No	No	24.86	SNF	No	No	4	35	50	No	No	1	No	0	0	No	0	0.0	0	No	No	72.57472	71.9793805	0.5953395	No	No	No	No	No	No	No	No	40	200	360	600	No	Yes	Yes	No	No	No
6.0	Never Smoker	No	Yes	Yes	No	Yes	No	No	No	31.09	SNF	No	No	4		17	No	No	5	No	0	0	No	0	0.0	0	No	No	112.9727575	112.8026605	0.170097	No	No	No	No	No	No	No	No	80	160	240	560	Yes	Yes	No	No	No	Yes
4.6	Former	No	Yes	Yes	Yes	Yes	No	No	No	30.02	Home without Services	No	No	4	22		No	No	1	No	0	0	No	0	0.0	0	Yes	No	92.192574	92.192574	0	No	No	No	No	No	No	No	No	0	40	80	120	Yes	Yes	No	No	No	Yes
9.2	Never Smoker	No	Yes	Yes	Yes	No	No	Yes	No	26.41	Home with Services	No	No	3	24		No	No	2	No	0	0	No	0	0.0	0	No	No	92.532768	83.4892775	9.0434905	No	No	No	No	No	No	No	No	80	400	720	2720	Yes	Yes	Yes	No	No	Yes
1.4	Never Smoker	No	Yes	Yes	Yes	No	No	No	No	25.28	Home without Services	No	No	0	29		No	No	1	No	0	0	No	0	0.0	0	No	No	67.131616	66.791422	0.340194	No	No	No	No	No	No	No	No	40	40	80	80	Yes	No	No	No	No	Yes
5.0	Every Day	Yes	Yes	Yes	No	No	No	No	No	23.21	Home without Services	No	No	4	16	22	No	No	7	No	0	0	No	0	0.0	0	No	No	97.408882	81.986754	15.422128	No	No	No	No	No	No	No	No	160	480	960	2240	Yes	Yes	Yes	No	No	Yes
6.9	Never Smoker	No	No	Yes	Yes	Yes	No	No	No	53.27	Home with Services	Yes	No	4	27		Yes	No	1	No	0	0	No	0	0.0	0	No	No	126.9774105	136.3894445	-9.412034	No	Yes	No	No	No	No	No	Yes	160	320	400	520	Yes	No	No	Yes	No	Yes
3.0	Never Smoker	No	Yes	No	No	Yes	No	No	No	27.78	SNF	No	No	2		34	No	No	1	No	0	0	No	0	0.0	0	No	No	76.997242	73.3968555	3.6003865	No	No	No	No	No	No	No	No	80	160	320	460	No	No	Yes	No	No	No
4.0	Never Smoker	Yes	Yes	Yes	Yes	Yes	No	No	No	32.47	Home with Services	No	No	6	26	37	No	No	3	No	0	0	Yes	1	0.0	0	No	No	94.290437	91.2570405	3.0333965	No	No	No	No	No	No	No	No	0	40	60	100	Yes	Yes	No	Yes	No	Yes
9.8	Every Day	No	No	No	No	Yes	No	No	No	27.51	Home without Services	Yes	No	2	27		No	No	1	No	0	0	No	0	0.0	0	No	No	106.2822755	91.9941275	14.288148	Yes	No	No	No	Yes	No	No	Yes	80	240	480	800	Yes	Yes	No	Yes	No	Yes
26.0	Never Smoker	No	No	No	No	No	No	No	No	33.18	Other	Yes	Yes	3	37		Yes	Yes	2	Yes	1	162	No	0	0.0	6.75	No	No	99.9886865	90.434905	9.5537815	No	No	No	No	No	No	No	No	280	280	520	1480	Yes	Yes	Yes	Yes	Yes	Yes
11.2	Never Smoker	No	No	No	No	No	No	No	Yes	18.43	SNF	No	No	3	20		No	No	2	No	0	0	No	0	0.0	0	No	No	#NULL!	56.585602	#NULL!	No	No	No	No	No	No	No	No	0	0	0	0	Yes	Yes	No	No	No	Yes
16.3	Never Smoker	No	No	No	No	No	No	No	No	59.25	Expired	Yes	No	5	12		No	Yes	1	No	0	0	No	0	0.0	0	No	No	170.097	171.5995235	-1.5025235	No	No	No	No	Yes	No	No	Yes	0	0	0	0	No	No	Yes	No	No	No
2.8	Never Smoker	No	Yes	Yes	No	Yes	No	No	No	30.53	Home without Services	No	No	6	24	47	No	No	3	No	0	0	No	0	0.0	0	No	No	87.089664	87.089664	0	No	No	No	No	No	No	No	No	160	560	760	760	Yes	No	No	Yes	No	Yes
2.7	Some Days	Yes	Yes	Yes	Yes	No	No	No	No	27.68	Home without Services	No	No	5		31	No	No	11	Yes	1	25	No	0	0.0	1.041666	No	No	95.991407	92.5611175	3.4302895	No	No	No	No	No	No	No	No	80	240	320	320	No	Yes	No	No	No	No
7.1	Never Smoker	No	Yes	Yes	No	No	No	No	No	23.81	SNF	Yes	No	5	37		No	No	4	No	0	0	No	0	0.0	0	No	No	68.378994	66.8764705	1.5025235	No	No	No	No	No	No	No	No	320	320	320	680	No	Yes	No	No	No	No
3.0	Never Smoker	No	No	No	No	No	No	No	No	20.44	Home without Services	No	No	4	33	43	No	No	2	Yes	1	46	No	0	0.0	1.916666	No	No	57.152592	54.0057975	3.1467945	No	No	No	No	No	No	No	No	80	100	180	240	No	Yes	No	No	No	No
4.9	Never Smoker	No	No	Yes	No	No	No	Yes	No	27.42	Hospice	No	No	6	26	58	No	No	1	No	0	0	No	0	0.0	0	No	No	91.682283	91.682283	0	No	No	No	No	No	No	No	No	80	160	160	420	Yes	No	No	No	No	Yes
43.3	Never Smoker	No	No	No	No	No	No	No	No	28.51	Home with Services	No	Yes	7	32	19	No	No	1	Yes	1	106	No	0	0.0	4.416666	No	No	111.980525	102.0865495	9.8939755	No	No	No	No	No	No	No	No	160	320	640	1920	Yes	Yes	No	No	No	Yes
10.2	Every Day	No	No	No	No	No	No	No	Yes	17.75	Home with Services	No	No	4	23		No	No	1	Yes	1	310	No	0	0.0	12.916666	No	No	48.6193925	49.89512	-1.2757275	No	No	No	No	No	No	No	No	160	160	160	160	Yes	Yes	Yes	No	No	Yes
14.4	Never Smoker	No	No	No	No	No	No	No	No	24.07	Expired	Yes	Yes	8		24	No	No	14	No	0	0	No	0	0.0	0	No	No	77.5925815	80.4842305	-2.891649	No	No	No	No	No	No	No	No	0	0	0	2080	Yes	Yes	No	Yes	No	No
25.6	Never Smoker	No	No	No	No	No	No	No	Yes	19.67	Expired	Yes	No	5	27	42	No	No	2	No	0	0	No	0	0.0	0	No	No	76.997242	65.7991895	11.1980525	No	No	No	No	No	No	No	No	0	0	0	5200	No	No	No	No	No	No
4.9	Never Smoker	Yes	No	No	No	Yes	No	No	No	29.85	Home with Services	No	No	4	27		No	No	1	No	0	0	No	0	0.0	0	No	No	91.9941275	91.6539335	0.340194	No	No	No	No	No	No	No	No	120	200	360	640	Yes	Yes	No	Yes	No	Yes
21.8	Never Smoker	No	No	No	No	No	No	No	No	22.6	Home without Services	No	No	7	16	29	No	No	1	No	0	0	No	0	0.0	0	Yes	No	81.64656	75.579767	6.066793	No	No	No	No	No	No	No	No	40	200	360	1280	No	Yes	Yes	Yes	No	No
5.5	Never Smoker	No	Yes	Yes	Yes	No	No	Yes	No	23.38	Home with Services	No	No	9	23		Yes	No	3	No	0	0	Yes	1	0.0	0	No	No	58.96696	59.874144	-0.907184	No	No	No	No	No	No	No	No	160	160	240	480	Yes	Yes	Yes	Yes	Yes	Yes
8.4	Never Smoker	No	No	No	No	No	No	No	No	44.86	SNF	No	Yes	9	29	29	No	No	1	Yes	1	249	No	0	0.0	10.375	Yes	No	141.18051	145.886527	-4.706017	No	No	No	No	No	No	No	No	0	0	0	0	No	No	Yes	Yes	No	No
1.9	Never Smoker	No	No	No	No	No	No	No	No	25.15	Home without Services	No	No	2	20		No	No	1	No	0	0	No	0	0.0	0	No	No	81.7883075	81.7883075	0	No	No	No	No	No	No	No	No	0	0	0	0	Yes	Yes	No	Yes	No	Yes
4.2	Never Smoker	No	No	Yes	No	No	No	No	No	28.87	Home without Services	No	No	6	17		No	No	1	No	0	0	No	0	0.0	0	No	No	99.8185895	99.22325	0.5953395	No	No	No	No	No	No	No	No	40	200	280	760	Yes	Yes	No	No	No	No
2.0	Never Smoker	No	No	No	No	No	No	No	No	32.24	Hospice	Yes	No	4	29		No	No	5	Yes	1	29	No	0	0.0	1.208333	No	No	89.981313	90.5766525	-0.5953395	No	No	No	No	No	No	No	No	0	0	0	0	No	No	No	No	No	No
6.8	Never Smoker	No	No	No	No	No	No	No	No	21.05	Home with Services	No	No	6		34	No	No	4	No	0	0	Yes	1	0.0	0.5	No	No	67.585208	70.3918085	-2.8066005	No	No	No	No	No	No	No	No	40	120	200	840	Yes	Yes	Yes	Yes	Yes	Yes
3.8	Every Day	Yes	No	Yes	No	No	No	No	No	21.41	Home without Services	No	No	2	27		No	No	1	No	0	0	No	0	0.0	0	Yes	No	49.441528	48.080752	1.360776	No	No	No	No	No	No	No	No	80	100	100	100	Yes	Yes	Yes	Yes	Yes	Yes
14.4	Former	Yes	No	Yes	No	No	No	No	No	20.23	SNF	No	No	9	17		No	No	1	No	0	0	No	0	0.0	0	Yes	No	45.982889	46.9751215	-0.9922325	No	No	No	No	No	No	No	No	0	0	0	220	Yes	Yes	Yes	No	No	Yes
2.6	Some Days	Yes	Yes	Yes	Yes	No	No	No	No	27.67	Home without Services	No	No	5		31	No	No	12	Yes	2	403	No	0	0.0	16.791666	No	No	101.2927635	92.532768	8.7599955	No	No	No	No	No	No	No	No	80	80	80	80	No	Yes	No	No	No	No
10.0	Never Smoker	Yes	Yes	Yes	No	No	No	No	No	21.65	Home with Services	No	No	5		34	No	No	1	Yes	1	207	No	0	0.0	8.625	No	No	52.7017205	51.9646335	0.737087	No	No	No	No	No	No	No	No	0	0	0	0	Yes	Yes	No	No	No	Yes
2.8	Never Smoker	No	No	No	No	No	No	No	No	21.87	Home with Services	No	No	5	32	39	No	No	2	No	0	0	No	0	0.0	0	No	No	69.116081	69.116081	0	No	No	No	No	No	No	No	No	80	160	160	160	No	No	No	No	No	No
1.9	Never Smoker	No	No	No	No	No	No	No	No	37.97	Home without Services	No	No	3	22		Yes	No	1	No	0	0	No	0	0.0	0	No	No	85.275296	85.275296	0	No	No	No	No	No	No	No	No	80	140	180	180	Yes	Yes	No	Yes	No	Yes
4.8	Never Smoker	No	Yes	Yes	Yes	No	No	No	No	27.26	Home without Services	No	No	3	40		No	No	2	No	0	0	No	0	0.0	0	Yes	Yes	79.3786	76.600349	2.778251	No	No	No	No	No	No	No	No	40	360	680	760	Yes	Yes	Yes	Yes	Yes	Yes
2.7	Never Smoker	Yes	No	No	Yes	No	No	No	No	32.18	Home without Services	No	No	4	36		No	No	2	No	0	0	No	0	0.0	0	Yes	Yes	92.98636	90.434905	2.551455	No	No	No	No	No	No	No	No	120	280	440	760	No	Yes	Yes	Yes	No	No
15.4	Former	No	Yes	No	Yes	Yes	No	Yes	No	31.98	Home without Services	Yes	Yes	5		30	No	No	5	Yes	1	860	No	0	0.0	30	Yes	No	111.300137	106.934314	4.365823	No	No	No	No	No	No	No	No	320	320	480	480	No	Yes	Yes	Yes	No	No
23.0	Every Day	No	No	No	No	Yes	No	Yes	No	42.3	Home with Services	Yes	Yes	6	37		Yes	No	1	No	0	0	No	0	0.0	0	No	No	120.0601325	115.2974165	4.762716	No	Yes	No	No	No	No	No	Yes	240	400	560	1320	Yes	Yes	Yes	No	No	Yes
28.5	Never Smoker	No	No	No	No	No	No	No	No	30.66	Expired	Yes	Yes	4	12		Yes	No	1	No	0	0	No	0	0.0	0	No	Yes	111.69703	99.676842	12.020188	No	No	No	No	No	No	No	No	120	240	400	560	Yes	Yes	No	No	No	No
2.7	Never Smoker	No	No	Yes	No	Yes	No	No	No	42.16	Home without Services	No	No	2	20	51	No	No	1	No	0	0	No	0	0.0	0	No	No	102.5968405	101.1793655	1.417475	No	No	No	No	No	No	No	No	0	80	240	320	Yes	Yes	Yes	No	No	Yes
4.5	Never Smoker	No	No	Yes	No	Yes	No	No	No	42.32	Home without Services	No	Yes	2	27		No	No	1	No	0	0	No	0	0.0	0	Yes	No	117.2818815	110.0811085	7.200773	No	No	No	No	No	No	No	No	40	80	160	280	Yes	Yes	Yes	No	No	Yes
8.9	Never Smoker	Yes	Yes	Yes	Yes	Yes	No	No	No	45.66	Home with Services	No	No	9		27	Yes	No	14	Yes	1	142	No	0	0.0	5.916666	No	No	157.9917635	152.690407	5.3013565	No	No	No	No	No	No	No	No	80	240	400	1440	No	Yes	No	No	No	No
4.4	Never Smoker	No	Yes	Yes	Yes	No	No	No	No	27.78	Home with Services	No	No	4	36		Yes	No	2	No	0	0	No	0	0.0	0	No	No	66.90482	65.600743	1.304077	No	No	No	No	No	No	No	No	160	160	200	320	Yes	Yes	Yes	No	No	Yes
9.0	Never Smoker	Yes	No	Yes	Yes	Yes	No	Yes	No	37.05	Home without Services	No	No	8	14		No	No	1	No	0	0	No	0	0.0	0	No	No	91.8807295	91.8807295	0	No	No	No	No	No	No	No	No	160	160	160	160	Yes	Yes	No	Yes	No	Yes
17.9	Never Smoker	No	No	Yes	No	No	No	No	No	20.54	SNF	No	No	7	20		No	No	9	No	0	0	No	0	0.0	0	No	No	53.8923995	52.5883225	1.304077	No	No	No	No	No	No	No	No	0	0	0	0	No	Yes	Yes	No	No	No
2.7	Never Smoker	No	No	No	Yes	Yes	No	Yes	No	31.25	Home without Services	No	Yes	4	32	55	No	No	2	No	0	0	No	0	0.0	0	Yes	No	104.496257	104.496257	0	No	No	No	No	No	No	No	No	80	240	400	480	Yes	Yes	Yes	No	No	Yes
6.3	Never Smoker	No	No	No	No	No	No	No	No	22.02	Home with Services	No	No	8	20		No	No	8	No	0	0	No	0	0.0	0	No	No	74.9844275	65.6857915	9.298636	No	No	No	No	No	No	No	No	120	120	120	120	No	No	No	No	No	No
6.9	Never Smoker	No	No	No	No	No	No	No	No	23.32	Home without Services	No	No	7	23		No	No	4	No	0	0	No	0	0.0	0	No	No	72.064429	75.8349125	-3.7704835	No	No	No	No	No	No	No	No	360	560	960	1680	No	Yes	Yes	No	No	No
15.3	Never Smoker	No	No	No	No	No	No	No	No	24.42	Home with Services	Yes	No	4	22		Yes	No	1	Yes	1	20	No	0	0.0	0.833333	No	No	82.5820935	77.1956885	5.386405	No	No	No	No	No	No	No	No	320	320	320	520	Yes	Yes	Yes	No	No	Yes
3.9	Never Smoker	No	No	No	No	No	No	Yes	No	22.04	Home with Services	No	No	5	24		No	No	2	No	0	0	No	0	0.0	0	Yes	No	80.5976285	73.6803505	6.917278	No	No	No	No	No	No	No	No	80	160	320	520	No	Yes	No	No	No	No
15.0	Never Smoker	No	No	No	No	No	No	No	No	23.06	Other	Yes	No	4	18	11	Yes	No	5	No	0	0	No	0	0.0	0	Yes	No	72.688118	64.7786075	7.9095105	Yes	No	No	No	No	No	No	Yes	560	560	560	1180	Yes	No	Yes	Yes	No	Yes
10.8	Never Smoker	No	No	No	No	No	No	No	No	30.71	SNF	Yes	Yes	3	23		No	No	3	No	0	0	No	0	0.0	0	Yes	No	93.2982045	91.5972345	1.70097	No	No	No	No	No	No	No	No	160	280	280	440	Yes	Yes	Yes	No	No	Yes
10.6	Never Smoker	No	No	No	No	Yes	No	No	No	31.68	Home without Services	Yes	No	2	19	52	Yes	No	1	No	0	0	No	0	0.0	0	Yes	No	124.7378	121.1941125	3.5436875	No	No	No	No	No	No	No	No	120	120	240	480	No	Yes	Yes	No	No	No
1.0	Never Smoker	No	Yes	Yes	No	Yes	No	No	No	32.23	Home without Services	No	No	3	25		No	No	1	Yes	1	71	No	0	0.0	2.958333	No	No	96.161504	96.161504	0	No	No	No	No	No	No	No	No	40	80	80	80	Yes	Yes	No	No	No	No
14.0	Never Smoker	No	No	No	No	No	No	No	No	25.3	SNF	No	No	2	32		No	No	1	No	0	0	No	0	0.0	0	Yes	No	83.91452	84.594908	-0.680388	No	No	No	No	No	No	No	No	80	160	240	980	No	Yes	Yes	No	No	No
7.1	Never Smoker	Yes	No	Yes	Yes	Yes	No	No	No	46.47	Home without Services	No	Yes	5	27		Yes	No	1	No	0	0	No	0	0.0	0	Yes	No	156.886133	151.1311845	5.7549485	No	No	No	No	No	No	No	No	160	320	440	1280	Yes	Yes	Yes	No	No	Yes
1.9	Never Smoker	No	No	No	No	No	No	No	No	32.9	Other	Yes	No	4	19	27	No	No	5	No	0	0	No	0	0.0	0	No	No	103.078782	103.985966	-0.907184	No	No	No	No	No	No	No	No	240	480	480	480	No	Yes	No	No	No	No
7.8	Some Days	No	No	No	No	No	No	No	Yes	18.23	Home without Services	Yes	No	2	12	21	No	No	2	No	0	0	No	0	0.0	0	No	No	51.2842455	45.189103	6.0951425	No	No	No	No	No	No	No	No	0	640	960	1060	No	Yes	No	Yes	No	No
3.2	Former	Yes	Yes	Yes	No	Yes	No	No	No	31.98	Home with Services	Yes	No	7		18	Yes	No	2	Yes	1	472	No	0	0.0	19.666666	No	No	82.2985985	81.873356	0.4252425	No	Yes	No	No	No	No	No	Yes	160	320	640	960	Yes	Yes	Yes	Yes	Yes	Yes
3.3	Every Day	No	No	Yes	Yes	No	No	No	No	23.81	Home without Services	No	No	4	35		No	No	1	No	0	0	No	0	0.0	0	No	No	77.11064	70.987148	6.123492	No	No	No	No	No	No	No	No	0	0	0	0	Yes	Yes	Yes	No	No	Yes
26.7	Former	Yes	Yes	Yes	Yes	No	No	Yes	Yes	19.69	SNF	Yes	No	10	37		No	No	3	Yes	1	198	No	0	0.0	8.25	No	No	55.451622	55.338224	0.113398	No	No	No	No	No	No	No	No	0	0	0	0	Yes	No	No	No	No	Yes
4.4	Never Smoker	No	Yes	No	No	Yes	No	No	No	36.05	Home with Services	No	No	5	37	42	No	No	2	No	0	0	No	0	0.0	0	Yes	No	93.780146	89.3859735	4.3941725	No	No	No	No	No	No	No	No	160	320	640	680	Yes	Yes	No	No	No	Yes
2.9	Never Smoker	No	No	Yes	No	No	No	No	No	22.14	Home without Services	No	No	4	35	22	No	No	3	Yes	1	2	Yes	1	0.0	0.583333	No	No	59.987542	54.884632	5.10291	No	No	No	No	No	No	No	No	0	320	640	800	Yes	No	No	Yes	No	Yes
3.1	Never Smoker	No	No	No	No	No	No	No	No	22.49	Home with Services	No	Yes	2	40		No	No	1	No	0	0	No	0	0.0	0	Yes	No	69.5413235	67.074917	2.4664065	No	No	No	No	No	No	No	No	160	240	240	320	Yes	Yes	No	No	No	Yes
9.3	Never Smoker	No	Yes	No	No	Yes	No	No	No	29.31	Home without Services	No	No	2	37		No	No	1	No	0	0	No	0	0.0	0	No	No	96.8702415	92.646166	4.2240755	No	No	No	No	No	No	No	No	80	160	400	760	Yes	Yes	Yes	No	No	Yes
49.0	Never Smoker	No	No	No	No	No	No	No	No	23.02	SNF	Yes	No	3	12		No	No	1	No	0	0	No	0	0.0	0	No	No	95.651213	76.997242	18.653971	No	No	No	No	No	No	No	No	0	0	40	1840	Yes	No	Yes	Yes	No	Yes
40.7	Never Smoker	No	No	Yes	Yes	No	No	No	No	25.2	Hospice	Yes	Yes	5	36	45	Yes	No	3	No	0	0	No	0	0.0	0	No	No	68.492392	60.497833	7.994559	No	No	No	No	No	No	No	No	0	0	0	0	No	Yes	No	No	No	No
5.3	Never Smoker	No	No	No	No	No	No	No	No	23.31	SNF	No	Yes	6	31		No	No	1	No	0	0	No	0	0.0	0	Yes	No	70.3918085	67.47181	2.9199985	No	No	No	No	No	No	No	No	160	280	400	580	Yes	Yes	No	Yes	No	Yes
5.3	Never Smoker	Yes	Yes	Yes	No	No	No	Yes	No	20.04	Home without Services	No	Yes	4	17	27	No	No	5	No	0	0	No	0	0.0	0	Yes	No	44.9906565	44.9906565	0	No	No	No	No	No	No	No	No	0	120	240	640	Yes	Yes	Yes	Yes	Yes	Yes
8.3	Never Smoker	No	No	Yes	No	No	No	No	Yes	19.42	SNF	No	No	2	40		No	No	1	No	0	0	No	0	0.0	0	Yes	No	48.1091015	45.075705	3.0333965	No	No	No	No	No	No	No	No	80	160	360	600	Yes	Yes	Yes	No	No	Yes
12.0	Never Smoker	No	No	No	No	No	No	No	No	42.14	SNF	No	No	3	32		Yes	No	1	No	0	0	No	0	0.0	0	No	No	106.59412	104.496257	2.097863	No	No	No	No	No	No	No	No	80	80	320	720	No	Yes	No	No	No	No
7.1	Never Smoker	No	No	No	No	No	No	No	No	27.6	Home with Services	No	No	10	37	47	No	No	9	No	0	0	No	0	0.0	0	No	Yes	88.45044	82.326948	6.123492	No	No	No	No	No	No	No	No	120	200	200	700	Yes	Yes	Yes	Yes	Yes	Yes
3.8	Never Smoker	No	No	No	No	No	No	No	No	21.19	Home without Services	No	No	0	27		No	No	5	No	0	0	No	0	0.0	0	No	No	60.6962795	55.9902625	4.706017	No	No	No	No	No	No	No	No	80	240	360	400	No	Yes	No	No	No	No
20.0	Former	Yes	Yes	Yes	No	Yes	No	No	No	26.4	Home with Services	Yes	No	7	10	18	Yes	Yes	3	No	0	0	No	0	0.0	0	No	No	77.0822905	67.585208	9.4970825	No	No	No	No	No	No	No	No	0	80	80	960	Yes	Yes	Yes	No	No	Yes
13.3	Never Smoker	No	No	No	No	No	No	No	Yes	14.89	SNF	No	Yes	2	22		No	No	1	No	0	0	No	0	0.0	0	Yes	No	#NULL!	40.596484	#NULL!	No	No	No	No	No	No	No	No	160	160	240	1040	Yes	Yes	Yes	Yes	Yes	Yes
15.2	Never Smoker	No	No	No	No	No	No	No	No	40.45	Home with Services	No	No	7	26	52	No	No	5	No	0	0	Yes	1	0.0	0	No	No	99.79024	106.877615	-7.087375	No	No	No	No	No	No	No	No	0	0	0	0	No	Yes	No	No	No	No
4.1	Never Smoker	No	Yes	Yes	Yes	Yes	No	Yes	No	40.11	Home without Services	No	Yes	3	33		No	No	2	No	0	0	No	0	0.0	0	Yes	No	107.954896	105.9987805	1.9561155	No	No	No	No	No	No	No	No	120	240	360	400	Yes	Yes	Yes	No	No	Yes
2.4	Every Day	No	No	Yes	No	No	No	No	No	28.16	Other	Yes	No	2	35		Yes	No	1	No	0	0	No	0	0.0	0	No	No	83.4892775	83.9995685	-0.510291	No	Yes	No	No	No	No	No	Yes	160	160	180	200	Yes	Yes	No	Yes	No	No
16.3	Never Smoker	No	No	No	No	No	No	No	No	27.69	SNF	No	No	15	22		No	No	1	Yes	2	367	No	0	0.0	15.291666	No	No	78.2729695	#NULL!	#NULL!	No	No	No	No	No	No	No	No	200	280	360	480	Yes	Yes	Yes	Yes	Yes	Yes
1.9	Never Smoker	No	No	No	No	No	No	No	No	23.63	Other	Yes	No	5	11	28	Yes	No	3	Yes	1	389	No	0	0.0	16.208333	No	No	61.23492	58.5984165	2.6365035	No	No	No	No	No	No	No	No	0	0	0	0	No	No	No	No	No	No
4.8	Never Smoker	No	Yes	Yes	Yes	No	No	No	No	20.39	Home without Services	No	No	3	20	60	No	No	3	Yes	1	74	No	0	0.0	3.083333	No	No	54.374341	50.575508	3.798833	No	No	No	No	No	No	No	No	80	160	240	480	Yes	Yes	Yes	No	No	Yes
5.1	Never Smoker	No	No	No	No	No	No	No	No	23.35	Expired	No	No	1	37	72	No	No	1	No	0	0	No	0	0.0	0	No	No	82.9789865	78.1028725	4.876114	No	No	No	No	No	No	No	No	200	360	520	960	Yes	Yes	Yes	No	No	No
2.6	Never Smoker	No	Yes	Yes	Yes	Yes	No	No	No	37.17	Home without Services	No	No	7	28		Yes	No	1	No	0	0	No	0	0.0	0	No	No	81.64656	86.295878	-4.649318	No	Yes	No	No	No	No	No	Yes	80	80	80	80	Yes	Yes	Yes	Yes	Yes	Yes
5.8	Never Smoker	No	No	Yes	No	No	No	No	No	24.82	Home with Services	No	No	2	33		No	No	2	No	0	0	No	0	0.0	0	Yes	No	72.4329725	65.5723935	6.860579	No	No	No	No	No	No	No	No	0	0	80	160	Yes	Yes	Yes	Yes	Yes	Yes
14.7	Never Smoker	No	No	No	No	No	No	No	No	34.86	Home with Services	Yes	No	8	12	17	No	No	3	No	0	0	No	0	0.0	0	No	No	105.233344	97.975872	7.257472	No	No	No	No	No	No	No	No	0	0	0	0	No	No	No	No	No	No
16.2	Never Smoker	No	No	No	No	No	No	No	No	22.62	Home without Services	Yes	Yes	5		28	Yes	No	4	No	0	0	No	0	0.0	0	Yes	No	62.0003565	56.075311	5.9250455	No	No	No	No	No	No	No	No	160	560	1360	3280	No	No	Yes	No	No	No
3.1	Never Smoker	No	Yes	Yes	No	Yes	No	Yes	No	25.14	Home with Services	No	No	6		17	No	No	3	No	0	0	No	0	0.0	0	No	No	86.522674	91.2003415	-4.6776675	No	No	No	No	No	No	No	No	640	640	640	1280	Yes	Yes	Yes	No	No	Yes
2.9	Never Smoker	No	Yes	No	No	Yes	No	No	No	30.89	Home without Services	No	No	2	30		No	No	1	No	0	0	No	0	0.0	0	No	No	80.0873375	79.095105	0.9922325	No	No	No	No	No	No	No	No	160	200	280	300	Yes	Yes	No	Yes	No	Yes
15.1	Never Smoker	No	No	Yes	No	No	No	Yes	Yes	19.08	Other	No	No	6	38	61	No	No	4	No	0	0	No	0	0.0	0	No	No	68.095499	58.5984165	9.4970825	No	No	No	No	No	No	No	No	40	200	200	200	No	Yes	Yes	No	No	No
9.8	Never Smoker	No	No	No	No	No	No	No	No	24.75	SNF	No	No	2	37		No	No	1	No	0	0	No	0	0.0	0	No	No	76.883844	71.667536	5.216308	No	No	No	No	No	No	No	No	120	200	360	980	Yes	Yes	Yes	No	No	No
6.0	Never Smoker	Yes	Yes	Yes	Yes	Yes	No	No	No	44.38	Home with Services	No	No	9		27	Yes	No	14	Yes	1	391	No	0	0.0	16.291666	No	No	157.5948705	140.273326	17.3215445	No	No	No	No	No	No	No	No	120	200	520	1640	No	Yes	No	No	No	No
2.9	Never Smoker	No	No	No	No	No	No	No	No	30.84	Home without Services	No	No	2	29	27	No	No	1	No	0	0	No	0	0.0	0	Yes	No	55.8768645	55.8768645	0	No	No	No	No	No	No	No	No	80	240	320	360	Yes	Yes	Yes	Yes	Yes	Yes
#NULL!	Never Smoker	No	No	No	No	No	No	No	No	#NULL!	Other	No	No	5	18	27	No	No	2	Yes	1	215	Yes	2	0.0	9.958333	No	No	#NULL!	#NULL!	#NULL!	No	No	No	No	No	No	No	No	120	160	160	160	Yes	Yes	No	No	No	No
6.0	Never Smoker	No	No	No	No	No	No	No	No	32.1	Home with Services	No	No	2	15		No	No	1	No	0	0	No	0	0.0	0	No	No	70.987148	69.6547215	1.3324265	No	No	No	No	No	No	No	No	80	160	320	600	Yes	Yes	Yes	No	No	Yes
8.8	Never Smoker	Yes	Yes	Yes	No	No	No	No	No	21.37	Home with Services	No	No	5		34	No	No	2	Yes	1	331	No	0	0.0	13.791666	No	No	54.5727875	51.2842455	3.288542	No	No	No	No	No	No	No	No	0	0	0	0	No	Yes	No	No	No	No
22.6	Some Days	Yes	Yes	Yes	Yes	Yes	No	Yes	No	33.16	Home without Services	No	No	4		25	No	No	4	No	0	0	No	0	0.0	0	No	No	114.6170285	104.8081015	9.808927	No	No	No	No	No	No	No	No	160	320	480	480	Yes	Yes	Yes	Yes	Yes	Yes
4.2	Former	Yes	Yes	Yes	No	Yes	No	No	No	28.74	Home without Services	Yes	No	8	22		Yes	No	2	No	0	0	No	0	0.0	0	No	No	77.0822905	73.595302	3.4869885	No	No	No	No	No	No	No	No	160	160	240	440	Yes	Yes	No	Yes	No	Yes
6.9	Every Day	Yes	Yes	Yes	No	No	No	No	No	25.38	Home without Services	No	No	4		22	No	No	7	Yes	1	93	No	0	0.0	3.875	Yes	No	105.290043	89.6694685	15.6205745	No	No	No	No	No	No	No	No	240	400	880	2640	Yes	Yes	Yes	No	No	Yes
36.0	Former	No	Yes	No	Yes	Yes	No	Yes	No	29.97	Home with Services	Yes	Yes	7	17	30	No	No	6	No	0	0	No	0	0.0	0	No	No	109.1739245	100.243832	8.9300925	No	No	No	No	No	No	No	No	800	800	2080	5680	Yes	Yes	Yes	Yes	Yes	Yes
4.9	Never Smoker	No	Yes	Yes	Yes	No	No	Yes	No	27.22	Home with Services	No	No	5	31	36	Yes	No	1	Yes	1	55	No	0	0.0	2.291666	No	No	63.389482	63.219385	0.170097	No	No	No	No	No	No	No	No	160	320	600	920	Yes	Yes	Yes	No	No	Yes
3.0	Never Smoker	No	No	No	No	No	No	No	No	27.79	Home with Services	No	No	6		30	No	No	2	No	0	0	No	0	0.0	0	No	No	65.77084	71.157245	-5.386405	No	No	No	No	No	No	No	No	160	240	400	480	No	Yes	No	No	No	No
5.1	Never Smoker	No	No	No	No	No	No	No	No	29.31	Home without Services	Yes	No	2	32		Yes	No	1	No	0	0	No	0	0.0	0	No	No	104.32616	92.646166	11.679994	No	No	No	No	No	No	No	No	480	640	800	1380	Yes	Yes	Yes	No	No	Yes
9.0	Never Smoker	No	Yes	Yes	No	Yes	No	No	No	27.86	Home with Services	No	Yes	2	22	51	No	No	1	No	0	0	No	0	0.0	0	Yes	No	79.3786	80.682677	-1.304077	No	No	No	No	No	No	No	No	160	240	400	1020	Yes	Yes	Yes	No	No	Yes
4.9	Never Smoker	No	No	Yes	No	No	No	No	No	28.36	Home without Services	Yes	No	3	18		No	No	1	Yes	1	152	No	0	0.0	6.333333	Yes	No	81.6749095	84.594908	-2.9199985	No	No	No	No	No	No	No	No	0	0	0	0	Yes	Yes	No	No	No	Yes
5.2	Never Smoker	No	No	Yes	Yes	Yes	No	No	No	37.5	Home without Services	No	No	2	34		No	No	1	No	0	0	No	0	0.0	0	No	No	136.0776	136.0776	0	No	No	No	No	No	No	No	No	160	160	320	680	Yes	Yes	Yes	Yes	Yes	Yes
79.2	Former	No	No	Yes	No	Yes	No	No	No	27.4	Other	Yes	No	6	12		No	No	1	No	0	0	No	0	0.0	0	No	No	95.25432	89.074129	6.180191	No	No	No	No	No	No	No	No	0	0	0	760	Yes	Yes	Yes	Yes	Yes	Yes
2.8	Never Smoker	Yes	Yes	Yes	No	No	No	No	No	31.69	Home without Services	Yes	No	5	30		No	No	1	No	0	0	No	0	0.0	0	No	No	76.090058	73.595302	2.494756	No	No	No	No	No	No	No	No	0	120	160	200	Yes	Yes	No	No	No	Yes
15.7	Some Days	No	Yes	Yes	Yes	Yes	No	No	No	38.22	SNF	Yes	No	4		22	Yes	No	6	No	0	0	No	0	0.0	0	No	No	139.9614815	127.799546	12.1619355	No	No	No	No	No	No	No	No	160	160	160	640	Yes	Yes	Yes	Yes	Yes	Yes
3.4	Never Smoker	No	No	Yes	No	Yes	No	No	No	45.49	Home without Services	No	No	4	33		No	No	2	No	0	0	No	0	0.0	0	Yes	No	126.949061	120.20188	6.747181	No	No	No	No	No	No	No	No	0	80	240	440	Yes	Yes	Yes	No	No	Yes
6.0	Never Smoker	No	Yes	Yes	Yes	No	No	No	No	28.8	Home without Services	No	No	7		22	No	No	1	No	0	0	No	0	0.0	0	No	No	87.599955	88.45044	-0.850485	No	No	No	No	No	No	No	No	0	0	0	0	Yes	Yes	Yes	Yes	Yes	No
6.3	Never Smoker	No	No	Yes	No	No	No	No	No	26.77	Home without Services	No	No	2	23	22	No	No	4	No	0	0	No	0	0.0	0	No	No	69.7114205	68.5207415	1.190679	No	Yes	No	No	No	No	No	Yes	80	120	200	360	Yes	No	No	Yes	No	Yes
7.6	Never Smoker	No	Yes	Yes	No	Yes	No	Yes	No	31.64	SNF	Yes	No	3		36	Yes	No	3	No	0	0	No	0	0.0	0	No	No	82.100152	78.471416	3.628736	No	No	No	No	No	No	No	No	480	1120	1440	1520	No	Yes	Yes	No	No	No
4.8	Never Smoker	No	Yes	Yes	No	Yes	No	No	No	31.76	Home without Services	No	No	3	33		No	No	1	No	0	0	No	0	0.0	0	Yes	No	104.32616	103.2772285	1.0489315	No	No	No	No	No	No	No	No	160	320	400	440	No	Yes	Yes	No	No	No
6.2	Never Smoker	No	No	No	No	No	No	No	No	25.13	Home without Services	Yes	No	3	24	41	Yes	No	2	No	0	0	No	0	0.0	0	No	No	63.389482	66.394529	-3.005047	No	No	No	No	No	No	No	No	0	0	0	40	No	Yes	Yes	No	No	No
4.3	Never Smoker	No	Yes	No	No	No	No	No	No	29.14	Home without Services	No	No	0	36		No	No	1	No	0	0	Yes	1	0.0	0	No	No	86.8912175	84.3964615	2.494756	No	No	No	No	No	No	No	No	0	0	40	80	No	Yes	No	No	No	No
5.0	Never Smoker	No	No	No	No	No	No	No	No	31.38	Home with Services	No	No	7	27	33	No	No	7	No	0	0	No	0	0.0	0	No	No	111.073341	102.0582	9.015141	No	No	No	No	No	No	No	No	0	0	80	160	Yes	No	Yes	No	No	Yes
14.2	Never Smoker	No	No	Yes	No	No	No	Yes	No	27.83	Home with Services	No	Yes	5	27		No	No	1	Yes	1	624	No	0	0.0	26	Yes	No	58.96696	62.482298	-3.515338	No	No	No	No	No	No	No	No	40	40	40	520	Yes	Yes	No	No	No	Yes
4.8	Never Smoker	No	No	No	No	No	No	No	No	22.73	Home without Services	No	No	0	36		Yes	No	1	No	0	0	No	0	0.0	0	No	No	62.992589	58.173174	4.819415	No	Yes	No	No	No	No	No	Yes	80	80	80	280	Yes	Yes	Yes	Yes	Yes	Yes
2.5	Never Smoker	No	No	No	No	Yes	No	No	No	30.08	Home without Services	No	No	0	20		No	No	2	No	0	0	No	0	0.0	0	Yes	Yes	78.584814	76.997242	1.587572	No	No	No	No	No	No	No	No	40	120	280	280	Yes	Yes	No	No	No	Yes
5.0	Never	No	No	No	No	No	No	No	No	25.84	Home with Services	No	No	4	22	62	No	No	3	No	0	0	No	0	0.0	0	Yes	No	79.775493	77.0822905	2.6932025	No	No	No	No	No	No	No	No	80	160	320	480	Yes	Yes	Yes	Yes	Yes	Yes
7.1	Never Smoker	No	No	No	No	No	No	No	No	31.55	SNF	No	No	4	27		No	No	2	No	0	0	No	0	0.0	0	No	No	93.780146	96.898591	-3.118445	No	No	No	No	No	No	No	No	0	80	240	720	No	Yes	No	Yes	No	No
5.7	Never Smoker	No	No	No	No	No	No	No	Yes	17.75	Expired	No	No	2	38	31	No	No	1	No	0	0	No	0	0.0	0	No	No	59.3922025	49.89512	9.4970825	No	No	No	No	No	No	No	No	0	80	80	80	Yes	Yes	No	Yes	No	No
3.8	Former	No	No	Yes	No	Yes	No	No	No	32.94	Home without Services	No	No	2	12		No	No	1	No	0	0	No	0	0.0	0	Yes	No	114.1067375	110.166157	3.9405805	No	No	No	No	No	No	No	No	0	0	80	160	Yes	Yes	Yes	Yes	Yes	Yes
1.8	Former	Yes	No	Yes	Yes	Yes	No	No	No	39.69	Home without Services	No	No	6		24	No	No	13	Yes	1	74	No	0	0.0	3.083333	No	No	114.191786	114.928873	-0.737087	No	No	No	No	No	No	No	No	320	320	480	480	Yes	Yes	Yes	Yes	Yes	Yes
5.1	Every Day	Yes	No	Yes	No	No	No	No	No	24.46	SNF	No	No	7		35	No	No	6	No	0	0	No	0	0.0	0	No	No	66.678024	66.678024	0	No	No	No	No	No	No	No	No	160	240	320	560	Yes	Yes	Yes	No	No	Yes
5.7	Never Smoker	No	Yes	Yes	Yes	Yes	No	No	No	31.4	Home with Services	No	No	5	32		No	No	2	No	0	0	No	0	0.0	0	Yes	No	90.9735455	86.8912175	4.082328	No	No	No	No	No	No	No	No	40	120	200	560	Yes	Yes	Yes	Yes	Yes	Yes
7.2	Never Smoker	No	Yes	Yes	No	No	No	No	No	20.73	Home with Services	No	No	2	40	39	Yes	No	3	No	0	0	No	0	0.0	0	No	No	53.523856	53.070264	0.453592	No	No	No	No	No	No	No	No	0	0	80	260	Yes	Yes	No	No	No	Yes
5.1	Never Smoker	No	No	Yes	No	Yes	No	Yes	No	34.37	Home without Services	No	No	4	21		No	No	3	No	0	0	No	0	0.0	0	No	No	95.25432	96.5867465	-1.3324265	No	No	No	No	No	No	No	No	80	160	160	440	Yes	Yes	Yes	Yes	Yes	Yes
10.0	Never Smoker	No	No	Yes	No	No	No	No	No	25.74	SNF	Yes	Yes	2	19		Yes	No	1	No	0	0	No	0	0.0	0	Yes	No	85.275296	86.0974315	-0.8221355	No	No	No	No	No	No	No	No	280	360	520	520	Yes	Yes	No	No	No	Yes
7.3	Never Smoker	No	No	Yes	No	No	No	No	Yes	18.54	Home without Services	No	Yes	2	39		No	No	1	No	0	0	No	0	0.0	0	Yes	No	67.982101	58.5984165	9.3836845	No	No	No	No	No	No	No	No	160	160	320	540	Yes	Yes	No	Yes	No	Yes
3.0	Never Smoker	No	No	Yes	No	No	No	No	No	26.98	Home without Services	No	No	2	30		No	No	1	No	0	0	No	0	0.0	0	No	No	83.574326	82.8655885	0.7087375	No	No	No	No	No	No	No	No	0	0	160	160	Yes	Yes	No	No	No	Yes
5.0	Never Smoker	Yes	Yes	No	No	No	No	No	No	21.5	Home with Services	No	No	7	36	51	No	No	1	No	0	0	No	0	0.0	0	No	No	75.182874	71.894332	3.288542	No	No	No	No	No	No	No	No	0	0	0	100	No	Yes	No	No	No	No
8.5	Never Smoker	No	Yes	Yes	No	No	No	No	No	21.29	SNF	No	Yes	2	31		No	No	1	No	0	0	No	0	0.0	0	Yes	No	77.0822905	65.4022965	11.679994	No	No	No	No	No	No	No	No	160	320	480	1120	Yes	Yes	Yes	Yes	Yes	Yes
3.7	Never Smoker	Yes	No	No	Yes	Yes	No	No	No	35.76	Home without Services	Yes	No	6	23	27	No	No	3	Yes	1	71	Yes	1	0.0	2.958333	No	No	93.439952	91.568885	1.871067	No	No	No	No	No	No	No	No	0	80	280	520	Yes	Yes	Yes	Yes	Yes	Yes
2.4	Never Smoker	Yes	No	Yes	Yes	No	No	No	No	30.79	Home without Services	No	No	7	27		No	No	3	No	0	0	No	0	0.0	0	No	No	106.59412	102.965384	3.628736	No	No	No	No	No	No	No	No	120	160	240	240	Yes	Yes	Yes	No	No	Yes
20.9	Never Smoker	No	No	No	No	No	No	No	No	38.81	SNF	Yes	No	3	32		Yes	Yes	2	No	0	0	Yes	1	0.0	0.5	No	No	142.7964315	129.784011	13.0124205	No	No	No	No	No	No	No	No	80	200	360	680	No	Yes	No	Yes	No	No
4.8	Never Smoker	No	Yes	Yes	No	No	No	No	Yes	19.81	Home without Services	No	Yes	3	38	42	No	No	1	No	0	0	No	0	0.0	0	Yes	No	76.7987955	68.095499	8.7032965	No	No	No	No	No	No	No	No	240	360	600	1080	No	Yes	No	No	No	No
12.8	Never Smoker	No	Yes	No	Yes	No	No	No	No	32.69	SNF	No	No	3	25		No	No	2	No	0	0	No	0	0.0	0	No	No	108.408488	103.305578	5.10291	No	No	No	No	No	No	No	No	120	200	280	440	Yes	Yes	Yes	No	No	Yes
2.3	Never Smoker	No	Yes	Yes	Yes	No	No	Yes	No	22.1	Home with Services	No	No	5		36	Yes	No	2	No	0	0	No	0	0.0	0	No	No	64.126569	62.085405	2.041164	No	Yes	No	No	No	No	No	Yes	80	80	160	200	Yes	Yes	Yes	No	No	Yes
4.9	Never Smoker	Yes	Yes	Yes	Yes	Yes	No	No	No	26.47	Home with Services	No	No	5		37	No	No	4	No	0	0	No	0	0.0	0	No	No	92.476069	86.069082	6.406987	No	No	No	No	No	No	No	No	80	80	80	80	Yes	Yes	No	No	No	Yes
27.7	Never Smoker	No	No	No	No	No	No	No	No	25.36	Hospice	Yes	No	5	24	38	Yes	No	1	No	0	0	No	0	0.0	0	No	No	80.5976285	77.8760765	2.721552	No	No	No	No	No	No	No	No	0	640	1280	9280	No	Yes	No	No	No	No
14.7	Every Day	No	Yes	Yes	Yes	Yes	No	Yes	No	49.66	Home without Services	No	Yes	4	25	18	Yes	No	6	No	0	0	No	0	0.0	0	No	No	141.974296	139.5645885	2.4097075	No	No	No	No	No	No	No	No	240	240	240	240	Yes	Yes	Yes	Yes	Yes	Yes
4.1	Never Smoker	No	No	Yes	No	Yes	No	No	No	26.19	Home with Services	No	No	3	24		No	No	1	No	0	0	No	0	0.0	0	No	No	92.532768	92.532768	0	No	No	No	No	No	No	No	No	0	120	160	160	Yes	No	No	Yes	No	No
4.1	Never Smoker	Yes	Yes	Yes	No	No	No	No	No	24.32	Home with Services	No	No	6	38	57	No	No	1	No	0	0	No	0	0.0	0	No	No	82.2985985	81.306366	0.9922325	No	No	No	No	No	No	No	No	160	160	160	160	No	Yes	No	No	No	No
14.3	Never Smoker	No	No	No	No	No	No	No	No	28.99	SNF	No	No	3	24		No	No	4	No	0	0	No	0	0.0	0	No	No	77.564232	81.4481135	-3.8838815	No	No	No	No	No	No	No	No	0	80	280	440	Yes	Yes	Yes	Yes	Yes	Yes
14.2	Never Smoker	No	No	Yes	No	No	No	No	No	22.55	SNF	No	No	5	24	41	No	No	2	No	0	0	No	0	0.0	0	Yes	No	62.142104	57.719582	4.422522	No	No	No	No	No	No	No	No	0	160	240	800	Yes	Yes	Yes	No	No	Yes
5.9	Never Smoker	No	Yes	Yes	No	No	No	No	No	27.98	Home with Services	No	No	0	15		No	No	1	No	0	0	No	0	0.0	0	Yes	No	70.2784105	69.399576	0.8788345	No	No	No	No	No	No	No	No	0	160	320	320	Yes	Yes	Yes	Yes	Yes	Yes
5.0	Former	Yes	No	Yes	Yes	Yes	No	No	No	38.5	Home with Services	No	Yes	6		24	No	No	14	No	0	0	No	0	0.0	0	Yes	No	114.6737275	111.470234	3.2034935	No	No	No	No	No	No	No	No	120	240	480	960	Yes	No	Yes	Yes	No	Yes
7.0	Never Smoker	No	No	No	No	No	No	No	No	30.67	Home with Services	No	Yes	3	18	27	No	No	1	No	0	0	No	0	0.0	0	Yes	No	68.0388	#NULL!	#NULL!	No	No	No	No	No	No	No	No	160	320	480	480	Yes	Yes	No	No	No	Yes
7.9	Never Smoker	No	Yes	Yes	No	Yes	No	No	No	40.05	Home with Services	No	No	2	22		No	No	1	No	0	0	No	0	0.0	0	Yes	Yes	132.5906115	126.5805175	6.010094	No	No	No	No	No	No	No	No	240	560	880	1840	No	Yes	No	No	No	No
2.8	Never Smoker	No	Yes	Yes	Yes	Yes	No	No	No	24.86	Home without Services	No	No	4	12	28	No	No	1	No	0	0	No	0	0.0	0	No	No	79.888891	74.162292	5.726599	No	No	No	No	No	No	No	No	80	240	320	360	Yes	Yes	Yes	Yes	Yes	Yes
5.5	Every Day	Yes	No	Yes	No	No	No	No	No	22.58	Home without Services	No	No	7		37	No	No	6	No	0	0	No	0	0.0	0	Yes	No	72.8865645	75.523068	-2.6365035	No	No	No	No	No	No	No	No	320	640	880	880	Yes	Yes	Yes	Yes	Yes	Yes
9.4	Never Smoker	No	No	No	No	No	No	No	No	48.13	Home without Services	Yes	No	2	18		Yes	No	1	No	0	0	No	0	0.0	0	No	No	165.0791385	165.447682	-0.3685435	No	No	No	No	No	No	No	No	160	160	440	1240	Yes	Yes	Yes	Yes	Yes	Yes
14.8	Never Smoker	No	No	No	No	No	No	No	No	34.25	Home without Services	No	No	3		40	No	No	2	No	0	0	No	0	0.0	0	Yes	No	125.077994	124.284208	0.793786	No	No	No	No	No	No	No	No	160	160	160	160	Yes	Yes	Yes	Yes	Yes	Yes
11.1	Never Smoker	No	No	No	No	No	No	No	No	31	SNF	No	No	4	31		No	No	2	No	0	0	No	0	0.0	0	No	No	109.769264	97.975872	11.793392	No	No	No	No	No	No	No	No	0	160	480	800	Yes	Yes	No	No	No	Yes
8.9	Never Smoker	No	No	No	No	No	No	No	No	27.45	Hospice	No	No	7	27		No	No	1	No	0	0	No	0	0.0	0	No	Yes	66.281131	65.884238	0.396893	No	No	No	No	No	No	No	No	80	240	720	1120	Yes	No	No	No	No	Yes
8.2	Never Smoker	No	Yes	No	No	Yes	No	No	No	33.21	Home without Services	No	No	2	26		No	No	1	No	0	0	No	0	0.0	0	No	No	113.398	107.9832455	5.4147545	No	No	No	No	No	No	No	No	40	120	240	680	No	Yes	Yes	No	No	No
18.0	Never Smoker	Yes	Yes	Yes	Yes	Yes	No	No	No	44.79	Home with Services	No	No	9		27	Yes	No	13	Yes	1	150	Yes	1	0.0	6.25	No	No	151.896621	149.798758	2.097863	No	No	No	No	No	No	No	No	160	480	800	4400	No	Yes	No	No	No	No
5.2	Never Smoker	No	Yes	Yes	No	No	No	No	No	27.97	Home without Services	No	No	5	27		Yes	No	1	No	0	0	No	0	0.0	0	No	No	75.8916115	73.878797	2.0128145	No	Yes	No	No	No	No	No	Yes	200	280	440	480	Yes	Yes	Yes	Yes	Yes	Yes
3.7	Every Day	No	No	Yes	No	Yes	No	No	No	30.24	Home without Services	No	No	2	35		No	No	1	No	0	0	Yes	1	0.0	0.5	Yes	No	91.5972345	90.1797595	1.417475	No	No	No	No	No	No	No	No	40	120	160	160	Yes	Yes	Yes	Yes	Yes	Yes
5.4	Never Smoker	Yes	Yes	Yes	Yes	Yes	No	Yes	No	50.81	Home without Services	No	No	7	31	48	Yes	No	3	No	0	0	No	0	0.0	0	No	No	122.46984	125.985178	-3.515338	No	No	No	No	No	No	No	No	80	160	160	560	Yes	Yes	Yes	No	No	Yes
5.2	Never Smoker	No	No	No	No	No	No	No	No	31.5	SNF	No	No	4	36		No	No	3	No	0	0	No	0	0.0	0	No	No	80.285784	80.625978	-0.340194	No	No	No	No	No	No	No	No	0	20	40	40	Yes	Yes	No	No	No	Yes
18.0	Never Smoker	No	No	Yes	No	No	No	No	No	26.03	SNF	Yes	No	11	27	59	No	No	2	No	0	0	No	0	0.0	0	No	No	84.198015	#NULL!	#NULL!	No	No	No	No	No	No	No	No	80	80	240	240	Yes	Yes	Yes	Yes	Yes	Yes
16.3	Never Smoker	No	No	Yes	No	No	No	No	No	21.95	SNF	No	Yes	3	27		No	No	1	Yes	1	357	No	0	0.0	14.875	Yes	No	88.9890805	71.384041	17.6050395	No	No	No	No	No	No	No	No	320	320	640	960	Yes	No	No	No	No	Yes
13.0	Never Smoker	No	No	No	No	No	No	No	No	29.59	Home without Services	No	No	10	32		No	No	1	Yes	1	163	Yes	1	0.0	6.791666	No	No	83.2624815	78.187921	5.0745605	No	No	No	No	No	No	No	No	0	0	0	440	Yes	Yes	Yes	No	No	Yes
3.2	Never Smoker	No	No	Yes	No	No	No	No	No	25.26	Home without Services	Yes	No	5		22	Yes	No	1	Yes	1	57	No	0	0.0	2.375	No	No	84.2830635	77.5925815	6.690482	No	No	No	No	No	No	No	No	160	160	160	160	No	Yes	No	No	No	No
19.9	Never Smoker	No	No	No	No	No	No	No	No	29.59	Hospice	No	No	4	33		Yes	No	2	No	0	0	No	0	0.0	0	No	No	75.693165	68.719188	6.973977	No	No	No	No	No	No	No	No	40	40	440	2720	Yes	Yes	No	No	No	No
6.8	Never Smoker	No	Yes	No	Yes	No	No	No	No	28.25	Home with Services	No	No	5	37	50	No	No	2	No	0	0	No	0	0.0	0	No	No	94.9991745	89.300925	5.6982495	No	No	No	No	No	No	No	No	400	400	640	2080	No	Yes	Yes	Yes	No	No
4.6	Never Smoker	No	No	No	No	No	No	Yes	No	27.44	Home without Services	No	No	3	32		No	No	1	No	0	0	No	0	0.0	0	No	No	67.982101	77.11064	-9.128539	No	No	No	No	No	No	No	No	0	0	40	40	Yes	No	Yes	Yes	No	Yes
4.0	Never Smoker	No	Yes	No	Yes	No	No	No	No	27.04	Home without Services	No	Yes	4	27		No	No	1	No	0	0	No	0	0.0	0	Yes	No	77.11064	78.2729695	-1.1623295	No	No	No	No	No	No	No	No	80	80	80	120	Yes	Yes	No	No	No	Yes
8.0	Never Smoker	No	No	No	No	No	No	No	No	26.41	SNF	No	No	2	40	44	No	No	2	No	0	0	No	0	0.0	0	No	No	88.9890805	78.7832605	10.20582	No	No	No	No	No	No	No	No	40	320	640	2560	No	Yes	No	No	No	No
1.1	Never Smoker	No	No	No	No	Yes	No	No	No	31.28	Home without Services	No	No	2	34		No	No	1	No	0	0	No	0	0.0	0	No	No	80.9945215	80.0873375	0.907184	No	No	No	No	No	No	No	No	40	40	40	40	Yes	Yes	No	No	No	No
3.0	Every Day	No	No	Yes	No	No	No	Yes	No	23.03	Home without Services	No	Yes	2	37	62	No	No	1	Yes	1	48	No	0	0.0	2	No	No	83.290831	74.899379	8.391452	No	No	No	No	No	No	No	No	80	320	480	560	Yes	Yes	Yes	No	No	Yes
2.9	Never Smoker	No	No	Yes	Yes	No	No	No	No	27.9	Home with Services	Yes	No	7	40		No	No	1	No	0	0	No	0	0.0	0	No	No	83.0923845	88.1952945	-5.10291	No	No	No	No	No	No	No	No	120	280	440	480	Yes	Yes	No	Yes	No	Yes
10.1	Never Smoker	No	No	No	No	No	No	No	No	31.44	Home with Services	Yes	No	4	32	51	Yes	No	1	No	0	0	Yes	1	0.0	0	Yes	No	117.93392	108.068294	9.865626	No	No	No	No	No	No	No	No	320	480	720	1040	Yes	Yes	Yes	No	No	Yes
3.5	Some Days	No	No	No	No	No	No	No	No	25.44	Home without Services	No	No	2	20		No	No	1	No	0	0	No	0	0.0	0	Yes	No	85.0768495	85.0768495	0	No	No	No	No	No	No	No	No	80	160	240	300	Yes	No	Yes	No	No	Yes
9.2	Former	No	Yes	Yes	Yes	Yes	No	No	No	28.06	Home without Services	No	No	4	23		No	No	2	No	0	0	No	0	0.0	0	No	No	94.347136	86.18248	8.164656	No	No	No	No	No	No	No	No	80	160	640	2080	Yes	Yes	Yes	Yes	Yes	Yes
6.0	Never Smoker	No	No	Yes	No	No	No	No	No	26.76	SNF	No	No	2	31	46	No	No	1	No	0	0	No	0	0.0	0	No	No	91.9941275	91.9941275	0	No	No	No	No	No	No	No	No	40	40	80	240	No	Yes	No	No	No	No
6.9	Never Smoker	No	Yes	Yes	Yes	No	No	No	No	29.96	Home without Services	Yes	No	7		17	No	No	3	No	0	0	No	0	0.0	0	No	No	86.3809265	84.198015	2.1829115	No	No	No	No	No	No	No	No	0	0	0	0	Yes	Yes	Yes	Yes	Yes	Yes
2.3	Former	No	No	Yes	No	No	No	No	No	26.18	Home without Services	No	No	6		25	No	No	3	No	0	0	No	0	0.0	0	No	No	86.18248	87.543256	-1.360776	No	No	No	No	No	No	No	No	0	0	0	0	No	No	No	No	No	No
7.8	Never Smoker	No	No	Yes	Yes	No	No	No	No	28.47	Home with Services	No	No	7	27		No	No	2	No	0	0	No	0	0.0	0	Yes	No	68.945984	66.111034	2.83495	No	No	No	No	No	No	No	No	80	80	240	280	Yes	Yes	Yes	No	No	Yes
11.9	Never Smoker	No	No	No	No	No	No	No	No	21.07	SNF	No	No	5		27	No	No	3	No	0	0	No	0	0.0	0	No	No	76.373553	72.4329725	3.9405805	No	No	No	No	No	No	No	No	40	80	120	1060	Yes	Yes	Yes	No	No	Yes
8.5	Every Day	Yes	Yes	Yes	No	No	No	Yes	No	25.51	Home without Services	Yes	No	5	36		Yes	No	1	No	0	0	No	0	0.0	0	No	No	79.9739395	71.6958855	8.278054	No	Yes	No	No	No	No	No	Yes	360	760	1000	1880	Yes	Yes	Yes	No	No	Yes
3.1	Never Smoker	Yes	No	No	Yes	Yes	No	No	No	35.72	Home without Services	No	No	6		27	No	No	4	Yes	1	81	No	0	0.0	3.375	No	No	95.25432	94.3754855	0.8788345	No	No	No	No	No	No	No	No	80	160	320	520	No	Yes	Yes	Yes	No	No
6.1	Never Smoker	No	No	No	No	No	No	No	No	24.27	Home with Services	Yes	No	6	12	37	No	No	2	No	0	0	No	0	0.0	0	Yes	No	76.997242	68.1805475	8.8166945	No	No	No	No	No	No	No	No	320	640	1920	1920	No	Yes	Yes	Yes	No	No
15.8	Never Smoker	No	Yes	No	No	No	No	No	No	24.32	Hospice	Yes	No	3	34		Yes	No	1	No	0	0	No	0	0.0	0	No	No	81.986754	74.672583	7.314171	No	Yes	No	No	No	No	No	Yes	120	440	840	2440	No	No	No	No	No	No
3.9	Never Smoker	No	No	Yes	No	No	No	No	No	24.55	Home without Services	No	No	7	18		No	No	2	No	0	0	No	0	0.0	0	No	No	91.625584	84.3964615	7.2291225	No	No	No	No	No	No	No	No	0	480	960	1200	Yes	Yes	Yes	Yes	Yes	Yes
4.0	Every Day	Yes	Yes	Yes	No	No	No	No	No	24.91	Home without Services	No	No	4		22	No	No	7	Yes	1	150	No	0	0.0	6.25	No	No	101.264414	87.996848	13.267566	No	No	No	No	No	No	No	No	160	320	640	1160	No	Yes	Yes	No	No	No
4.9	Never Smoker	No	No	Yes	Yes	No	No	No	No	22.68	Home without Services	No	No	5	18		No	No	1	No	0	0	No	0	0.0	0	Yes	No	58.796863	56.245408	2.551455	No	No	No	No	No	No	No	No	40	200	280	440	Yes	Yes	Yes	Yes	Yes	Yes
9.2	Never Smoker	No	No	No	No	No	No	No	Yes	17.7	Expired	Yes	No	8	13	17	Yes	No	8	No	0	0	No	0	0.0	0	No	No	54.1758945	52.786769	1.3891255	No	No	No	No	No	No	No	No	320	320	800	800	No	Yes	No	No	No	No
3.3	Never Smoker	No	No	No	No	Yes	No	No	No	29.39	Home without Services	No	No	0	38		No	No	4	No	0	0	No	0	0.0	0	No	No	93.2982045	91.5972345	1.70097	No	No	No	No	No	No	No	No	80	120	140	160	Yes	Yes	No	No	No	Yes
4.3	Never Smoker	No	Yes	Yes	Yes	Yes	No	No	No	47.05	Home without Services	No	No	6	18	17	No	No	3	No	0	0	No	0	0.0	0	No	No	122.46984	120.4570255	2.0128145	No	No	No	No	No	No	No	No	0	0	0	0	No	Yes	No	Yes	No	No
5.0	Never Smoker	No	No	No	No	No	No	No	No	#NULL!	Hospice	No	Yes	8	15		No	No	3	No	0	0	No	0	0.0	0	No	No	#NULL!	#NULL!	#NULL!	No	No	No	No	No	No	No	No	0	120	200	400	No	Yes	Yes	Yes	No	No
14.0	Every Day	No	Yes	No	Yes	Yes	No	Yes	No	30.27	SNF	Yes	No	6	22	34	No	No	5	No	0	0	No	0	0.0	0	No	No	106.59412	98.429464	8.164656	No	No	No	No	No	No	No	No	80	240	480	1520	Yes	Yes	Yes	No	No	Yes
4.8	Never Smoker	No	Yes	Yes	Yes	No	No	No	No	30.94	Home without Services	No	No	3	37		No	No	1	No	0	0	Yes	1	0.0	0	Yes	No	89.4993715	84.311413	5.1879585	No	No	No	No	No	No	No	No	0	200	220	280	Yes	Yes	Yes	Yes	Yes	Yes
8.5	Every Day	No	Yes	Yes	Yes	Yes	No	No	No	34.99	Home without Services	No	Yes	8	12		Yes	No	1	No	0	0	No	0	0.0	0	Yes	No	102.0582	101.321113	0.737087	No	No	No	No	No	No	No	No	40	120	120	280	Yes	Yes	Yes	Yes	Yes	Yes
5.9	Never Smoker	No	Yes	Yes	No	No	No	Yes	No	20.82	SNF	Yes	No	3	40		No	No	1	No	0	0	No	0	0.0	0	No	No	58.96696	58.4850185	0.4819415	No	No	No	No	No	No	No	No	80	120	160	240	Yes	Yes	No	No	No	Yes
5.0	Never Smoker	No	No	No	No	No	No	No	No	29.03	SNF	Yes	No	10		34	Yes	No	3	Yes	1	286	No	0	0.0	11.916666	No	No	73.595302	71.9793805	1.6159215	No	No	No	No	No	No	No	No	0	40	80	200	No	Yes	No	No	No	No
5.5	Never Smoker	Yes	Yes	Yes	Yes	Yes	No	No	No	57.96	Home with Services	Yes	No	6		36	Yes	No	4	Yes	1	61	Yes	1	0.0	2.541666	No	No	210.636785	199.240286	11.396499	No	No	No	No	No	No	No	No	240	240	240	240	Yes	Yes	Yes	Yes	Yes	Yes
2.5	Never Smoker	No	No	Yes	No	No	No	No	No	24.22	Home without Services	No	No	5		22	Yes	No	2	No	0	0	No	0	0.0	0	No	No	77.5925815	74.389088	3.2034935	No	Yes	No	No	No	No	No	Yes	160	160	160	160	Yes	Yes	No	No	No	Yes
2.1	Never Smoker	No	No	Yes	Yes	Yes	No	No	No	34.04	Home without Services	No	No	3	29		No	No	1	No	0	0	No	0	0.0	0	No	No	99.053153	95.651213	3.40194	No	No	No	No	No	No	No	No	80	120	280	320	Yes	Yes	No	Yes	No	Yes
6.0	Never Smoker	No	No	Yes	Yes	Yes	No	No	No	32.62	SNF	No	No	3	36		No	No	1	No	0	0	No	0	0.0	0	No	No	95.25432	88.904032	6.350288	No	No	No	No	No	No	No	No	80	160	280	640	Yes	Yes	Yes	Yes	Yes	Yes
3.0	Never Smoker	Yes	Yes	Yes	No	No	No	Yes	Yes	18.7	Home with Services	No	No	4		27	No	No	5	No	0	0	No	0	0.0	0	No	No	39.179009	39.179009	0	No	No	No	No	No	No	No	No	0	20	80	160	Yes	Yes	Yes	Yes	Yes	Yes
15.6	Every Day	Yes	Yes	Yes	Yes	No	No	No	No	21.46	Home without Services	No	No	6	20		No	No	9	No	0	0	No	0	0.0	0	Yes	No	#NULL!	71.7525845	#NULL!	No	No	No	No	No	No	No	No	80	200	440	1960	Yes	Yes	Yes	Yes	Yes	Yes
37.4	Never Smoker	No	No	No	No	No	No	No	No	23.28	SNF	No	No	5	18		No	No	3	No	0	0	No	0	0.0	0	No	No	61.461716	55.8768645	5.5848515	No	No	No	No	No	No	No	No	160	160	160	640	No	Yes	No	Yes	No	No
3.8	Never Smoker	No	No	No	No	No	No	No	No	32.32	Home without Services	No	Yes	7		32	Yes	No	5	Yes	1	234	No	0	0.0	9.75	No	No	83.574326	80.1440365	3.4302895	No	No	No	No	No	No	No	No	80	160	200	240	No	Yes	No	No	No	No
16.8	Never Smoker	No	Yes	Yes	Yes	No	No	No	No	36.29	Home with Services	No	No	8	33	62	No	No	1	Yes	1	311	No	0	0.0	12.958333	No	No	88.904032	95.878009	-6.973977	No	No	No	No	No	No	No	No	0	0	0	0	Yes	Yes	Yes	No	No	Yes
10.1	Never Smoker	No	Yes	Yes	Yes	Yes	No	No	No	34.41	Home with Services	No	No	3	37	38	No	No	1	No	0	0	No	0	0.0	0	Yes	No	107.954896	99.6484925	8.3064035	No	No	No	No	No	No	No	No	240	480	1120	2640	Yes	Yes	Yes	No	No	Yes
6.9	Never Smoker	No	No	Yes	Yes	Yes	No	No	No	31.09	Home without Services	No	No	7	18		No	No	1	No	0	0	No	0	0.0	0	Yes	No	90.7184	87.3448095	3.3735905	No	No	No	No	No	No	No	No	40	120	280	800	Yes	Yes	Yes	Yes	Yes	Yes
9.9	Never Smoker	No	No	No	No	No	No	No	No	33.28	Hospice	No	No	6	8		No	No	3	No	0	0	No	0	0.0	0	No	No	81.64656	79.888891	1.757669	No	No	No	No	No	No	No	No	160	520	1000	2680	Yes	Yes	Yes	No	No	Yes
12.7	Never Smoker	No	No	No	No	No	No	No	No	38.92	Home with Services	No	No	4	33		Yes	No	2	Yes	1	102	No	0	0.0	4.25	No	No	116.9983865	116.0912025	0.907184	No	No	No	No	No	No	No	No	80	160	160	160	No	Yes	Yes	No	No	No
5.2	Never Smoker	No	No	No	No	No	No	No	No	24.55	Home without Services	Yes	No	5	36		No	No	3	Yes	1	29	No	0	0.0	1.208333	Yes	No	70.987148	71.100546	-0.113398	No	No	No	No	No	No	No	No	0	0	0	0	Yes	Yes	No	No	No	Yes
1.9	Never Smoker	No	No	No	No	No	No	No	No	28.32	Home without Services	No	No	5		19	No	No	2	No	0	0	No	0	0.0	0	No	No	83.460928	86.976266	-3.515338	No	No	No	No	No	No	No	No	0	0	0	0	Yes	Yes	Yes	No	No	Yes
7.2	Never Smoker	No	No	No	No	No	No	No	No	28.99	Home without Services	No	No	5		40	No	No	1	No	0	0	No	0	0.0	0	Yes	No	92.6745155	89.01743	3.6570855	No	No	No	No	No	No	No	No	0	0	0	0	No	Yes	Yes	Yes	No	No
4.1	Every Day	No	No	No	No	No	No	No	No	20.37	Home without Services	No	Yes	5	25		No	No	1	No	0	0	No	0	0.0	0	Yes	No	58.96696	58.9953095	-0.0283495	No	No	No	No	No	No	No	No	120	120	160	180	Yes	Yes	No	No	No	Yes
4.8	Never Smoker	No	Yes	Yes	No	No	No	Yes	No	23.73	Home with Services	No	Yes	5		22	No	No	4	No	0	0	No	0	0.0	0	Yes	No	72.57472	66.678024	5.896696	No	No	No	No	No	No	No	No	80	160	240	400	Yes	Yes	Yes	No	No	Yes
5.9	Never Smoker	No	Yes	Yes	Yes	Yes	No	No	No	43.81	Home with Services	No	Yes	3	40		No	No	1	No	0	0	No	0	0.0	0	Yes	No	113.398	112.150622	1.247378	No	No	No	No	No	No	No	No	0	0	120	220	Yes	Yes	No	No	No	Yes
0.8	Every Day	Yes	Yes	Yes	Yes	Yes	No	No	No	33.72	Other	No	No	#NULL!		27	No	No	2	Yes	1	31	Yes	1	0.0	1.791666	No	No	106.59412	106.59412	0	No	No	No	No	No	No	No	No	200	260	260	260	Yes	Yes	No	No	No	No
5.0	Former	Yes	No	Yes	No	No	No	No	Yes	19.53	Home with Services	No	No	7	17		No	No	2	No	0	0	Yes	1	0.0	0.5	No	No	43.1762885	45.3592	-2.1829115	No	No	No	No	No	No	No	No	80	120	360	420	Yes	Yes	Yes	No	No	Yes
4.8	Never Smoker	No	No	No	No	No	No	No	No	30.97	Home without Services	No	No	6		29	No	No	2	Yes	1	153	No	0	0.0	6.375	No	No	#NULL!	97.8908235	#NULL!	No	No	No	No	No	No	No	No	0	0	0	0	Yes	Yes	No	No	No	Yes
2.1	Never Smoker	No	Yes	Yes	Yes	Yes	No	No	No	32.14	Home without Services	No	No	3	27		No	No	1	Yes	1	111	No	0	0.0	4.625	No	No	89.2725755	87.599955	1.6726205	No	No	No	No	No	No	No	No	40	120	120	120	Yes	Yes	Yes	No	No	Yes
3.2	Never Smoker	No	No	No	No	No	No	No	No	25.23	Home with Services	No	No	5	27		No	No	1	Yes	1	105	No	0	0.0	4.375	No	No	68.945984	64.580161	4.365823	No	No	No	No	No	No	No	No	80	160	320	480	No	Yes	No	Yes	No	No
37.9	Never Smoker	No	No	No	No	Yes	No	No	No	29.06	SNF	No	No	3	30		Yes	No	1	No	0	0	No	0	0.0	0	No	No	92.3910205	105.46014	-13.0691195	No	No	No	No	No	No	No	No	0	120	200	3700	Yes	Yes	No	Yes	No	Yes
1.8	Never Smoker	No	No	No	No	No	No	No	No	23.74	Home with Services	No	No	5	37	45	No	No	9	No	0	0	No	0	0.0	0	No	No	62.085405	60.781328	1.304077	No	No	No	No	No	No	No	No	80	80	80	80	Yes	Yes	No	No	No	Yes
6.2	Never Smoker	No	No	No	No	No	No	No	No	25.52	Home without Services	No	No	2	20		No	No	2	Yes	1	602	Yes	2	0.0	26.083333	No	No	82.100152	82.9789865	-0.8788345	No	No	No	No	No	No	No	No	0	0	40	80	Yes	Yes	Yes	No	No	Yes
3.0	Never Smoker	No	Yes	Yes	Yes	No	No	No	No	27.74	Home without Services	No	No	3	35	53	No	No	4	No	0	0	No	0	0.0	0	No	No	88.790634	87.656654	1.13398	No	No	No	No	No	No	No	No	80	80	80	80	Yes	Yes	Yes	Yes	Yes	Yes
6.8	Never Smoker	No	No	No	No	No	No	No	No	22.02	Hospice	No	No	4	32		No	No	1	No	0	0	No	0	0.0	0	No	No	77.8760765	75.693165	2.1829115	No	No	No	No	No	No	No	No	80	120	200	480	No	Yes	Yes	No	No	No
6.0	Never Smoker	No	No	Yes	Yes	Yes	No	No	No	25.99	Home without Services	No	No	6	22		No	No	1	No	0	0	No	0	0.0	0	No	No	61.0364735	64.4384135	-3.40194	No	No	No	No	No	No	No	No	80	80	80	400	Yes	Yes	Yes	Yes	Yes	Yes
5.8	Never Smoker	No	No	Yes	Yes	Yes	No	No	No	39.52	Home without Services	No	No	4	23		No	No	1	No	0	0	No	0	0.0	0	Yes	No	122.583238	124.907897	-2.324659	No	No	No	No	No	No	No	No	160	320	480	480	Yes	Yes	Yes	Yes	Yes	Yes
12.9	Never Smoker	No	Yes	Yes	No	Yes	No	No	No	33.09	Home without Services	No	No	2	23		No	No	1	No	0	0	No	0	0.0	0	No	No	110.8748945	98.6846095	12.190285	No	No	No	No	No	No	No	No	80	240	400	1560	Yes	Yes	Yes	No	No	Yes
6.9	Never Smoker	No	No	No	No	No	No	No	No	20.08	SNF	No	No	7	14	37	No	No	2	No	0	0	No	0	0.0	0	No	No	68.1238485	65.317248	2.8066005	No	No	No	No	No	No	No	No	80	320	320	320	No	Yes	Yes	No	No	No
1.6	Light Smoker	No	Yes	Yes	Yes	No	No	No	No	23.62	Home without Services	No	No	3	32		Yes	No	1	No	0	0	No	0	0.0	0	No	No	81.192968	81.192968	0	No	Yes	No	No	No	No	No	Yes	160	160	240	240	Yes	Yes	No	No	No	Yes
7.2	Never Smoker	No	No	Yes	Yes	Yes	No	Yes	No	49.71	SNF	No	No	4	37	46	Yes	No	3	No	0	0	No	0	0.0	0	No	No	116.970037	111.6119815	5.3580555	No	No	No	No	No	No	No	No	0	120	360	1160	Yes	Yes	No	No	No	Yes
15.5	Never Smoker	Yes	Yes	Yes	Yes	Yes	No	No	No	39.35	Home with Services	No	No	6		13	Yes	No	5	Yes	1	236	Yes	1	0.0	10.333333	Yes	No	121.5910055	110.5913995	10.999606	No	No	No	No	No	No	No	No	240	240	240	240	No	Yes	No	No	No	No
2.9	Never Smoker	No	Yes	Yes	Yes	No	No	No	No	21.75	Home without Services	No	No	3	37	57	No	No	1	No	0	0	No	0	0.0	0	No	No	54.7995835	53.920749	0.8788345	No	No	No	No	No	No	No	No	80	160	320	320	Yes	No	No	No	No	Yes
1.6	Every Day	Yes	Yes	Yes	Yes	Yes	No	No	No	34.15	Home without Services	No	No	6		27	No	No	3	No	0	0	Yes	1	0.0	0	No	No	107.3028575	107.954896	-0.6520385	No	No	No	No	No	No	No	No	40	200	240	240	Yes	Yes	No	No	No	Yes
4.0	Never Smoker	No	Yes	Yes	Yes	No	No	Yes	No	26.05	Home without Services	No	No	2	33	57	No	No	1	No	0	0	No	0	0.0	0	Yes	No	87.713353	87.1180135	0.5953395	No	No	No	No	No	No	No	No	0	80	120	240	Yes	Yes	No	Yes	No	Yes
5.1	Never Smoker	No	No	No	No	No	No	No	Yes	19.61	Home with Services	No	No	2	18		No	No	2	No	0	0	No	0	0.0	0	Yes	No	60.327736	55.0830785	5.2446575	No	No	No	No	No	No	No	No	40	80	160	280	Yes	Yes	Yes	No	No	Yes
2.6	Every Day	No	No	Yes	No	Yes	No	No	No	37.53	Home without Services	No	No	2	10		No	No	1	No	0	0	No	0	0.0	0	Yes	No	104.439558	105.46014	-1.020582	No	No	No	No	No	No	No	No	160	240	240	240	Yes	Yes	No	No	No	Yes
3.5	Never Smoker	Yes	No	No	Yes	Yes	No	No	No	34.4	Home with Services	No	No	6		27	No	No	5	Yes	1	1110	No	0	0.0	30	No	No	90.7184	90.888497	-0.170097	No	No	No	No	No	No	No	No	160	160	160	160	Yes	Yes	Yes	Yes	Yes	Yes
2.4	Never Smoker	No	No	Yes	Yes	No	No	No	No	21.77	Home without Services	No	Yes	3	21		No	No	1	No	0	0	No	0	0.0	0	Yes	No	70.7887015	70.7887015	0	No	No	No	No	No	No	No	No	80	200	280	280	Yes	Yes	No	Yes	No	Yes
10.0	Never Smoker	No	No	Yes	No	Yes	No	No	No	27.29	SNF	No	No	5	37	60	No	No	5	No	0	0	No	0	0.0	0	No	No	82.100152	76.6853975	5.4147545	No	No	No	No	No	No	No	No	0	0	0	0	Yes	Yes	No	No	No	Yes
10.9	Every Day	No	No	Yes	No	No	No	No	No	24.42	Home without Services	Yes	No	3	25		Yes	No	3	No	0	0	Yes	1	0.0	0.5	Yes	No	82.100152	77.1956885	4.9044635	No	Yes	No	No	No	No	No	Yes	320	320	560	640	Yes	Yes	Yes	Yes	Yes	Yes
6.4	Every Day	No	Yes	Yes	No	Yes	No	Yes	No	34.68	Home without Services	No	No	2	37		No	No	3	No	0	0	No	0	0.0	0	No	No	115.9778045	115.9778045	0	No	No	No	No	No	No	No	No	0	0	0	0	Yes	Yes	Yes	No	No	Yes
12.7	Every Day	No	Yes	Yes	Yes	No	No	No	No	28.26	Home with Services	No	No	10		40	No	No	7	Yes	1	74	Yes	1	0.0	3.583333	No	No	86.692771	84.2830635	2.4097075	No	No	No	No	No	No	No	No	0	40	120	720	Yes	Yes	Yes	No	No	Yes
6.5	Never Smoker	No	No	No	No	No	No	No	No	30.34	Home with Services	No	No	6		29	No	No	3	No	0	0	No	0	0.0	0	No	No	99.79024	95.878009	3.912231	No	No	No	No	No	No	No	No	0	0	0	0	Yes	Yes	No	No	No	Yes
3.1	Never Smoker	No	No	Yes	Yes	Yes	No	No	No	48.57	Home without Services	No	Yes	4	22		No	No	2	No	0	0	No	0	0.0	0	No	No	131.54168	149.175069	-17.633389	No	No	No	No	No	No	No	No	0	0	40	200	Yes	Yes	Yes	Yes	Yes	Yes
2.8	Never Smoker	No	Yes	Yes	No	No	No	Yes	No	#NULL!	Home without Services	No	No	2	27		Yes	No	1	No	0	0	No	0	0.0	0	No	No	#NULL!	#NULL!	#NULL!	No	Yes	No	No	No	No	No	Yes	160	320	480	560	Yes	Yes	Yes	No	No	Yes
9.8	Never Smoker	No	No	No	No	No	No	No	No	33.07	Home without Services	Yes	No	7		32	Yes	No	6	No	0	0	No	0	0.0	0	No	No	87.7984015	81.986754	5.8116475	No	Yes	No	No	No	No	No	Yes	320	400	400	800	No	Yes	No	No	No	No
7.0	Every Day	No	No	Yes	No	Yes	No	Yes	No	32.35	Home without Services	No	No	4	33	25	No	No	1	No	0	0	Yes	1	0.0	0.5	No	No	108.86208	108.181692	0.680388	No	No	No	No	No	No	No	No	0	80	240	960	Yes	Yes	Yes	Yes	Yes	Yes
2.3	Never Smoker	No	No	No	No	No	No	No	No	40.53	Expired	Yes	No	0	30		No	Yes	1	No	0	0	No	0	0.0	0	No	No	108.975478	107.0760615	1.8994165	No	No	No	No	No	No	Yes	Yes	160	160	160	160	No	No	No	No	No	No
7.1	Never Smoker	No	Yes	Yes	No	No	No	Yes	Yes	18.07	Home with Services	No	No	4	23	55	No	No	4	No	0	0	No	0	0.0	0	Yes	No	56.9541455	53.8923995	3.061746	No	No	No	No	No	No	No	No	80	240	240	240	Yes	Yes	Yes	Yes	Yes	Yes
18.6	Never Smoker	No	Yes	Yes	No	No	No	No	No	30.44	Home without Services	Yes	No	3	16		No	No	1	Yes	1	339	No	0	0.0	14.125	Yes	No	86.295878	75.4947185	10.8011595	No	No	No	No	No	No	No	No	80	80	160	1080	Yes	Yes	Yes	Yes	Yes	Yes
28.0	Never Smoker	No	Yes	Yes	Yes	Yes	No	No	No	34.56	Home without Services	Yes	No	5	37	22	Yes	No	2	No	0	0	No	0	0.0	0	Yes	No	127.3743035	115.5809115	11.793392	No	No	No	No	No	No	No	No	160	320	640	3120	Yes	Yes	Yes	Yes	Yes	Yes
23.1	Never Smoker	No	No	Yes	No	No	No	No	No	26.06	Home without Services	Yes	No	3	5		No	No	3	Yes	1	34	No	0	0.0	1.416666	No	No	84.6799565	89.58442	-4.9044635	No	No	No	No	No	No	No	No	0	0	0	0	Yes	Yes	Yes	No	No	Yes
9.0	Never Smoker	Yes	Yes	Yes	No	No	No	No	No	22.93	Home with Services	Yes	No	5	13	56	No	No	2	Yes	2	564	No	0	0.0	23.5	No	No	72.57472	68.378994	4.195726	No	No	No	No	No	No	No	No	240	240	240	480	Yes	Yes	No	No	No	Yes
9.1	Never Smoker	No	No	Yes	Yes	Yes	No	Yes	No	27.55	Home without Services	No	No	4		39	No	No	9	Yes	1	455	No	0	0.0	18.958333	Yes	No	85.0768495	79.775493	5.3013565	No	No	No	No	No	No	No	No	160	480	1440	1920	Yes	Yes	No	No	No	Yes
3.6	Former	No	Yes	Yes	No	Yes	No	No	No	37.45	Other	No	No	2	38		No	No	1	No	0	0	No	0	0.0	0	No	No	135.0286685	121.789452	13.2392165	No	No	No	No	No	No	No	No	40	200	360	840	Yes	Yes	Yes	Yes	Yes	Yes
1.5	Never Smoker	No	No	Yes	No	No	No	No	No	25.76	Home without Services	No	No	3	22	21	No	No	2	No	0	0	No	0	0.0	0	Yes	No	74.956078	74.615884	0.340194	No	No	No	No	No	No	No	No	80	80	160	160	Yes	Yes	Yes	No	No	Yes
6.1	Never Smoker	No	No	No	No	No	No	No	No	21.9	Home with Services	No	No	14		37	No	No	4	No	0	0	No	0	0.0	0	No	No	81.873356	75.296272	6.577084	No	No	No	No	No	No	No	No	40	40	40	120	No	Yes	No	Yes	No	No
4.0	Every Day	No	No	No	No	No	No	No	Yes	17.82	Home with Services	No	No	2	24		No	No	1	No	0	0	No	0	0.0	0	No	No	65.2888985	57.946378	7.3425205	No	No	No	No	No	No	No	No	40	120	140	200	Yes	Yes	Yes	No	No	Yes
10.3	Never Smoker	No	No	No	No	No	No	No	No	41.85	Home with Services	No	No	6	37	46	No	No	1	No	0	0	No	0	0.0	0	No	No	124.7378	132.278767	-7.540967	No	No	No	No	No	No	No	No	80	160	320	2560	Yes	Yes	Yes	Yes	Yes	Yes
6.3	Never Smoker	Yes	Yes	Yes	Yes	Yes	No	No	No	42.91	Home with Services	Yes	No	9		27	Yes	No	13	Yes	1	75	Yes	1	0.0	3.125	No	No	154.9867165	143.4768195	11.509897	No	No	No	No	No	No	No	No	280	400	640	1280	No	Yes	Yes	No	No	No
21.2	Never Smoker	No	Yes	No	Yes	Yes	No	Yes	No	28.14	SNF	No	No	4	24		No	No	1	No	0	0	No	0	0.0	0	Yes	No	117.990619	99.393347	18.597272	No	No	No	No	No	No	No	No	0	40	40	40	Yes	Yes	Yes	Yes	Yes	Yes
7.1	Never Smoker	No	No	Yes	No	Yes	No	No	No	35.45	Home without Services	No	No	2	36		No	No	1	Yes	1	167	No	0	0.0	6.958333	Yes	No	111.073341	108.8904295	2.1829115	No	No	No	No	No	No	No	No	80	160	320	680	Yes	Yes	Yes	No	No	Yes
4.2	Never Smoker	Yes	Yes	No	No	No	No	No	No	22.31	Home with Services	No	No	7	37	51	No	No	2	No	0	0	No	0	0.0	0	Yes	No	74.332389	74.5875345	-0.2551455	No	No	No	No	No	No	No	No	200	400	400	400	No	Yes	No	No	No	No
17.1	Never Smoker	No	No	No	No	No	No	No	No	26.96	Home with Services	Yes	No	4	17		No	No	2	No	0	0	No	0	0.0	0	Yes	No	83.687724	82.78054	0.907184	No	No	No	No	No	No	No	No	80	320	800	880	Yes	Yes	Yes	Yes	Yes	Yes
3.5	Never Smoker	No	No	Yes	No	Yes	No	No	No	31.45	Home with Services	No	No	4	34		No	No	1	No	0	0	No	0	0.0	0	No	No	79.718794	77.9894745	1.7293195	No	No	No	No	No	No	No	No	40	80	100	140	No	Yes	No	No	No	No
3.0	Never Smoker	No	No	No	No	No	No	No	No	23.14	Home without Services	No	No	3	28		No	No	1	No	0	0	No	0	0.0	0	No	No	75.3813205	73.14171	2.2396105	No	No	No	No	No	No	No	No	160	160	160	240	Yes	No	No	No	No	Yes
2.8	Never Smoker	No	Yes	Yes	Yes	No	No	Yes	No	21.78	Home with Services	No	No	2	38		No	No	3	No	0	0	No	0	0.0	0	No	No	68.0388	66.8764705	1.1623295	No	No	No	No	No	No	No	No	120	160	240	320	No	No	No	No	No	No
4.8	Never Smoker	No	Yes	Yes	Yes	Yes	No	No	No	30.63	Home without Services	No	Yes	2	28		No	No	2	No	0	0	No	0	0.0	0	Yes	No	86.18248	83.4892775	2.6932025	No	No	No	No	No	No	No	No	160	320	360	880	No	Yes	No	No	No	No
2.7	Never Smoker	No	Yes	Yes	Yes	Yes	No	Yes	No	41	Other	Yes	No	7	20		Yes	No	2	Yes	1	235	No	0	0.0	9.791666	No	No	136.587891	152.7754555	-16.1875645	No	No	No	No	No	No	No	No	0	0	0	0	Yes	Yes	No	No	No	No
6.3	Never Smoker	No	Yes	Yes	Yes	No	No	Yes	No	24.84	SNF	No	No	4	28	25	No	No	1	No	0	0	No	0	0.0	0	No	No	65.487345	63.5879285	1.8994165	No	No	No	No	No	No	No	No	0	0	0	160	Yes	Yes	Yes	No	No	Yes
6.9	Never Smoker	No	Yes	Yes	No	No	No	No	No	25.95	Home without Services	Yes	No	2	10		No	No	1	No	0	0	No	0	0.0	0	Yes	No	82.2985985	77.394135	4.9044635	No	No	No	No	No	No	No	No	240	480	480	480	Yes	Yes	Yes	Yes	Yes	Yes
0.8	Never Smoker	No	No	No	No	No	No	No	No	30.5	Expired	Yes	No	3	17		No	No	#NULL!	No	0	0	No	0	0.0	0	No	No	101.9731515	101.9731515	0	No	No	No	No	No	No	No	No	0	0	0	0	No	No	No	No	No	No
3.5	Never Smoker	No	Yes	Yes	Yes	Yes	No	No	No	32.31	Home without Services	No	No	5		27	No	No	1	No	0	0	No	0	0.0	0	No	No	102.284996	96.3883	5.896696	No	No	No	No	No	No	No	No	240	320	320	320	Yes	Yes	Yes	Yes	Yes	No
7.2	Never Smoker	No	Yes	Yes	No	No	No	Yes	No	25.34	Home without Services	No	No	7	26		Yes	No	1	No	0	0	No	0	0.0	0	Yes	No	60.327736	56.8974465	3.4302895	No	Yes	No	No	No	No	No	Yes	160	160	240	400	Yes	Yes	Yes	Yes	Yes	Yes
8.4	Never Smoker	Yes	Yes	No	No	No	No	No	Yes	15.78	Other	No	No	4	32		No	No	2	No	0	0	Yes	1	0.0	0	No	No	43.998424	42.977842	1.020582	No	No	No	No	No	No	No	No	40	120	280	1100	No	Yes	Yes	Yes	No	No
7.2	Never Smoker	Yes	Yes	Yes	No	No	No	Yes	No	23.17	SNF	No	No	5	22	37	No	No	3	Yes	1	219	No	0	0.0	9.125	No	No	73.2834575	69.116081	4.1673765	No	No	No	No	No	No	No	No	80	200	280	1120	No	Yes	No	No	No	No
7.3	Never Smoker	Yes	Yes	Yes	No	No	No	No	Yes	18.83	SNF	No	No	2		27	Yes	No	1	No	0	0	No	0	0.0	0	No	No	46.6916265	45.189103	1.5025235	No	Yes	No	No	No	No	No	Yes	120	120	120	200	Yes	Yes	Yes	No	No	Yes
2.3	Never Smoker	No	No	No	No	Yes	No	No	No	38.77	Home without Services	No	No	2	26	18	No	No	2	No	0	0	No	0	0.0	0	No	No	118.6993565	119.0962495	-0.396893	No	No	No	No	No	No	No	No	160	160	160	160	Yes	Yes	Yes	Yes	Yes	Yes
11.8	Every Day	No	No	Yes	Yes	No	No	Yes	No	33.11	Home with Services	No	No	4		34	No	No	2	No	0	0	No	0	0.0	0	No	No	102.9937335	95.878009	7.1157245	No	No	No	No	No	No	No	No	80	240	400	1800	Yes	Yes	Yes	Yes	Yes	Yes
6.0	Never Smoker	No	No	No	No	No	No	No	No	22.98	Home without Services	No	No	3	23		No	No	1	No	0	0	No	0	0.0	0	No	No	73.481904	70.5619055	2.9199985	No	No	No	No	No	No	No	No	80	120	280	520	Yes	Yes	Yes	Yes	Yes	Yes
20.8	Never Smoker	No	No	No	No	No	No	No	No	23.35	Expired	Yes	No	7	26		Yes	Yes	1	No	0	0	No	0	0.0	0	No	No	78.187921	70.6753035	7.5126175	No	No	No	No	No	No	No	No	80	160	240	1760	Yes	Yes	Yes	No	No	No
13.0	Never Smoker	No	No	Yes	Yes	No	No	Yes	No	22.55	SNF	No	No	9	23		No	No	1	No	0	0	Yes	2	2.0	2	No	No	73.085011	63.3611325	9.7238785	No	No	No	No	No	No	No	No	120	200	200	260	Yes	Yes	Yes	Yes	Yes	Yes
3.6	Never Smoker	No	No	No	No	No	No	No	No	25.51	Home with Services	No	No	3	34		No	No	1	Yes	1	189	No	0	0.0	7.875	No	No	55.791816	67.3867615	-11.5949455	No	No	No	No	No	No	No	No	120	240	360	600	No	Yes	No	No	No	No
4.4	Never Smoker	No	No	Yes	No	No	No	No	No	23.31	Home with Services	No	No	5		22	Yes	No	3	No	0	0	No	0	0.0	0	No	No	80.8811235	71.5824875	9.298636	No	No	No	No	No	No	No	No	80	80	80	80	No	Yes	No	No	No	No
12.3	Never Smoker	No	No	No	No	No	No	No	No	21.87	SNF	No	No	4	40	56	No	No	1	No	0	0	No	0	0.0	0	No	No	77.4791835	59.590649	17.8885345	No	No	No	No	No	No	No	No	0	0	0	0	Yes	Yes	No	No	No	Yes
6.2	Never Smoker	No	Yes	No	No	No	No	No	No	20.75	Home without Services	No	No	5	37		No	No	1	No	0	0	No	0	0.0	0	No	No	62.879191	60.10094	2.778251	No	No	No	No	No	No	No	No	40	80	120	200	Yes	Yes	Yes	Yes	Yes	Yes
8.2	Never Smoker	No	No	No	No	No	No	Yes	No	23.81	SNF	Yes	No	5	25		No	No	2	No	0	0	No	0	0.0	0	No	No	67.5001595	64.8920055	2.608154	No	No	No	No	No	No	No	No	80	100	220	420	Yes	Yes	No	No	No	Yes
1.8	Never Smoker	No	No	No	No	No	No	No	No	26.24	Home without Services	No	No	4		27	No	No	1	Yes	1	654	No	0	0.0	27.25	No	No	81.64656	80.5976285	1.0489315	No	No	No	No	No	No	No	No	120	200	200	200	Yes	Yes	Yes	No	No	Yes
9.0	Never Smoker	Yes	No	No	No	Yes	No	No	No	27.67	SNF	No	No	4	28		No	No	1	No	0	0	No	0	0.0	0	Yes	No	85.445393	73.1133605	12.3320325	No	No	No	No	No	No	No	No	80	160	160	160	Yes	Yes	Yes	Yes	Yes	Yes
5.7	Every Day	Yes	No	Yes	Yes	No	No	Yes	No	25.69	Home with Services	No	No	6	32	64	No	No	2	No	0	0	No	0	0.0	0	No	No	84.3964615	74.389088	10.0073735	No	No	No	No	No	No	No	No	160	320	480	800	Yes	Yes	Yes	Yes	Yes	Yes
1.8	Every Day	No	No	Yes	No	Yes	No	No	No	38.25	Home without Services	No	No	2	25		Yes	No	1	No	0	0	No	0	0.0	0	No	No	111.69703	107.501304	4.195726	No	Yes	No	No	No	No	No	Yes	80	160	200	200	Yes	Yes	No	Yes	No	Yes
7.0	Never Smoker	No	No	No	No	No	No	No	No	29.92	Home with Services	Yes	No	11	25	25	No	No	3	No	0	0	Yes	1	0.0	0	No	No	65.77084	69.4846245	-3.7137845	No	No	No	No	No	No	No	No	0	80	80	80	No	Yes	Yes	Yes	No	No
4.0	Never Smoker	No	Yes	Yes	No	No	No	Yes	No	21.41	Home with Services	No	No	5	20		No	No	1	No	0	0	No	0	0.0	0	No	No	83.9995685	77.67763	6.3219385	No	No	No	No	No	No	No	No	40	240	320	320	No	No	No	Yes	No	No
7.0	Never Smoker	No	No	No	No	No	No	No	No	26.91	SNF	No	No	2	34		No	No	1	No	0	0	No	0	0.0	0	Yes	No	75.296272	68.889285	6.406987	No	No	No	No	No	No	No	No	80	240	320	720	Yes	Yes	Yes	No	No	Yes
4.0	Every Day	Yes	No	Yes	No	No	No	No	No	22.56	Other	Yes	No	5	27		Yes	No	1	Yes	2	163	No	0	0.0	6.791666	No	No	70.079964	63.389482	6.690482	No	No	No	No	No	No	No	No	80	80	80	160	Yes	Yes	Yes	No	No	Yes
5.3	Never Smoker	No	No	Yes	No	No	No	No	No	25.84	SNF	No	No	8	-5		No	No	2	No	0	0	No	0	0.0	0	No	No	88.677236	81.6749095	7.0023265	No	No	No	No	No	No	No	No	80	120	160	220	Yes	No	No	No	No	Yes
5.0	Every Day	Yes	Yes	Yes	No	No	No	Yes	No	24.13	Home without Services	No	No	5	16		No	No	2	Yes	1	426	No	0	0.0	17.75	No	No	68.0388	67.7836545	0.2551455	No	No	No	No	No	No	No	No	80	80	80	80	Yes	Yes	Yes	Yes	Yes	Yes
13.8	Never Smoker	No	No	No	No	No	No	No	No	22.4	SNF	No	Yes	0	33		No	No	1	Yes	1	47	Yes	1	0.0	2.458333	No	No	69.853168	59.193756	10.659412	No	No	No	No	No	No	No	No	80	160	160	440	Yes	Yes	No	No	No	Yes
3.1	Never Smoker	No	Yes	Yes	No	No	No	No	No	26.73	Home with Services	No	No	4	32		No	No	1	No	0	0	No	0	0.0	0	No	No	64.977054	66.281131	-1.304077	No	No	No	No	No	No	No	No	160	480	640	640	Yes	Yes	No	No	No	No
5.8	Never Smoker	Yes	Yes	No	No	No	No	No	No	22.79	Home with Services	No	Yes	5	23		No	No	1	No	0	0	Yes	1	0.0	0.5	No	No	63.50288	65.997636	-2.494756	No	No	No	No	No	No	No	No	80	120	120	120	Yes	No	No	Yes	No	Yes
4.1	Never Smoker	No	No	No	No	No	No	No	No	28.47	Hospice	No	No	4	39		No	No	3	No	0	0	No	0	0.0	0	No	No	#NULL!	79.9739395	#NULL!	No	No	No	No	No	No	No	No	0	0	0	0	No	No	No	No	No	No
1.6	Never Smoker	No	Yes	Yes	Yes	Yes	No	No	No	29.77	Home without Services	No	No	3	29	42	Yes	No	1	No	0	0	No	0	0.0	0	Yes	No	95.3960675	94.12034	1.2757275	No	Yes	No	No	No	No	No	Yes	80	160	280	280	Yes	Yes	Yes	Yes	Yes	Yes
2.5	Never Smoker	No	No	Yes	Yes	Yes	No	No	No	36.87	Home without Services	Yes	No	4	36	44	Yes	No	1	No	0	0	No	0	0.0	0	No	No	105.9987805	100.4989775	5.499803	No	No	No	No	No	No	No	No	320	320	320	320	Yes	Yes	No	No	No	Yes
5.5	Some Days	Yes	Yes	Yes	Yes	No	No	No	No	25.18	Home without Services	No	No	6		31	No	No	14	No	0	0	Yes	1	0.0	0	No	No	89.187527	84.198015	4.989512	No	No	No	No	No	No	No	No	0	80	80	80	Yes	Yes	No	No	No	Yes
2.3	Some Days	No	No	Yes	No	No	No	No	No	22.06	Home without Services	No	No	6		37	No	No	1	No	0	0	No	0	0.0	0	Yes	No	68.0388	65.7991895	2.2396105	No	No	No	No	No	No	No	No	0	80	320	480	Yes	Yes	Yes	Yes	Yes	Yes
25.1	Never Smoker	No	No	No	No	No	No	No	Yes	19.13	SNF	Yes	Yes	2	22		No	No	3	No	0	0	Yes	1	0.0	0.5	No	No	77.791028	62.198803	15.592225	Yes	No	No	No	No	No	No	Yes	0	0	0	360	Yes	Yes	Yes	Yes	Yes	Yes
2.7	Never Smoker	Yes	No	No	No	No	No	No	Yes	18.69	Home without Services	No	No	5	17	22	No	No	1	Yes	1	76	No	0	0.0	3.166666	No	No	62.482298	62.482298	0	No	No	No	No	No	No	No	No	0	0	0	0	Yes	Yes	No	No	No	Yes
10.4	Never Smoker	No	Yes	Yes	Yes	No	No	No	No	22.8	Home with Services	No	No	6	16	43	No	No	2	No	0	0	No	0	0.0	0	No	No	62.595696	60.214338	2.381358	Yes	No	No	No	No	No	No	Yes	0	0	120	120	Yes	Yes	Yes	No	No	Yes
30.5	Never Smoker	No	No	No	No	No	No	No	No	28.41	SNF	Yes	No	4	17		No	No	1	No	0	0	No	0	0.0	0	Yes	No	#NULL!	92.3910205	#NULL!	No	No	No	No	Yes	No	No	Yes	80	240	400	2160	Yes	No	Yes	No	No	Yes
6.9	Never Smoker	No	No	No	No	No	No	No	No	20.48	Expired	No	Yes	3	15		No	No	1	No	0	0	No	0	0.0	0	No	No	65.373947	59.2788045	6.0951425	No	No	No	No	No	No	No	No	40	80	120	460	Yes	No	Yes	Yes	No	No
3.1	Every Day	Yes	Yes	Yes	No	No	No	No	No	24.14	Home without Services	No	No	4		22	No	No	8	Yes	1	168	No	0	0.0	7	Yes	No	89.0457795	85.275296	3.7704835	No	No	No	No	No	No	No	No	320	480	800	1120	No	Yes	Yes	No	No	No
4.1	Never Smoker	No	No	No	Yes	Yes	No	No	No	30.59	Home with Services	No	No	3	37		No	No	1	No	0	0	No	0	0.0	0	No	No	85.955684	85.955684	0	No	No	No	No	No	No	No	No	120	240	400	640	Yes	Yes	No	No	No	Yes
2.8	Never Smoker	No	Yes	No	No	No	No	No	No	20.98	Home without Services	No	No	3	33		No	No	2	No	0	0	No	0	0.0	0	No	No	57.606184	57.1809415	0.4252425	No	No	No	No	No	No	No	No	80	120	160	200	Yes	Yes	No	Yes	No	Yes
1.9	Never Smoker	No	No	No	No	No	No	No	No	28.83	Other	No	No	11		27	No	No	5	No	0	0	Yes	1	0.0	0.5	No	No	87.996848	88.5354885	-0.5386405	No	No	No	No	No	No	No	No	80	160	240	240	Yes	No	Yes	Yes	No	Yes
7.7	Some Days	No	Yes	Yes	No	No	No	No	No	22.18	Home with Services	No	No	3	32		No	No	3	No	0	0	No	0	0.0	0	No	No	57.776281	56.7840485	0.9922325	No	Yes	No	No	No	No	No	Yes	80	160	160	260	No	Yes	Yes	No	No	No
2.9	Never Smoker	No	No	Yes	No	No	No	No	No	27.59	Home without Services	No	No	2	14		No	No	1	No	0	0	No	0	0.0	0	Yes	No	82.553744	72.8865645	9.6671795	No	No	No	No	No	No	No	No	80	160	320	440	Yes	No	Yes	No	No	Yes
9.3	Every Day	Yes	No	Yes	No	No	No	No	No	23.41	Home with Services	No	No	7	31	37	No	No	5	No	0	0	No	0	0.0	0	No	No	83.7160735	78.2729695	5.443104	No	No	No	No	No	No	No	No	0	320	640	760	Yes	Yes	Yes	Yes	Yes	Yes
5.9	Never Smoker	No	No	No	No	No	No	No	No	26.44	Hospice	Yes	No	6	33		Yes	No	1	No	0	0	No	0	0.0	0	No	No	90.9735455	85.9840335	4.989512	No	No	No	No	No	No	No	No	400	560	560	560	No	No	No	No	No	No
2.1	Never Smoker	No	No	No	No	No	No	No	No	25.13	Home with Services	No	No	3	22		No	No	3	Yes	1	46	No	0	0.0	1.916666	Yes	No	68.889285	68.492392	0.396893	No	No	No	No	No	No	No	No	80	100	140	140	No	Yes	No	No	No	No
20.0	Never Smoker	No	Yes	Yes	Yes	No	No	Yes	No	28.98	Other	No	No	5	26		Yes	No	1	No	0	0	No	0	0.0	0	No	No	126.5805175	102.3700445	24.210473	No	No	No	No	No	No	No	No	120	360	720	5360	No	Yes	Yes	No	No	No
10.9	Never Smoker	No	No	No	No	No	No	No	No	23.6	Home with Services	Yes	No	4	19		No	No	1	No	0	0	No	0	0.0	0	No	No	62.142104	60.4127845	1.7293195	No	No	No	No	No	No	No	No	160	160	320	1220	No	Yes	No	No	No	No
16.9	Never Smoker	No	No	No	No	No	No	No	No	42.52	Hospice	Yes	No	9	26	29	No	No	3	Yes	1	52	No	0	0.0	2.166666	No	No	150.7909905	138.288861	12.5021295	No	No	No	No	No	No	No	No	0	0	0	240	No	No	Yes	No	No	No
14.2	Never Smoker	No	Yes	No	No	No	No	No	No	25.94	Home with Services	Yes	No	3	27	21	No	No	1	No	0	0	No	0	0.0	0	No	No	69.399576	72.8865645	-3.4869885	No	No	No	No	No	No	Yes	Yes	40	120	120	2240	Yes	Yes	Yes	Yes	Yes	Yes
5.0	Every Day	No	Yes	Yes	Yes	No	No	No	No	28.49	Home with Services	No	No	10		40	No	No	8	No	0	0	No	0	0.0	0	Yes	No	84.2830635	84.991801	-0.7087375	No	No	No	No	No	No	No	No	80	160	320	440	Yes	No	No	No	No	Yes
25.2	Never Smoker	No	No	Yes	Yes	No	No	Yes	No	27.54	SNF	No	No	7	35	52	No	No	2	No	0	0	No	0	0.0	0	No	No	98.599561	84.594908	14.004653	No	No	No	No	No	No	No	No	0	0	0	0	No	Yes	Yes	No	No	No
4.1	Never Smoker	No	Yes	Yes	No	No	No	Yes	No	29.27	Home with Services	No	No	5	35		No	No	1	No	0	0	Yes	1	0.0	0.5	No	No	79.8605415	79.775493	0.0850485	No	No	No	No	No	No	No	No	0	160	240	400	Yes	Yes	No	No	No	Yes
17.9	Every Day	Yes	Yes	Yes	No	No	No	Yes	No	22.66	Home with Services	Yes	No	7	29		No	No	3	No	0	0	No	0	0.0	0	No	No	64.863656	63.672977	1.190679	No	No	No	No	No	No	No	No	160	320	480	1840	Yes	Yes	Yes	Yes	Yes	Yes
13.5	Never Smoker	No	No	No	No	No	No	No	No	21.65	Hospice	No	No	5		28	No	No	4	No	0	0	No	0	0.0	0	No	No	57.889679	53.693953	4.195726	No	No	No	No	No	No	No	No	0	0	0	0	No	No	Yes	No	No	No
9.0	Never Smoker	No	No	No	No	Yes	No	Yes	No	32.88	Home without Services	Yes	No	2	17		No	No	2	No	0	0	No	0	0.0	0	Yes	Yes	108.3801385	100.980919	7.3992195	No	No	No	No	No	No	No	No	0	120	200	320	Yes	No	Yes	Yes	No	Yes
21.7	Some Days	No	Yes	Yes	Yes	Yes	No	No	No	37.58	Home with Services	No	No	4		22	Yes	No	6	No	0	0	No	0	0.0	0	Yes	No	141.8892475	125.6733335	16.215914	No	No	No	No	No	No	No	No	0	0	0	0	Yes	Yes	Yes	Yes	Yes	Yes
3.5	Never Smoker	Yes	No	Yes	Yes	Yes	No	Yes	No	25.28	Home without Services	No	No	6	36	62	No	No	1	No	0	0	No	0	0.0	0	No	No	60.66793	60.66793	0	No	No	No	No	No	No	No	No	80	160	200	240	Yes	Yes	No	Yes	No	Yes
12.3	Never Smoker	No	No	No	No	No	No	No	No	25.98	Hospice	No	No	6	27		No	No	1	No	0	0	No	0	0.0	0	No	No	84.48151	84.48151	0	No	No	No	No	No	No	No	No	0	240	1080	1080	No	Yes	No	No	No	No
8.3	Never Smoker	No	No	Yes	Yes	No	No	No	No	26.52	SNF	Yes	No	4	32	42	Yes	No	2	No	0	0	No	0	0.0	0	No	No	73.992195	67.8970525	6.0951425	No	No	No	No	No	No	No	No	560	1040	1040	1040	No	Yes	No	Yes	No	No
3.0	Never Smoker	No	Yes	Yes	No	Yes	No	No	No	32.7	Home without Services	No	No	6	16		No	No	1	No	0	0	No	0	0.0	0	No	No	93.383253	91.8807295	1.5025235	No	No	No	No	No	No	No	No	160	320	560	600	Yes	Yes	Yes	Yes	Yes	Yes
6.1	Never Smoker	No	No	Yes	No	No	No	No	No	30.46	Home without Services	No	No	2	37		No	No	1	No	0	0	No	0	0.0	0	No	No	90.7184	90.831798	-0.113398	No	No	No	No	No	No	No	No	40	160	320	440	Yes	Yes	Yes	Yes	Yes	Yes
11.7	Never Smoker	No	No	No	No	Yes	No	No	No	36.59	Home without Services	Yes	No	2	8		No	No	1	Yes	1	115	No	0	0.0	4.791666	No	No	132.8741065	125.7867315	7.087375	No	No	No	No	No	No	No	No	80	560	880	2640	Yes	Yes	Yes	Yes	Yes	Yes
7.1	Never Smoker	No	Yes	No	No	Yes	No	No	No	40.85	Home without Services	No	No	3		16	No	No	1	No	0	0	Yes	1	0.0	0	No	No	118.387512	118.274114	0.113398	No	No	No	No	No	No	No	No	0	400	560	1040	No	Yes	Yes	Yes	No	No
4.3	Never Smoker	No	No	No	No	No	No	No	No	25.21	Other	Yes	Yes	2	32		No	No	1	Yes	1	131	No	0	0.0	5.458333	No	No	75.182874	75.182874	0	No	No	No	No	No	No	No	No	80	200	280	280	Yes	Yes	Yes	Yes	Yes	No
6.8	Never Smoker	No	Yes	Yes	No	No	No	No	No	24.49	Home with Services	No	No	1	20		No	No	2	No	0	0	No	0	0.0	0	Yes	No	88.904032	84.198015	4.706017	No	No	No	No	No	No	No	No	40	120	240	400	No	Yes	Yes	No	No	No
3.2	Never Smoker	No	Yes	Yes	Yes	No	No	No	No	20.41	Home with Services	No	No	3	27		No	No	1	No	0	0	No	0	0.0	0	No	No	62.992589	60.894726	2.097863	No	No	No	No	No	No	No	No	160	160	220	240	Yes	No	No	No	No	Yes
8.1	Never Smoker	No	Yes	Yes	Yes	No	No	No	No	28.97	Home without Services	No	No	3	32		No	No	1	Yes	1	271	No	0	0.0	11.291666	Yes	No	97.068688	91.568885	5.499803	No	No	No	No	No	No	No	No	0	40	200	840	Yes	Yes	Yes	No	No	Yes
0.9	Heavy Smoker	No	No	No	Yes	No	No	No	No	20.94	Home without Services	No	No	5		29	No	No	1	No	0	0	No	0	0.0	0	No	No	66.1960825	66.1960825	0	No	No	No	No	No	No	No	No	0	0	0	0	Yes	Yes	Yes	Yes	Yes	No
3.1	Never Smoker	No	No	Yes	No	No	No	No	No	21.2	Home without Services	No	No	4	8		No	No	1	No	0	0	No	0	0.0	0	Yes	No	58.173174	50.8873525	7.2858215	No	No	No	No	No	No	No	No	80	240	240	280	Yes	Yes	Yes	Yes	Yes	Yes
2.2	Never Smoker	No	No	Yes	No	No	No	No	No	#NULL!	Hospice	No	Yes	3	28		No	No	1	No	0	0	No	0	0.0	0	No	No	#NULL!	#NULL!	#NULL!	No	No	No	No	No	No	No	No	0	80	160	240	No	Yes	No	No	No	No
3.9	Former	Yes	No	Yes	No	No	No	No	No	29.64	Home without Services	Yes	No	4	12		Yes	No	1	No	0	0	No	0	0.0	0	No	No	105.686936	96.3883	9.298636	No	No	No	No	No	No	No	No	160	320	480	600	Yes	No	No	Yes	No	Yes
5.5	Never Smoker	No	Yes	Yes	Yes	Yes	No	No	No	29.65	SNF	No	No	4	20	30	No	No	5	No	0	0	No	0	0.0	0	No	No	96.274902	91.058594	5.216308	No	No	No	No	No	No	No	No	120	160	240	560	Yes	Yes	Yes	No	No	Yes
9.2	Never Smoker	No	Yes	Yes	No	Yes	No	Yes	No	45.33	Home without Services	No	No	6		26	No	No	2	No	0	0	No	0	0.0	0	Yes	No	166.354866	147.4174	18.937466	No	No	No	No	No	No	No	No	0	0	0	0	Yes	Yes	No	Yes	No	Yes
8.0	Never Smoker	No	Yes	Yes	Yes	No	No	No	No	29.25	Home without Services	No	No	3		37	No	No	2	No	0	0	Yes	1	0.0	0.5	No	No	94.0919905	82.1852005	11.90679	No	No	No	No	No	No	No	No	160	240	400	760	Yes	Yes	Yes	Yes	Yes	Yes
10.0	Never Smoker	Yes	Yes	Yes	Yes	Yes	No	No	No	42.7	Home with Services	No	No	6		33	No	No	5	Yes	1	65	Yes	1	0.0	3.208333	No	No	119.63489	119.975084	-0.340194	No	No	No	No	No	No	No	No	0	0	0	80	No	Yes	No	No	No	No
5.8	Never Smoker	Yes	Yes	Yes	No	No	No	No	No	28.94	Home without Services	No	No	8	37		No	No	1	No	0	0	No	0	0.0	0	No	No	80.399182	88.904032	-8.50485	No	No	No	No	No	No	No	No	40	200	280	280	Yes	Yes	No	No	No	Yes
5.5	Never Smoker	No	No	No	No	No	No	No	No	26.12	Home without Services	No	No	2	32	32	No	No	2	No	0	0	No	0	0.0	0	No	No	80.796075	77.904426	2.891649	No	No	No	No	No	No	No	No	80	160	320	400	Yes	Yes	Yes	Yes	Yes	Yes
4.0	Never Smoker	No	No	Yes	No	No	No	No	No	25.54	Home with Services	No	No	7	38		No	No	2	No	0	0	No	0	0.0	0	No	No	81.64656	69.626372	12.020188	No	No	No	No	No	No	No	No	80	120	160	160	Yes	Yes	No	Yes	No	No
19.1	Some Days	No	Yes	Yes	No	Yes	No	No	No	28.4	Home with Services	No	No	3	19		No	No	1	No	0	0	No	0	0.0	0	Yes	No	104.32616	92.3343215	11.9918385	No	No	No	No	No	No	No	No	80	160	320	1340	Yes	Yes	Yes	Yes	Yes	Yes
5.0	Never Smoker	Yes	No	Yes	No	No	No	No	Yes	15.93	Home with Services	No	No	7		22	No	No	1	Yes	1	191	No	0	0.0	7.958333	No	No	40.82328	39.4908535	1.3324265	No	No	No	No	No	No	No	No	160	240	320	400	No	Yes	No	No	No	No
9.8	Never Smoker	No	No	No	No	Yes	No	No	No	31.14	Home with Services	No	No	2	28		No	No	1	No	0	0	No	0	0.0	0	Yes	No	108.86208	98.429464	10.432616	No	No	No	No	No	No	No	No	240	600	960	4000	Yes	Yes	Yes	Yes	Yes	Yes
7.0	Never Smoker	No	Yes	Yes	Yes	No	No	No	No	20.22	Home with Services	No	No	5	26	36	No	No	3	No	0	0	No	0	0.0	0	No	No	66.224432	62.085405	4.139027	No	No	No	No	No	No	No	No	120	160	360	680	Yes	Yes	Yes	No	No	Yes
4.1	Never Smoker	No	No	No	No	No	No	No	No	24.55	Home with Services	No	No	8		12	No	No	4	Yes	2	298	No	0	0.0	12.416666	No	No	70.87375	68.9743335	1.8994165	No	No	No	No	No	No	No	No	0	160	320	800	No	No	Yes	Yes	No	No
3.0	Never Smoker	No	No	Yes	No	Yes	No	No	No	34.37	Home without Services	No	No	4	40		No	No	1	No	0	0	Yes	1	0.0	0.5	No	No	87.996848	87.996848	0	No	No	No	No	No	No	No	No	80	160	240	280	No	Yes	No	No	No	No
9.9	Every Day	No	No	Yes	No	Yes	No	No	No	48.8	Home without Services	No	No	2	37		No	No	1	No	0	0	No	0	0.0	0	Yes	No	183.194469	158.6721515	24.5223175	No	No	No	No	No	No	No	No	0	0	0	0	Yes	Yes	No	Yes	No	Yes
15.7	Every Day	No	No	No	No	No	No	No	No	23.72	Home without Services	No	No	4	12	16	No	No	2	No	0	0	No	0	0.0	0	No	No	80.9945215	70.760352	10.2341695	No	No	No	No	No	No	No	No	0	180	180	220	Yes	Yes	No	Yes	No	Yes
25.3	Never Smoker	No	No	No	No	No	No	No	No	21.1	Home with Services	Yes	Yes	3	22		No	No	1	No	0	0	No	0	0.0	0	Yes	No	78.017824	70.5619055	7.4559185	No	No	No	No	No	No	No	No	40	120	280	3160	Yes	Yes	Yes	No	No	Yes
1.1	Never Smoker	No	No	No	No	No	No	No	No	48.57	Other	Yes	No	2	5	18	No	No	2	Yes	1	285	No	0	0.0	11.875	No	No	173.782435	166.978555	6.80388	No	No	No	No	No	No	No	No	160	480	480	480	No	No	No	No	No	No
27.3	Never Smoker	No	No	No	No	No	No	No	No	23.08	Hospice	Yes	No	5	23	27	Yes	Yes	2	Yes	1	27	No	0	0.0	1.125	No	No	79.3786	70.87375	8.50485	No	No	No	No	No	No	No	No	80	240	520	6760	Yes	Yes	Yes	Yes	Yes	No
4.5	Never Smoker	No	No	No	No	No	No	No	No	27.84	Expired	No	No	2		27	No	No	1	No	0	0	No	0	0.0	0	No	No	68.0388	71.2989925	-3.2601925	No	No	No	No	No	No	No	No	80	160	320	600	No	Yes	No	Yes	No	No
8.3	Never Smoker	No	No	Yes	No	No	No	No	No	27.5	Other	No	No	3	20		No	No	1	Yes	1	283	No	0	0.0	11.791666	No	No	81.589861	79.6337455	1.9561155	No	No	No	No	No	No	No	No	80	160	320	1440	No	Yes	No	Yes	No	No
12.0	Never Smoker	No	No	No	No	No	No	No	No	41.24	Expired	Yes	No	4	12	18	No	No	3	No	0	0	No	0	0.0	0	No	No	166.978555	141.7758495	25.2027055	No	No	No	No	No	No	No	No	0	0	80	640	No	No	No	No	No	No
7.1	Never Smoker	No	Yes	Yes	No	No	No	No	No	27.54	Home with Services	No	No	2	38		Yes	No	1	No	0	0	No	0	0.0	0	No	No	#NULL!	77.394135	#NULL!	No	No	No	No	No	No	No	No	280	360	520	640	Yes	Yes	Yes	No	No	Yes
7.0	Every Day	No	No	Yes	Yes	Yes	No	No	No	49.62	Home without Services	No	Yes	3	12	15	No	No	2	No	0	0	No	0	0.0	0	Yes	No	140.9820635	152.3785625	-11.396499	No	No	No	No	No	No	No	No	80	240	400	800	Yes	Yes	Yes	No	No	Yes
9.0	Never Smoker	No	No	No	No	No	No	No	No	21.57	SNF	No	No	7	24	24	No	No	3	No	0	0	Yes	1	0.0	0	Yes	No	58.229873	56.982495	1.247378	No	No	No	No	No	No	No	No	0	0	0	600	No	Yes	Yes	No	No	No
4.0	Never Smoker	No	Yes	Yes	Yes	No	No	No	Yes	19.88	Home without Services	No	No	3	34		No	No	1	No	0	0	No	0	0.0	0	No	No	67.982101	66.4795775	1.5025235	No	No	No	No	No	No	No	No	40	160	320	480	No	Yes	Yes	No	No	No
7.1	Never Smoker	No	No	No	No	No	No	No	No	25.85	Home without Services	Yes	No	4	28	57	No	No	1	No	0	0	No	0	0.0	0	No	No	99.79024	93.780146	6.010094	No	No	No	No	No	No	No	No	0	0	40	160	Yes	Yes	Yes	Yes	Yes	Yes
7.2	Every Day	Yes	Yes	Yes	No	No	No	No	No	24.58	Home without Services	No	No	4		16	Yes	No	8	No	0	0	Yes	1	0.0	0	No	No	96.7001445	84.48151	12.2186345	No	No	No	No	No	No	No	No	180	500	820	1620	Yes	Yes	Yes	No	No	Yes
4.7	Never Smoker	No	No	No	No	Yes	No	No	No	49.14	Home without Services	No	Yes	4	32		No	No	1	No	0	0	No	0	0.0	0	Yes	No	142.0026455	138.0904145	3.912231	No	No	No	No	No	No	No	No	80	160	240	400	Yes	Yes	Yes	No	No	Yes
7.2	Never Smoker	No	Yes	Yes	Yes	Yes	No	No	No	23.39	Home without Services	No	Yes	2	17		No	No	2	No	0	0	No	0	0.0	0	Yes	No	63.389482	61.7735605	1.6159215	No	No	No	No	No	No	No	No	0	0	160	600	Yes	Yes	Yes	No	No	Yes
5.3	Never Smoker	No	No	No	No	No	No	No	No	22.22	Home with Services	No	No	4	35	36	No	No	3	No	0	0	No	0	0.0	0	Yes	No	57.095893	56.8974465	0.1984465	No	No	No	No	No	No	No	No	120	200	200	240	Yes	Yes	Yes	No	No	Yes
9.0	Never Smoker	No	No	No	No	Yes	No	No	No	36.15	Home without Services	Yes	No	2	17		No	No	1	No	0	0	No	0	0.0	0	No	No	104.9781985	101.5762585	3.40194	No	No	No	No	No	No	No	No	0	100	180	1040	Yes	Yes	Yes	Yes	Yes	Yes
22.2	Never Smoker	No	No	No	No	No	No	Yes	No	23.85	SNF	No	No	4	35	27	No	No	1	No	0	0	No	0	0.0	0	No	No	60.3560855	57.2376405	3.118445	No	No	No	No	No	No	No	No	100	140	160	760	No	Yes	No	No	No	No
9.0	Never Smoker	No	Yes	No	No	Yes	No	No	No	31.39	Home with Services	No	No	6	23	27	No	No	1	No	0	0	No	0	0.0	0	No	No	79.775493	72.8865645	6.8889285	No	No	No	No	No	No	No	No	80	160	160	160	Yes	Yes	No	No	No	Yes
8.1	Never Smoker	No	No	Yes	No	No	No	No	No	28.83	Home without Services	No	Yes	6	22		No	No	1	No	0	0	No	0	0.0	0	Yes	No	85.388694	71.497439	13.891255	No	No	No	No	No	No	No	No	40	160	240	600	Yes	Yes	No	Yes	No	Yes
11.8	Never Smoker	No	No	Yes	No	No	No	No	No	23.96	Home without Services	No	No	5	15		No	No	2	No	0	0	No	0	0.0	0	Yes	No	79.9739395	69.399576	10.5743635	No	No	No	No	No	No	No	No	0	0	0	0	Yes	Yes	Yes	Yes	Yes	Yes
2.2	Never Smoker	No	No	No	No	No	No	No	No	#NULL!	Expired	No	No	9		26	No	No	4	No	0	0	No	0	0.0	0	No	No	#NULL!	#NULL!	#NULL!	No	No	No	No	No	No	No	No	0	0	0	0	No	No	No	No	No	No
3.0	Never Smoker	No	No	No	No	No	No	No	No	21.89	Home without Services	No	Yes	4	29	53	No	No	3	No	0	0	No	0	0.0	0	No	No	75.749864	69.17278	6.577084	No	No	No	No	No	No	No	No	0	0	0	0	Yes	Yes	No	No	No	Yes
1.6	Some Days	No	No	Yes	No	Yes	No	No	No	32.28	Home with Services	No	No	2		18	No	No	5	No	0	0	No	0	0.0	0	Yes	No	91.8807295	87.996848	3.8838815	No	No	No	No	No	No	No	No	0	0	0	0	No	Yes	No	No	No	No
3.0	Never Smoker	No	No	No	Yes	No	No	No	No	30.67	Home without Services	No	No	5		29	No	No	5	No	0	0	No	0	0.0	0	No	No	89.811216	91.4838365	-1.6726205	No	No	No	No	No	No	No	No	0	0	0	0	No	Yes	No	No	No	No
4.0	Never Smoker	No	Yes	Yes	Yes	No	No	Yes	Yes	19.2	Home without Services	No	Yes	2	17	38	No	No	4	No	0	0	No	0	0.0	0	Yes	No	61.23492	58.96696	2.26796	No	No	No	No	No	No	No	No	40	80	120	520	No	No	No	No	No	No
12.9	Never Smoker	Yes	No	No	Yes	No	No	No	No	29.93	Home with Services	No	No	4	24	36	No	No	3	No	0	0	Yes	1	0.0	0	Yes	No	88.393741	84.084617	4.309124	No	No	No	No	No	No	No	No	160	320	320	320	No	Yes	Yes	Yes	No	No
9.5	Never Smoker	No	Yes	Yes	No	No	No	No	No	22.98	Home with Services	Yes	No	4	32	37	No	No	3	No	0	0	No	0	0.0	0	No	No	#NULL!	84.48151	#NULL!	No	No	No	No	No	No	No	No	0	0	320	920	No	Yes	Yes	No	No	No
13.1	Never Smoker	No	Yes	Yes	Yes	No	No	No	No	22.75	Home without Services	No	No	6	31		No	No	1	No	0	0	No	0	0.0	0	Yes	No	81.64656	73.992195	7.654365	No	No	No	No	No	No	No	No	80	240	360	600	Yes	No	Yes	Yes	No	Yes
10.0	Never Smoker	No	Yes	Yes	No	Yes	No	No	No	30.97	Home with Services	No	No	6	36	35	No	No	1	No	0	0	No	0	0.0	0	No	No	97.52228	95.1125725	2.4097075	No	No	No	No	No	No	No	No	0	160	320	720	Yes	Yes	No	Yes	No	Yes
6.8	Never Smoker	No	Yes	No	Yes	No	No	No	No	23.11	Home with Services	No	No	4	22	29	No	No	5	No	0	0	No	0	0.0	0	No	No	63.9848215	58.229873	5.7549485	No	No	No	No	No	No	No	No	80	160	320	800	No	Yes	No	No	No	No
5.3	Never	No	Yes	No	No	No	No	Yes	No	26.09	SNF	No	Yes	2	17	17	No	No	3	Yes	1	694	No	0	0.0	28.916666	No	No	63.786375	58.5984165	5.1879585	No	No	No	No	No	No	No	No	80	80	160	520	No	Yes	No	No	No	No
25.2	Never Smoker	No	No	No	No	No	No	No	No	40.57	SNF	No	No	5	38	47	No	No	6	Yes	1	246	No	0	0.0	10.25	No	No	127.00576	117.480328	9.525432	No	No	No	No	No	No	No	No	0	320	640	5280	Yes	Yes	Yes	No	No	Yes
14.0	Former	No	No	Yes	No	No	No	No	No	25.68	SNF	No	No	6		27	No	No	3	No	0	0	No	0	0.0	0	No	No	92.7879135	85.898985	6.8889285	No	No	No	No	No	No	No	No	0	0	0	0	No	Yes	No	No	No	No
9.0	Never Smoker	No	No	Yes	No	Yes	No	No	No	41.02	Home without Services	No	No	2	40	66	No	No	2	Yes	1	64	Yes	1	0.0	3.166666	No	No	150.989437	141.010413	9.979024	No	No	No	No	No	No	No	No	200	200	200	280	Yes	Yes	No	No	No	Yes
5.0	Never Smoker	No	No	Yes	Yes	Yes	No	No	No	39.33	Home without Services	No	Yes	3	30	48	No	No	3	No	0	0	No	0	0.0	0	Yes	No	106.140528	120.76887	-14.628342	No	No	No	No	No	No	No	No	240	320	480	800	Yes	Yes	Yes	Yes	Yes	Yes
#NULL!	Never Smoker	No	No	Yes	Yes	Yes	No	No	No	38.87	Home without Services	No	No	3	22		No	No	1	No	0	0	Yes	1	0.0	0	No	No	129.9824575	129.9824575	0	No	No	No	No	No	No	No	No	160	240	240	240	Yes	Yes	Yes	Yes	Yes	Yes
2.0	Never Smoker	No	No	No	No	No	No	No	No	23.77	Home without Services	No	Yes	3		22	No	No	4	Yes	1	140	No	0	0.0	5.833333	Yes	No	64.977054	64.7786075	0.1984465	No	No	No	No	No	No	No	No	40	80	160	160	No	Yes	No	No	No	No
3.0	Never Smoker	No	Yes	Yes	Yes	Yes	No	No	No	28.5	Home without Services	No	No	5	29		No	No	2	No	0	0	No	0	0.0	0	No	No	90.094711	90.094711	0	No	No	No	No	No	No	No	No	120	280	360	360	Yes	Yes	Yes	No	No	Yes
2.9	Never Smoker	No	Yes	Yes	Yes	No	No	No	No	26.36	Home without Services	No	No	5	28		No	No	1	No	0	0	Yes	1	0.0	0.5	Yes	No	68.0388	63.276084	4.762716	No	No	No	No	No	No	No	No	80	80	160	180	Yes	Yes	Yes	Yes	Yes	Yes
3.7	Never Smoker	No	Yes	Yes	No	No	No	No	No	25.21	SNF	No	No	2	37	47	No	No	1	No	0	0	No	0	0.0	0	No	No	79.3786	72.9999625	6.3786375	No	No	No	No	No	No	No	No	80	240	400	520	Yes	Yes	No	No	No	Yes
4.7	Some Days	No	No	Yes	Yes	No	No	Yes	No	23.63	Home without Services	Yes	No	4	37		No	No	2	No	0	0	Yes	1	0.0	0	No	No	71.894332	72.57472	-0.680388	No	Yes	No	No	No	No	No	Yes	0	0	0	0	Yes	Yes	No	No	No	Yes
9.0	Never Smoker	Yes	Yes	Yes	No	Yes	No	Yes	No	41.17	Home without Services	No	No	5	36		No	No	2	No	0	0	No	0	0.0	0	No	No	107.898197	108.7770315	-0.8788345	No	No	No	No	No	No	No	No	40	40	40	120	Yes	Yes	Yes	No	No	Yes
4.4	Never Smoker	No	No	Yes	Yes	Yes	No	No	No	29.25	Home without Services	No	No	4	39		Yes	No	1	No	0	0	No	0	0.0	0	Yes	No	80.285784	73.935496	6.350288	No	Yes	No	No	No	No	No	Yes	160	240	400	520	Yes	Yes	Yes	Yes	Yes	Yes
4.9	Never Smoker	No	No	No	No	Yes	No	No	No	44.55	Home without Services	No	No	3	37		No	No	1	No	0	0	No	0	0.0	0	Yes	No	150.479146	148.9766225	1.5025235	No	No	No	No	No	No	No	No	80	240	240	240	Yes	Yes	Yes	Yes	Yes	Yes
54.0	Never Smoker	No	Yes	Yes	Yes	No	No	No	No	26.36	Home without Services	Yes	Yes	12	17	20	No	No	1	No	0	0	Yes	1	0.0	0.5	No	No	89.8962645	74.048894	15.8473705	No	No	No	No	No	No	No	No	0	0	0	0	Yes	Yes	Yes	Yes	Yes	Yes
11.3	Never Smoker	No	No	No	No	No	No	No	No	22.4	Home with Services	No	No	2	37		Yes	No	1	No	0	0	No	0	0.0	0	No	No	68.889285	64.863656	4.025629	No	No	No	No	No	No	No	No	80	160	200	840	No	No	No	Yes	No	No
2.8	Every Day	No	Yes	Yes	Yes	Yes	No	Yes	No	49.75	Home without Services	No	No	4	30	25	Yes	No	5	No	0	0	No	0	0.0	0	Yes	No	142.88148	139.7913845	3.0900955	No	No	No	No	No	No	No	No	0	520	520	520	Yes	Yes	Yes	Yes	Yes	Yes
3.6	Never Smoker	No	No	Yes	No	No	No	No	No	20.73	SNF	No	Yes	2	32	42	No	No	2	No	0	0	No	0	0.0	0	Yes	No	38.9805625	38.9805625	0	No	No	No	No	No	No	No	No	120	200	400	520	Yes	No	No	No	No	Yes
7.3	Never Smoker	No	Yes	Yes	Yes	Yes	No	No	No	30.83	Home with Services	No	No	3	30	42	No	No	1	Yes	1	158	No	0	0.0	6.583333	No	No	75.8916115	71.5824875	4.309124	No	No	No	No	No	No	No	No	160	240	400	960	Yes	Yes	Yes	Yes	Yes	Yes
4.8	Never Smoker	No	Yes	Yes	Yes	Yes	No	No	No	32.01	Home without Services	No	No	5	27	29	No	No	1	Yes	2	343	Yes	1	0.0	14.791666	No	No	93.9785925	95.481116	-1.5025235	No	No	No	No	No	No	No	No	160	400	560	1260	Yes	Yes	Yes	Yes	Yes	Yes
4.3	Never Smoker	No	No	Yes	Yes	No	No	Yes	No	21.23	Home with Services	No	Yes	3	38		No	No	1	No	0	0	No	0	0.0	0	Yes	Yes	63.50288	65.1755005	-1.6726205	No	No	No	No	No	No	No	No	80	120	160	180	Yes	Yes	Yes	No	No	Yes
16.0	Never Smoker	No	No	No	No	No	No	No	No	27.02	SNF	Yes	No	3	27		No	No	2	No	0	0	No	0	0.0	0	No	No	110.1945065	100.697424	9.4970825	No	No	No	No	No	No	No	No	0	40	160	880	Yes	No	Yes	No	No	Yes
5.9	Never Smoker	No	No	No	Yes	Yes	No	No	No	31.92	SNF	No	No	3	30		No	No	2	No	0	0	Yes	1	0.0	0.5	No	No	95.707912	89.697818	6.010094	No	No	No	No	No	No	No	No	80	160	240	520	Yes	Yes	No	No	No	Yes
4.5	Light Smoker	No	No	Yes	Yes	No	No	Yes	No	29.32	Home without Services	Yes	No	3	32		Yes	No	3	No	0	0	No	0	0.0	0	No	No	109.99606	106.3956735	3.6003865	No	No	No	No	No	No	No	No	160	320	480	640	Yes	Yes	Yes	Yes	Yes	Yes
13.8	Never Smoker	No	Yes	No	Yes	No	No	No	No	23.64	Home without Services	No	No	6		27	No	No	1	No	0	0	No	0	0.0	0	No	No	79.832192	76.883844	2.948348	No	No	No	No	No	No	No	No	0	40	80	1440	No	Yes	Yes	Yes	No	No
7.0	Never Smoker	No	Yes	Yes	No	Yes	No	No	No	26.43	Home with Services	No	No	2	12		Yes	No	1	No	0	0	No	0	0.0	0	No	No	69.853168	69.853168	0	No	No	No	No	No	No	No	No	0	0	180	860	Yes	Yes	Yes	Yes	Yes	Yes
15.0	Never Smoker	Yes	No	No	No	No	No	No	No	26.82	Home with Services	No	No	5	32	47	Yes	No	3	No	0	0	No	0	0.0	0	No	No	58.910261	62.2838515	-3.3735905	No	No	No	No	No	No	No	No	80	160	160	160	Yes	Yes	No	Yes	No	Yes
2.8	Never Smoker	No	No	No	No	No	No	No	Yes	19.97	Home with Services	No	No	5	24	16	No	No	3	No	0	0	No	0	0.0	0	No	No	70.760352	66.791422	3.96893	No	No	No	No	No	No	No	No	80	160	160	160	No	Yes	Yes	Yes	No	No
20.6	Never Smoker	No	Yes	Yes	Yes	No	No	Yes	No	22.48	Home with Services	Yes	No	3	34		No	No	1	Yes	1	38	No	0	0.0	1.583333	Yes	No	68.9743335	65.090452	3.8838815	No	No	No	No	No	No	No	No	80	160	240	1560	Yes	Yes	Yes	No	No	Yes
3.3	Never Smoker	No	Yes	Yes	No	No	No	No	Yes	15.81	Home with Services	No	No	3	19	22	No	No	3	No	0	0	Yes	1	0.0	0	Yes	No	45.529297	43.09124	2.438057	No	No	No	No	No	No	No	No	80	80	240	320	No	Yes	Yes	No	No	No
93.0	Never Smoker	Yes	No	Yes	No	No	No	No	No	24.91	Other	Yes	No	8	19	10	Yes	Yes	2	No	0	0	No	0	0.0	0	No	No	95.25432	83.290831	11.963489	No	No	No	No	No	No	No	No	20	40	80	3800	Yes	Yes	No	Yes	No	Yes
3.8	Never Smoker	No	Yes	Yes	Yes	Yes	No	No	No	43.55	Home without Services	No	Yes	5	35		No	No	1	No	0	0	No	0	0.0	0	Yes	No	102.0582	101.151016	0.907184	No	No	No	No	No	No	No	No	0	0	40	120	Yes	Yes	No	Yes	No	Yes
10.8	Never Smoker	No	No	No	Yes	Yes	No	No	No	58.11	Home without Services	No	No	3	37		No	No	1	No	0	0	No	0	0.0	0	No	No	225.775418	205.2787295	20.4966885	No	No	No	No	No	No	No	No	80	240	400	400	Yes	Yes	Yes	Yes	Yes	Yes
4.1	Never Smoker	No	No	Yes	Yes	No	No	Yes	Yes	19.74	Home with Services	No	No	4	33		No	No	2	Yes	1	844	No	0	0.0	30	No	No	58.853562	58.853562	0	No	No	No	No	No	No	No	No	80	120	160	280	Yes	Yes	No	Yes	No	Yes
1.9	Never Smoker	No	No	No	No	No	No	No	No	34.27	Expired	Yes	Yes	2	17		Yes	No	1	No	0	0	No	0	0.0	0	No	No	95.197621	96.274902	-1.077281	No	No	No	No	Yes	No	No	Yes	0	0	0	0	No	No	Yes	No	No	No
3.8	Never Smoker	Yes	Yes	Yes	No	Yes	No	No	No	33.98	Home with Services	No	No	4	37		Yes	No	2	No	0	0	No	0	0.0	0	No	No	87.543256	86.976266	0.56699	No	No	No	No	No	No	No	No	40	120	160	180	Yes	No	Yes	No	No	Yes
35.1	Never Smoker	No	Yes	Yes	No	No	No	No	No	25.43	Home without Services	No	No	5	32		No	No	1	No	0	0	No	0	0.0	0	No	No	73.7370495	67.188315	6.5487345	No	No	No	No	No	No	No	No	80	160	160	160	Yes	Yes	Yes	Yes	Yes	Yes
8.1	Never Smoker	Yes	No	Yes	Yes	Yes	No	No	No	45.14	Home without Services	No	Yes	4	33		No	No	1	No	0	0	No	0	0.0	0	Yes	No	131.54168	130.7195445	0.8221355	No	No	No	No	No	No	No	No	120	160	240	1800	Yes	Yes	No	Yes	No	Yes
2.0	Never Smoker	No	No	Yes	No	Yes	No	No	No	32.8	Home with Services	Yes	No	2	29	26	No	No	2	Yes	2	127	No	0	0.0	5.291666	No	No	104.32616	103.6741215	0.6520385	No	No	No	No	No	No	No	No	0	120	120	160	No	No	Yes	No	No	No
5.8	Never Smoker	No	Yes	Yes	No	No	No	No	No	29.39	Home without Services	No	No	2	32	63	No	No	1	No	0	0	No	0	0.0	0	No	No	74.389088	72.8865645	1.5025235	No	No	No	No	No	No	No	No	0	100	100	160	No	No	No	No	No	No
3.5	Never Smoker	No	No	No	No	No	No	No	No	37.03	SNF	No	No	7	33	72	No	No	1	No	0	0	No	0	0.0	0	No	No	85.4737425	88.8756825	-3.40194	No	No	No	No	No	No	No	No	40	40	40	80	Yes	Yes	Yes	No	No	Yes
3.1	Never Smoker	Yes	No	Yes	Yes	Yes	No	Yes	No	35.99	Home without Services	No	No	6		40	No	No	1	No	0	0	No	0	0.0	0	No	No	127.289255	120.371977	6.917278	No	No	No	No	No	No	No	No	80	240	400	520	Yes	Yes	No	No	No	Yes
3.9	Former	No	Yes	Yes	No	Yes	No	No	No	36.44	Home with Services	No	No	2	31	65	No	No	2	No	0	0	No	0	0.0	0	Yes	No	98.7980075	96.274902	2.5231055	No	No	No	No	No	No	No	No	160	240	400	560	Yes	Yes	Yes	No	No	Yes
8.0	Never Smoker	No	No	No	No	No	No	No	No	22.66	Expired	Yes	No	0	31		No	No	1	No	0	0	No	0	0.0	0	No	No	78.7832605	75.7782135	3.005047	No	No	No	No	Yes	No	No	Yes	0	160	320	1440	No	No	No	No	No	No
7.0	Never Smoker	No	No	Yes	Yes	Yes	No	Yes	No	46.7	SNF	Yes	Yes	7		38	Yes	No	1	No	0	0	Yes	1	0.0	0	No	No	154.1929305	164.99409	-10.8011595	No	No	No	No	No	No	No	No	0	0	0	1040	No	Yes	No	Yes	No	No
4.8	Never Smoker	No	No	No	No	No	No	No	No	29.39	Home without Services	No	No	5	20	17	No	No	1	No	0	0	No	0	0.0	0	No	No	79.6904445	80.0873375	-0.396893	No	No	No	No	No	No	No	No	0	0	0	600	Yes	Yes	Yes	Yes	Yes	Yes
6.0	Never Smoker	No	No	No	No	No	No	No	No	24.25	Expired	Yes	No	2	12		No	No	1	No	0	0	No	0	0.0	0	No	No	82.9789865	81.07957	1.8994165	Yes	No	No	No	No	No	No	Yes	120	120	320	1440	No	No	Yes	No	No	No
5.7	Never Smoker	No	No	No	No	No	No	No	No	31.25	Other	No	No	5	17		No	No	1	Yes	1	1371	No	0	0.0	30	No	No	116.176251	110.392953	5.783298	No	No	No	No	No	No	No	No	160	320	320	320	Yes	Yes	Yes	Yes	Yes	Yes
15.7	Never Smoker	No	No	No	No	No	No	No	No	34.73	SNF	No	Yes	8	28	33	No	No	2	No	0	0	Yes	1	0.0	0.5	Yes	No	105.800334	97.578979	8.221355	No	No	No	No	No	No	No	No	240	480	920	4400	Yes	Yes	Yes	Yes	Yes	Yes
2.4	Never Smoker	No	No	Yes	No	No	No	No	No	25.97	Home with Services	No	No	3	37	41	No	No	1	No	0	0	Yes	1	0.0	0.5	No	No	66.4795775	66.4795775	0	No	No	No	No	No	No	No	No	40	80	80	120	Yes	Yes	No	Yes	No	Yes
8.0	Never Smoker	Yes	Yes	Yes	Yes	Yes	No	No	No	42.58	Home with Services	Yes	No	10		32	Yes	No	11	No	0	0	No	0	0.0	0	No	No	149.9972045	142.3995385	7.597666	No	No	No	No	No	No	No	No	0	0	0	0	No	Yes	Yes	Yes	No	No
2.4	Never Smoker	No	No	Yes	No	Yes	No	No	No	35.41	Other	No	No	2	22		No	No	1	Yes	1	46	Yes	1	0.0	2.416666	No	No	84.368112	84.991801	-0.623689	No	No	No	No	No	No	No	No	80	80	240	320	Yes	No	No	No	No	Yes
3.4	Every Day	No	Yes	No	No	Yes	No	Yes	No	29.74	Other	No	No	0	26	42	No	No	2	No	0	0	Yes	1	0.0	0	No	No	80.9945215	69.059382	11.9351395	No	No	No	No	No	No	No	No	240	400	720	1200	Yes	Yes	No	No	No	No
6.0	Never Smoker	No	No	Yes	No	No	No	No	No	24.9	Home without Services	No	Yes	2	32		No	No	1	No	0	0	No	0	0.0	0	Yes	No	88.45044	85.5871405	2.8632995	No	No	No	No	No	No	No	No	80	160	240	400	Yes	Yes	No	No	No	Yes
6.0	Never Smoker	Yes	Yes	No	No	No	No	No	No	22.8	Home with Services	No	No	3	38		No	No	1	Yes	1	311	No	0	0.0	12.958333	Yes	No	91.625584	78.3863675	13.2392165	No	No	No	No	No	No	No	No	0	0	0	0	Yes	Yes	Yes	No	No	Yes
9.9	Never Smoker	No	Yes	Yes	No	No	No	No	Yes	19.04	Home without Services	No	No	3	35	49	No	No	3	No	0	0	No	0	0.0	0	Yes	No	80.852774	65.430646	15.422128	No	No	No	No	No	No	No	No	40	600	2040	8440	Yes	Yes	Yes	No	No	Yes
10.0	Never Smoker	No	Yes	Yes	Yes	No	No	No	No	23.12	Hospice	No	No	6	25		No	No	1	No	0	0	No	0	0.0	0	No	No	52.16308	53.693953	-1.530873	No	No	No	No	No	No	No	No	80	240	360	980	Yes	Yes	No	Yes	No	Yes
1.1	Never Smoker	No	No	No	No	No	No	No	No	23.08	Expired	Yes	No	4		27	No	No	3	No	0	0	No	0	0.0	0	No	No	70.87375	70.87375	0	No	No	No	No	No	No	No	No	0	0	0	0	No	No	No	No	No	No
30.3	Never	No	Yes	No	No	No	No	Yes	No	25.45	SNF	No	Yes	2		17	No	No	4	No	0	0	No	0	0.0	0	No	No	58.0881255	59.080358	-0.9922325	No	No	No	No	No	No	No	No	0	240	320	940	No	Yes	No	No	No	No
0.3	Never Smoker	No	No	No	No	No	No	No	No	#NULL!	Expired	No	No	#NULL!		40	No	No	2	No	0	0	No	0	0.0	0	No	No	#NULL!	#NULL!	#NULL!	No	No	No	No	No	No	No	No	0	0	0	0	No	No	No	No	No	No
18.1	Never Smoker	No	No	Yes	Yes	Yes	No	No	No	52.12	Home with Services	No	No	4		12	Yes	No	4	No	0	0	No	0	0.0	0	No	No	188.297379	169.473311	18.824068	No	No	No	No	No	No	No	No	0	600	1200	10800	No	No	No	No	No	No
13.8	Never Smoker	No	No	Yes	Yes	No	No	No	No	29.18	Home without Services	No	No	5	32	67	No	No	1	No	0	0	No	0	0.0	0	No	No	93.1848065	84.48151	8.7032965	No	No	No	No	No	No	No	No	160	160	160	160	No	Yes	No	No	No	No
6.4	Never Smoker	No	No	No	No	No	No	No	No	25.86	Other	No	Yes	2	27		No	No	1	Yes	1	1392	No	0	0.0	30	Yes	No	75.4947185	70.476857	5.0178615	No	No	No	No	No	No	No	No	80	240	400	640	Yes	Yes	No	Yes	No	No
6.0	Never Smoker	No	Yes	No	No	Yes	No	No	No	37.09	Home without Services	No	No	3	27	39	Yes	No	1	No	0	0	No	0	0.0	0	Yes	No	101.151016	101.094317	0.056699	No	No	No	No	No	No	No	No	0	0	0	0	Yes	Yes	Yes	Yes	Yes	Yes
4.9	Never Smoker	No	No	No	No	No	No	No	No	24.79	Home without Services	No	No	2	22		No	No	1	No	0	0	No	0	0.0	0	Yes	No	83.9995685	76.146757	7.8528115	No	No	No	No	No	No	No	No	80	400	720	1680	Yes	Yes	Yes	Yes	Yes	Yes
4.5	Never Smoker	No	Yes	Yes	Yes	No	No	No	No	24.14	SNF	No	No	4	36	36	Yes	No	2	No	0	0	No	0	0.0	0	No	No	67.7836545	65.7991895	1.984465	No	Yes	No	No	No	No	No	Yes	200	200	360	680	Yes	Yes	Yes	No	No	Yes
4.0	Never Smoker	No	No	No	No	No	No	No	No	20.78	Home with Services	No	No	4	27		No	No	2	No	0	0	Yes	1	0.0	0	No	No	69.8815175	69.4846245	0.396893	No	No	No	No	No	No	No	No	0	0	0	0	No	Yes	Yes	Yes	No	No
7.5	Never Smoker	No	No	No	No	No	No	No	No	30.84	Expired	Yes	No	2	20		Yes	No	1	No	0	0	No	0	0.0	0	No	No	65.884238	#NULL!	#NULL!	No	No	No	No	No	No	No	No	160	200	280	980	Yes	No	No	No	No	No
9.9	Never Smoker	Yes	No	Yes	No	No	No	No	Yes	15.32	Home with Services	No	Yes	7	20	22	No	No	2	No	0	0	No	0	0.0	0	Yes	No	43.09124	37.98833	5.10291	No	No	No	No	No	No	No	No	0	80	160	400	No	Yes	No	No	No	No
6.0	Never Smoker	No	No	No	No	No	No	No	No	24.79	Hospice	No	No	7		22	No	No	3	No	0	0	No	0	0.0	0	No	No	71.780934	71.780934	0	No	No	No	No	No	No	No	No	0	0	0	0	No	No	No	No	No	No
45.8	Never Smoker	No	No	No	No	No	No	No	No	28.42	SNF	Yes	No	4	21		No	No	1	No	0	0	No	0	0.0	0	No	No	113.284602	82.2985985	30.9860035	No	No	No	No	No	No	No	No	0	0	0	0	Yes	Yes	Yes	Yes	Yes	Yes
30.4	Never Smoker	No	No	No	No	No	No	No	No	32.01	SNF	Yes	No	5	40	63	Yes	No	1	No	0	0	No	0	0.0	0	No	No	107.4729545	101.1793655	6.293589	No	No	No	No	No	No	No	No	320	480	640	640	Yes	Yes	Yes	No	No	Yes
23.0	Never Smoker	No	No	Yes	Yes	No	No	Yes	No	27.46	SNF	Yes	No	6	27	44	Yes	No	8	No	0	0	No	0	0.0	0	No	No	90.2931575	89.2725755	1.020582	No	Yes	No	No	No	No	No	Yes	240	720	960	1800	No	Yes	Yes	No	No	No
4.1	Former	Yes	No	Yes	Yes	Yes	No	No	No	#NULL!	SNF	No	No	6		17	No	No	14	Yes	1	139	No	0	0.0	5.791666	No	No	#NULL!	#NULL!	#NULL!	No	No	No	No	No	No	No	No	80	160	320	640	Yes	Yes	Yes	Yes	Yes	Yes
2.9	Never Smoker	No	No	Yes	No	No	No	No	No	29.28	Hospice	No	No	0		37	No	No	2	No	0	0	No	0	0.0	0	No	No	70.2784105	70.2784105	0	No	No	No	No	No	No	No	No	0	0	0	0	No	No	No	No	No	No
9.0	Never Smoker	Yes	No	Yes	No	No	No	Yes	No	26.54	Home with Services	No	No	4	23	56	Yes	No	1	Yes	1	51	Yes	1	0.0	2.125	No	No	64.3817145	59.590649	4.7910655	No	Yes	No	No	No	No	No	Yes	120	240	320	460	Yes	Yes	No	Yes	No	Yes
3.1	Never Smoker	No	No	Yes	No	No	No	No	No	24.65	Home without Services	No	No	5	32	37	No	No	1	No	0	0	Yes	1	0.0	0	Yes	No	85.275296	75.693165	9.582131	No	No	No	No	No	No	No	No	40	200	360	440	Yes	Yes	Yes	Yes	Yes	Yes
11.3	Never Smoker	No	Yes	Yes	Yes	Yes	No	Yes	No	21.85	Home with Services	No	No	5	23	21	No	No	1	No	0	0	No	0	0.0	0	Yes	No	69.059382	54.1758945	14.8834875	No	No	No	No	No	No	No	No	80	120	280	3280	Yes	Yes	Yes	No	No	Yes
3.4	Never	No	No	No	No	No	No	No	No	26.38	Other	Yes	Yes	2	27		Yes	No	1	Yes	1	61	No	0	0.0	2.541666	No	No	76.373553	76.373553	0	No	No	No	No	No	No	No	No	80	160	240	240	Yes	Yes	Yes	No	No	No
4.2	Every Day	No	No	Yes	No	No	No	No	No	29.04	SNF	No	No	0	36		No	No	1	No	0	0	Yes	1	0.0	0	No	No	84.991801	79.151804	5.839997	No	No	No	No	No	No	No	No	40	40	80	80	Yes	Yes	Yes	Yes	Yes	Yes
58.0	Never Smoker	No	No	No	No	No	No	No	No	21	Home without Services	Yes	No	3	22		No	No	2	No	0	0	Yes	1	0.0	0.5	Yes	No	66.9331695	60.8096775	6.123492	No	No	No	No	No	No	No	No	0	40	80	2600	Yes	Yes	Yes	Yes	Yes	Yes
5.2	Never Smoker	No	No	Yes	No	No	No	Yes	No	20.34	Home with Services	No	No	2	25		No	No	1	No	0	0	No	0	0.0	0	Yes	No	59.2788045	57.152592	2.1262125	No	No	No	No	No	No	No	No	80	80	240	240	Yes	Yes	Yes	Yes	Yes	Yes
4.3	Never Smoker	Yes	Yes	Yes	No	No	No	No	Yes	16.66	SNF	No	No	4		37	No	No	3	No	0	0	No	0	0.0	0	No	No	#NULL!	39.972795	#NULL!	No	No	No	No	No	No	No	No	0	0	0	0	Yes	Yes	Yes	No	No	Yes
5.3	Never Smoker	No	Yes	Yes	Yes	No	No	Yes	No	28.04	Home with Services	No	No	4	23	44	No	No	2	No	0	0	No	0	0.0	0	Yes	No	87.599955	81.192968	6.406987	No	No	No	No	No	No	No	No	40	80	320	800	Yes	Yes	No	No	No	Yes
3.8	Never Smoker	No	Yes	Yes	No	Yes	No	No	No	28.12	Home without Services	No	No	4	37		No	No	1	No	0	0	No	0	0.0	0	No	No	82.553744	83.8861705	-1.3324265	No	No	No	No	No	No	No	No	80	160	240	320	No	No	No	No	No	No
3.1	Never Smoker	No	No	No	No	No	No	No	No	24.62	Home with Services	No	No	3	37	52	Yes	No	1	No	0	0	No	0	0.0	0	No	No	82.9789865	77.8193775	5.159609	No	No	No	No	No	No	No	No	0	0	0	0	Yes	Yes	No	No	No	Yes
5.0	Never Smoker	No	Yes	Yes	No	Yes	No	No	No	41.74	Home without Services	No	No	3	37	73	No	No	1	No	0	0	No	0	0.0	0	Yes	No	127.9979925	117.2818815	10.716111	No	No	No	No	No	No	No	No	80	120	280	600	Yes	Yes	Yes	Yes	Yes	Yes
2.9	Never Smoker	Yes	Yes	Yes	Yes	Yes	No	No	No	37.12	Home with Services	No	No	6		33	No	No	6	Yes	1	332	No	0	0.0	13.833333	No	No	104.32616	104.32616	0	No	No	No	No	No	No	No	No	0	0	0	0	No	Yes	No	No	No	No
2.0	Never Smoker	No	Yes	No	No	Yes	No	No	No	31.01	Home without Services	No	No	3		22	No	No	1	No	0	0	No	0	0.0	0	No	No	96.785193	95.25432	1.530873	No	No	No	No	No	No	No	No	160	480	800	800	Yes	Yes	No	No	No	Yes
6.1	Never Smoker	No	Yes	Yes	No	Yes	No	No	No	29.89	Home with Services	No	No	4	-5		No	No	3	No	0	0	No	0	0.0	0	No	No	83.91452	83.9995685	-0.0850485	No	No	No	No	No	No	No	No	80	200	360	520	No	No	No	No	No	No
2.1	Never Smoker	No	Yes	Yes	No	Yes	No	No	No	34.18	Home without Services	No	No	2		23	No	No	2	No	0	0	No	0	0.0	0	No	No	103.872568	101.944802	1.927766	No	No	No	No	No	No	No	No	0	0	0	0	Yes	Yes	Yes	No	No	Yes
1.9	Never Smoker	No	Yes	Yes	No	Yes	No	No	No	30.13	Home without Services	No	No	3	32	54	No	No	1	No	0	0	Yes	1	0.0	0.5	No	No	92.98636	92.532768	0.453592	No	No	No	No	No	No	No	No	80	160	180	180	Yes	Yes	No	Yes	No	Yes
4.8	Never Smoker	No	No	No	No	No	No	No	No	26.89	Hospice	No	No	3	15	32	No	No	2	Yes	1	101	No	0	0.0	4.208333	No	No	84.991801	84.991801	0	No	No	No	No	No	No	No	No	80	80	80	80	No	Yes	No	No	No	No
14.2	Never Smoker	No	No	No	No	No	No	No	No	20.35	Home with Services	No	No	7	33	22	No	No	5	Yes	1	381	No	0	0.0	15.875	No	No	62.595696	62.482298	0.113398	No	No	No	No	No	No	No	No	80	240	320	1080	Yes	Yes	Yes	Yes	Yes	Yes
10.9	Never Smoker	No	No	No	No	No	No	No	No	22.37	Home without Services	No	No	2	17		No	No	1	No	0	0	No	0	0.0	0	Yes	No	86.976266	68.6908385	18.2854275	No	No	No	No	No	No	No	No	120	200	440	1020	Yes	Yes	Yes	No	No	Yes
24.0	Never Smoker	Yes	Yes	Yes	Yes	Yes	No	No	No	38.24	Home with Services	No	No	5	33	40	No	No	4	No	0	0	No	0	0.0	0	No	No	91.171992	94.8290775	-3.6570855	No	No	No	No	No	No	No	No	0	0	80	400	No	Yes	Yes	Yes	No	No
5.9	Never Smoker	No	No	No	No	No	No	No	No	22.93	Home with Services	No	Yes	3		22	No	No	5	Yes	1	42	No	0	0.0	1.75	Yes	No	62.482298	62.482298	0	No	No	No	No	No	No	No	No	80	80	80	160	No	Yes	No	No	No	No
5.3	Never Smoker	No	Yes	Yes	No	Yes	No	Yes	No	31.43	Home with Services	No	No	6	37	39	No	No	2	No	0	0	No	0	0.0	0	Yes	No	72.461322	70.5619055	1.8994165	No	No	No	No	No	No	No	No	40	80	240	260	Yes	Yes	Yes	Yes	Yes	Yes
2.1	Never Smoker	No	Yes	Yes	Yes	No	No	Yes	No	23.69	Home without Services	No	No	5	8		No	No	2	No	0	0	No	0	0.0	0	Yes	No	68.492392	62.595696	5.896696	No	No	No	No	No	No	No	No	400	400	640	640	Yes	Yes	Yes	No	No	Yes
16.3	Never Smoker	No	No	No	No	No	No	No	No	30.3	Home with Services	No	No	10	32	42	No	No	3	Yes	1	488	No	0	0.0	20.333333	Yes	No	81.64656	77.5925815	4.0539785	No	No	No	No	No	No	No	No	120	120	120	120	Yes	Yes	Yes	No	No	Yes
9.1	Never Smoker	No	Yes	Yes	No	No	No	No	No	28.5	Home with Services	No	No	6	30		No	No	1	No	0	0	No	0	0.0	0	No	No	60.2993865	63.9848215	-3.685435	No	No	No	No	No	No	No	No	0	0	80	640	Yes	No	No	Yes	No	Yes
5.8	Never Smoker	No	Yes	No	No	Yes	No	No	No	34.13	Home without Services	No	No	5	19		No	No	1	No	0	0	No	0	0.0	0	Yes	No	122.8950825	107.898197	14.9968855	No	No	No	No	No	No	No	No	0	160	480	1040	Yes	Yes	Yes	Yes	Yes	Yes
8.9	Never Smoker	No	Yes	No	No	No	No	No	No	29.08	Home with Services	No	Yes	2	16		No	No	1	No	0	0	No	0	0.0	0	Yes	No	78.981707	69.796469	9.185238	No	No	No	No	No	No	No	No	80	240	520	2120	Yes	Yes	Yes	Yes	Yes	Yes
#NULL!	Never Smoker	No	Yes	Yes	Yes	Yes	No	No	No	32.11	Home without Services	No	No	5		29	No	No	1	Yes	3	945	Yes	1	0.0	30	No	No	95.7929605	95.7929605	0	No	No	No	No	No	No	No	No	400	880	880	880	Yes	Yes	Yes	Yes	Yes	No
5.0	Every Day	Yes	No	Yes	No	Yes	No	No	No	27.97	Home without Services	No	Yes	7		37	No	No	4	No	0	0	Yes	1	0.0	0	Yes	No	104.32616	104.212762	0.113398	No	No	No	No	No	No	No	No	160	160	240	480	Yes	Yes	Yes	No	No	Yes
7.6	Never Smoker	No	No	Yes	Yes	No	No	Yes	No	24.65	Home with Services	Yes	No	3	17	19	Yes	No	2	Yes	1	868	No	0	0.0	30	No	No	48.6760915	48.080752	0.5953395	No	Yes	No	No	No	No	No	Yes	0	0	0	0	No	Yes	No	No	No	No
3.0	Never Smoker	No	Yes	Yes	No	No	No	Yes	No	22.06	Home with Services	No	No	4		23	No	No	4	Yes	1	72	No	0	0.0	3	Yes	No	64.63686	65.7991895	-1.1623295	No	No	No	No	No	No	No	No	0	0	0	0	Yes	Yes	No	No	No	No
8.0	Never Smoker	No	Yes	No	No	Yes	No	Yes	No	39.14	Home without Services	No	No	2	27		No	No	1	No	0	0	No	0	0.0	0	No	No	112.037224	103.418976	8.618248	No	No	No	No	No	No	No	No	120	200	360	920	Yes	Yes	Yes	Yes	Yes	Yes
8.0	Never Smoker	No	Yes	Yes	Yes	Yes	No	No	No	29.5	Home without Services	No	No	6		29	No	No	2	Yes	2	753	Yes	1	0.0	30	No	No	91.682283	87.996848	3.685435	No	No	No	No	No	No	No	No	240	480	960	1800	Yes	Yes	Yes	Yes	Yes	Yes
4.2	Never Smoker	No	No	No	No	No	No	No	No	#NULL!	Expired	No	No	2		32	No	No	3	No	0	0	No	0	0.0	0	No	No	#NULL!	#NULL!	#NULL!	No	No	No	No	No	No	No	No	0	0	0	0	No	No	No	No	No	No
8.7	Never Smoker	No	No	No	No	No	No	No	No	24.51	SNF	Yes	No	6	22		No	No	2	No	0	0	No	0	0.0	0	No	No	74.389088	64.750258	9.63883	No	No	No	No	No	No	No	No	80	320	320	320	No	No	No	No	No	No
15.8	Never Smoker	Yes	No	Yes	No	No	No	No	No	27.38	Home with Services	No	Yes	4	37		No	No	3	No	0	0	No	0	0.0	0	Yes	No	100.3855795	94.12034	6.2652395	No	No	No	No	No	No	No	No	120	160	160	280	Yes	Yes	Yes	No	No	Yes
8.6	Never Smoker	No	Yes	Yes	Yes	No	No	No	No	28.27	Home with Services	No	No	5	38	22	No	No	4	No	0	0	No	0	0.0	0	Yes	No	89.7828665	74.672583	15.1102835	No	No	No	No	No	No	No	No	80	560	1040	1760	Yes	Yes	No	No	No	Yes
3.0	Never Smoker	No	Yes	Yes	Yes	Yes	No	No	No	36.74	Home without Services	No	No	4		37	No	No	3	No	0	0	No	0	0.0	0	No	No	121.789452	119.4931425	2.2963095	No	No	No	No	No	No	No	No	0	0	0	0	Yes	Yes	Yes	Yes	Yes	Yes
12.6	Some Days	Yes	Yes	Yes	Yes	No	No	No	No	24.16	Home without Services	No	No	6	40	39	Yes	No	15	Yes	1	57	No	0	0.0	2.375	No	No	80.796075	80.796075	0	No	No	No	No	No	No	No	No	200	320	440	1000	No	Yes	No	No	No	No
5.9	Former	No	Yes	Yes	No	Yes	No	No	No	33.91	Home without Services	No	No	2	39		No	No	1	No	0	0	No	0	0.0	0	No	No	114.191786	113.398	0.793786	No	No	No	No	No	No	No	No	40	40	40	40	Yes	Yes	Yes	No	No	Yes
2.9	Never Smoker	No	Yes	Yes	Yes	No	No	No	No	25	Home without Services	No	Yes	3	27	27	Yes	No	2	No	0	0	No	0	0.0	0	Yes	Yes	85.728888	83.574326	2.154562	No	No	No	No	No	No	No	No	80	160	240	240	Yes	Yes	Yes	Yes	Yes	Yes
12.1	Every Day	Yes	Yes	Yes	No	No	No	No	No	23.15	Home without Services	No	Yes	4		16	No	No	9	No	0	0	No	0	0.0	0	No	No	97.975872	81.759958	16.215914	No	No	No	No	No	No	No	No	0	0	0	120	Yes	Yes	Yes	No	No	Yes
5.0	Every Day	Yes	No	Yes	No	No	No	No	No	30.16	SNF	No	Yes	7	32	35	No	No	5	No	0	0	Yes	1	0.0	0	Yes	No	82.1852005	82.1852005	0	No	No	No	No	No	No	No	No	80	120	200	440	Yes	Yes	Yes	No	No	No
2.6	Never Smoker	No	Yes	Yes	Yes	No	No	No	No	29.89	Home without Services	No	No	3	35	37	No	No	3	No	0	0	No	0	0.0	0	No	Yes	86.579373	83.9995685	2.5798045	No	No	No	No	No	No	No	No	0	0	0	0	Yes	Yes	Yes	Yes	Yes	Yes
6.9	Never Smoker	No	Yes	Yes	Yes	Yes	No	Yes	No	26.93	Home with Services	No	No	4	35	66	No	No	3	No	0	0	No	0	0.0	0	Yes	No	59.987542	63.5879285	-3.6003865	No	No	No	No	No	No	No	No	120	200	280	600	Yes	No	No	No	No	Yes
8.4	Never Smoker	Yes	Yes	Yes	Yes	No	No	No	No	26.07	Home without Services	Yes	No	8	27	37	No	No	4	No	0	0	No	0	0.0	0	No	No	80.9945215	75.4947185	5.499803	No	No	No	No	No	No	No	No	200	200	280	1520	No	Yes	No	No	No	No
10.3	Never Smoker	No	Yes	No	Yes	No	No	Yes	No	24.48	Home without Services	No	No	4	24	40	No	No	1	No	0	0	No	0	0.0	0	No	No	75.182874	66.7063735	8.4765005	No	No	No	No	No	No	No	No	80	80	80	80	Yes	Yes	Yes	Yes	Yes	Yes
5.0	Never Smoker	No	No	Yes	No	No	No	No	No	25.48	Home without Services	No	Yes	2	25	37	No	No	2	No	0	0	No	0	0.0	0	Yes	No	74.615884	73.7937485	0.8221355	No	No	No	No	No	No	No	No	80	160	240	560	Yes	Yes	Yes	No	No	Yes
4.2	Former	No	No	Yes	No	Yes	No	No	No	29.56	Home without Services	No	No	2	33		No	No	1	No	0	0	No	0	0.0	0	No	No	99.79024	90.775099	9.015141	No	Yes	No	No	No	No	No	Yes	80	160	400	720	Yes	Yes	Yes	No	No	Yes
9.2	Never Smoker	No	No	No	No	No	No	No	No	22.14	SNF	No	No	5		23	No	No	5	Yes	1	123	Yes	1	0.0	5.625	No	No	76.1751065	69.9949155	6.180191	No	No	No	No	No	No	No	No	0	0	0	0	Yes	No	No	No	No	No
8.9	Never Smoker	No	No	Yes	No	No	No	No	No	21.46	Home with Services	No	No	2	37	62	No	No	2	No	0	0	No	0	0.0	0	No	No	49.781722	48.19415	1.587572	No	No	No	No	No	No	No	No	40	80	280	620	No	Yes	No	No	No	No
3.1	Never Smoker	No	Yes	Yes	Yes	No	No	No	No	30.4	Hospice	No	Yes	6	31	55	No	No	3	Yes	1	42	No	0	0.0	1.75	Yes	No	85.7005385	80.3141335	5.386405	No	No	No	No	No	No	No	No	120	280	440	440	No	Yes	No	No	No	No
15.8	Never Smoker	Yes	Yes	Yes	Yes	Yes	No	No	No	40.71	Home with Services	No	No	6	22	33	No	No	7	Yes	1	413	No	0	0.0	17.208333	No	No	113.398	114.3902325	-0.9922325	No	No	No	No	No	No	No	No	80	80	80	3720	Yes	Yes	No	No	No	Yes
10.5	Never Smoker	No	Yes	Yes	No	No	No	No	No	26.37	Home with Services	No	No	3	29	38	No	No	2	No	0	0	No	0	0.0	0	No	No	86.18248	80.9945215	5.1879585	No	No	No	No	No	No	No	No	40	40	160	880	No	Yes	No	No	No	No
6.0	Never Smoker	No	No	No	No	No	No	No	No	24.84	Home with Services	No	No	8		22	No	No	4	No	0	0	No	0	0.0	0	No	No	67.585208	63.5879285	3.9972795	No	No	No	No	No	No	No	No	120	360	600	960	Yes	No	No	Yes	No	Yes
4.6	Never Smoker	No	Yes	No	Yes	No	No	No	No	24.75	Hospice	No	No	14	28		No	No	1	No	0	0	No	0	0.0	0	No	No	65.1755005	65.373947	-0.1984465	No	No	No	No	No	No	No	No	160	160	200	440	No	No	Yes	No	No	No
2.9	Every Day	No	No	No	No	No	No	No	No	23.87	Home without Services	No	Yes	2	24		No	No	1	No	0	0	No	0	0.0	0	Yes	No	65.884238	71.213944	-5.329706	No	No	No	No	No	No	No	No	160	160	240	320	Yes	Yes	Yes	Yes	Yes	Yes
2.2	Never Smoker	No	No	No	No	No	No	No	No	24.62	Home without Services	No	No	6		31	No	No	2	No	0	0	No	0	0.0	0	No	No	55.281525	55.281525	0	No	No	No	No	No	No	No	No	80	160	240	240	Yes	Yes	No	No	No	Yes
8.0	Never Smoker	No	Yes	Yes	No	No	No	No	Yes	18.65	Home without Services	No	No	2	17	57	No	No	2	No	0	0	No	0	0.0	0	Yes	No	67.698606	53.977448	13.721158	No	No	No	No	No	No	No	No	200	440	760	2280	Yes	Yes	Yes	Yes	Yes	Yes
4.0	Never Smoker	No	No	No	No	No	No	No	Yes	16.99	Home with Services	No	No	5		39	No	No	2	No	0	0	No	0	0.0	0	No	No	52.16308	46.2947335	5.8683465	No	No	No	No	No	No	No	No	80	160	240	280	Yes	Yes	Yes	Yes	Yes	Yes
5.5	Never Smoker	No	No	No	No	No	No	No	No	24.73	Home with Services	No	No	4	35	42	No	No	3	No	0	0	No	0	0.0	0	No	No	64.863656	61.3199685	3.5436875	No	No	No	No	No	No	No	No	0	0	0	0	Yes	Yes	No	No	No	Yes
5.2	Never Smoker	No	No	Yes	Yes	Yes	No	No	No	43.09	Home without Services	No	Yes	6	37	39	No	No	1	No	0	0	No	0	0.0	0	Yes	No	149.68536	144.072159	5.613201	No	No	No	No	No	No	No	No	80	160	320	880	Yes	Yes	No	Yes	No	Yes
6.3	Never Smoker	No	Yes	Yes	Yes	Yes	No	No	No	28.79	Home without Services	Yes	No	5		29	No	No	3	Yes	1	602	No	0	0.0	25.083333	Yes	No	86.4943245	85.898985	0.5953395	No	No	No	No	No	No	No	No	160	160	160	160	Yes	No	Yes	Yes	No	Yes
7.5	Never Smoker	No	No	No	No	No	No	No	No	24.24	Home without Services	Yes	No	6	32		Yes	No	1	No	0	0	No	0	0.0	0	No	No	70.987148	68.1238485	2.8632995	No	No	No	No	No	No	No	No	120	120	240	300	No	Yes	No	No	No	No
7.0	Never Smoker	No	Yes	Yes	No	No	No	No	No	29.77	SNF	No	Yes	0	21		No	No	1	No	0	0	No	0	0.0	0	No	No	63.0776375	62.3972495	0.680388	No	No	No	No	No	No	No	No	40	40	40	40	Yes	Yes	No	No	No	Yes
3.6	Never Smoker	No	Yes	Yes	No	No	No	No	Yes	19.56	Home without Services	No	No	7		25	No	No	1	No	0	0	No	0	0.0	0	No	No	58.173174	55.791816	2.381358	No	No	No	No	No	No	No	No	120	280	440	600	Yes	Yes	Yes	No	No	Yes
5.3	Never Smoker	No	Yes	Yes	No	No	No	Yes	No	22.06	Home with Services	No	No	4		23	No	No	5	No	0	0	No	0	0.0	0	No	No	#NULL!	#NULL!	#NULL!	No	No	No	No	No	No	No	No	0	0	0	0	No	Yes	No	No	No	No
8.8	Every Day	No	No	No	No	No	No	No	No	28.27	Home with Services	No	Yes	2	31		No	No	1	No	0	0	No	0	0.0	0	Yes	No	109.99606	99.8752885	10.1207715	No	No	No	No	No	No	No	No	80	160	320	1240	Yes	Yes	Yes	No	No	Yes
4.0	Never Smoker	No	No	No	No	No	No	No	No	30.24	Home with Services	No	No	2	30		No	No	1	No	0	0	No	0	0.0	0	No	No	89.811216	90.1797595	-0.3685435	No	No	No	No	No	No	No	No	80	160	320	400	Yes	No	Yes	Yes	No	Yes
8.7	Never Smoker	No	No	Yes	Yes	No	No	No	No	22.67	Home without Services	No	Yes	4	33		No	No	1	No	0	0	No	0	0.0	0	Yes	Yes	62.822492	52.6450215	10.1774705	No	No	No	No	No	No	No	No	80	160	320	400	Yes	Yes	Yes	Yes	Yes	Yes
5.2	Never Smoker	No	Yes	Yes	Yes	No	No	Yes	No	25.03	SNF	No	No	5	29	24	No	No	3	No	0	0	No	0	0.0	0	No	No	76.146757	64.0982195	12.0485375	No	No	No	No	No	No	No	No	0	0	0	1560	No	Yes	Yes	No	No	No
8.0	Never Smoker	No	Yes	Yes	No	Yes	No	No	No	29.78	Home with Services	No	Yes	7		31	Yes	No	2	Yes	1	150	Yes	1	0.0	6.25	No	No	79.491998	78.698212	0.793786	No	No	No	No	No	No	No	No	0	0	0	0	No	Yes	Yes	Yes	No	No
4.2	Never Smoker	No	No	No	No	No	No	No	No	26.61	Home without Services	No	Yes	7	37		Yes	No	3	Yes	1	139	No	0	0.0	5.791666	No	No	88.9890805	88.9890805	0	No	No	No	No	No	No	No	No	80	120	160	200	Yes	Yes	No	Yes	No	Yes
8.8	Never Smoker	No	No	No	No	No	No	No	No	22.27	Expired	Yes	No	4	13		No	No	1	No	0	0	No	0	0.0	0	No	No	58.96696	60.6962795	-1.7293195	No	No	No	No	No	No	No	No	80	80	320	320	No	No	No	No	No	No
11.0	Never Smoker	No	Yes	Yes	No	No	No	Yes	No	21.14	Home with Services	No	No	6	32		No	No	1	No	0	0	No	0	0.0	0	Yes	No	70.5619055	66.791422	3.7704835	No	No	No	No	No	No	No	No	240	240	240	240	No	Yes	Yes	No	No	No
15.1	Never Smoker	Yes	Yes	Yes	No	No	No	Yes	No	20.03	SNF	No	Yes	6		22	No	No	5	No	0	0	No	0	0.0	0	Yes	No	63.50288	66.9898685	-3.4869885	No	No	No	No	No	No	No	No	120	240	480	1660	No	Yes	No	No	No	No
5.8	Never Smoker	No	No	No	No	No	No	No	No	22.47	Home without Services	Yes	No	6	12	12	No	No	6	Yes	2	228	Yes	1	0.0	10	No	No	80.172386	73.0566615	7.1157245	No	No	No	No	No	No	No	No	0	0	0	0	No	No	No	No	No	No
8.0	Every Day	No	Yes	Yes	Yes	Yes	No	Yes	No	49.73	Home without Services	No	No	4	27	25	Yes	No	6	No	0	0	No	0	0.0	0	No	No	142.7964315	139.7346855	3.061746	No	No	No	No	No	No	No	No	0	0	0	0	Yes	Yes	Yes	Yes	Yes	Yes
4.3	Never Smoker	Yes	Yes	Yes	No	No	No	Yes	No	25.95	Home with Services	No	Yes	6		35	No	No	4	No	0	0	No	0	0.0	0	Yes	No	73.1133605	68.5774405	4.53592	No	No	No	No	No	No	No	No	80	240	320	440	No	Yes	Yes	Yes	No	No
5.2	Never Smoker	Yes	No	Yes	Yes	Yes	No	Yes	No	49	Home with Services	No	No	6	22		No	No	1	Yes	1	54	No	0	0.0	2.25	No	No	119.011201	121.505957	-2.494756	No	No	No	No	No	No	No	No	80	160	240	440	Yes	Yes	Yes	Yes	Yes	Yes
2.8	Never Smoker	No	Yes	Yes	No	Yes	No	No	No	33.78	Home without Services	No	No	8		32	No	No	4	No	0	0	No	0	0.0	0	No	No	124.284208	116.119552	8.164656	No	No	No	No	No	No	No	No	200	320	400	440	No	Yes	No	Yes	No	No
5.4	Never Smoker	No	No	No	No	No	No	No	No	50.05	SNF	No	No	3	19		No	No	1	No	0	0	No	0	0.0	0	Yes	No	108.86208	120.145181	-11.283101	No	No	No	No	No	No	No	No	120	400	720	720	Yes	Yes	Yes	Yes	Yes	Yes
4.6	Never Smoker	No	No	No	No	No	No	No	No	32.85	Expired	Yes	No	2	13		Yes	No	1	No	0	0	No	0	0.0	0	No	No	100.9525695	106.820916	-5.8683465	Yes	No	No	No	No	No	No	Yes	80	240	480	480	No	No	No	No	No	No
6.1	Never Smoker	No	No	Yes	No	Yes	No	No	No	31.38	Home without Services	No	No	2	33	47	No	No	1	No	0	0	No	0	0.0	0	No	No	98.883056	96.3883	2.494756	No	No	No	No	No	No	No	No	240	400	720	1540	Yes	Yes	Yes	Yes	Yes	Yes
4.9	Never Smoker	No	Yes	Yes	No	No	No	Yes	No	27.21	Home with Services	No	No	5	38	35	No	No	2	No	0	0	No	0	0.0	0	Yes	No	78.5564645	74.162292	4.3941725	No	No	No	No	No	No	No	No	160	320	640	1040	Yes	Yes	Yes	Yes	Yes	Yes
18.8	Never Smoker	No	No	No	No	No	No	No	No	29.33	Home with Services	Yes	Yes	4	17		Yes	No	1	Yes	2	190	No	0	0.0	7.916666	Yes	No	95.594514	90.094711	5.499803	No	No	No	No	No	No	No	No	120	280	480	1600	Yes	Yes	No	Yes	No	Yes
17.1	Every Day	No	No	Yes	Yes	No	No	No	No	29.74	Home with Services	No	No	3	27		No	No	1	No	0	0	No	0	0.0	0	No	No	89.981313	86.125781	3.855532	No	No	No	No	No	No	No	No	160	240	400	4480	Yes	Yes	Yes	Yes	Yes	Yes
8.9	Never Smoker	No	No	Yes	No	No	No	No	No	23.7	Home with Services	No	No	3	32		No	No	1	No	0	0	No	0	0.0	0	No	No	79.775493	77.053941	2.721552	No	No	No	No	No	No	No	No	0	120	200	640	Yes	No	Yes	Yes	No	Yes
5.7	Never Smoker	No	No	No	No	No	No	No	No	25.05	Hospice	No	No	4		40	No	No	4	No	0	0	No	0	0.0	0	No	No	65.884238	66.1960825	-0.3118445	No	No	No	No	No	No	No	No	0	0	0	0	No	No	No	Yes	No	No
4.9	Never Smoker	No	Yes	No	No	No	No	No	No	26.47	Home without Services	No	No	3	37		No	No	2	Yes	1	72	No	0	0.0	3	No	No	77.8760765	78.9533575	-1.077281	No	No	No	No	No	No	No	No	120	200	280	360	Yes	Yes	Yes	No	No	Yes
12.2	Never Smoker	No	No	Yes	Yes	No	No	No	No	23.22	Home without Services	Yes	No	7	32	52	No	No	1	No	0	0	No	0	0.0	0	Yes	No	67.698606	63.276084	4.422522	No	No	No	No	No	No	No	No	80	240	560	560	Yes	Yes	Yes	Yes	Yes	Yes
7.8	Never Smoker	No	No	Yes	No	No	No	No	No	29.06	Home without Services	No	Yes	3	27		No	No	1	No	0	0	No	0	0.0	0	Yes	No	107.898197	97.182086	10.716111	No	No	No	No	No	No	No	No	80	160	240	400	Yes	Yes	No	Yes	No	Yes
5.4	Former	No	Yes	Yes	No	No	No	No	No	21.22	Home without Services	No	Yes	12	28		No	No	1	Yes	1	30	No	0	0.0	1.25	No	No	52.616672	52.616672	0	No	No	No	No	No	No	No	No	0	0	80	80	Yes	No	Yes	Yes	No	Yes
4.0	Never Smoker	No	No	No	No	No	No	No	No	34.46	Home with Services	No	No	6		37	No	No	2	No	0	0	No	0	0.0	0	No	No	106.991013	102.795287	4.195726	No	No	No	No	No	No	No	No	40	120	280	520	No	No	Yes	Yes	No	No
2.1	Never Smoker	No	No	Yes	No	No	No	No	No	28.6	Home without Services	No	No	5	36	36	No	No	1	No	0	0	No	0	0.0	0	No	No	90.605002	90.378206	0.226796	No	No	No	No	No	No	No	No	300	300	300	300	Yes	No	No	Yes	No	No
4.8	Never Smoker	No	No	No	No	No	No	No	Yes	18.51	Home with Services	No	No	2	34		No	No	1	No	0	0	No	0	0.0	0	No	No	62.142104	61.8869585	0.2551455	No	No	No	No	No	No	No	No	40	80	240	520	Yes	Yes	Yes	No	No	Yes
1.8	Never Smoker	No	Yes	No	No	No	No	No	No	27.35	Other	No	No	4		36	Yes	No	3	Yes	1	47	No	0	0.0	1.958333	No	No	80.172386	79.1801535	0.9922325	No	No	No	No	No	No	No	No	80	240	240	240	No	Yes	No	No	No	No
1.8	Light Smoker	No	No	No	No	No	No	No	Yes	15.84	Home without Services	No	Yes	4	26		No	No	1	No	0	0	Yes	1	0.0	0	No	No	39.462504	36.797651	2.664853	No	No	No	No	No	No	No	No	40	40	40	40	Yes	Yes	No	No	No	Yes
9.3	Never Smoker	No	Yes	Yes	No	Yes	No	No	No	40.11	Home with Services	Yes	No	4	37	26	No	Yes	1	No	0	0	No	0	0.0	0	No	No	101.8597535	102.681889	-0.8221355	No	No	No	No	No	No	No	No	0	0	0	0	Yes	Yes	Yes	Yes	Yes	Yes
4.1	Never Smoker	No	Yes	Yes	No	No	No	No	No	24.88	SNF	No	No	4	30		No	No	1	No	0	0	No	0	0.0	0	No	Yes	45.3592	53.977448	-8.618248	No	No	No	No	No	No	No	No	0	80	160	280	Yes	Yes	No	No	No	Yes
6.5	Every Day	Yes	No	Yes	Yes	No	No	No	No	40.27	SNF	No	No	6		-5	No	No	4	No	0	0	Yes	1	0.0	0	No	No	136.984784	134.6884745	2.2963095	No	No	No	No	No	No	No	No	0	0	0	0	No	Yes	Yes	No	No	No
12.2	Never Smoker	No	No	Yes	Yes	No	No	No	No	25.12	Home without Services	No	No	2	33		No	No	1	Yes	1	94	Yes	2	0.0	4.916666	No	No	82.2985985	79.3786	2.9199985	No	No	No	No	No	No	No	No	160	160	160	160	No	Yes	No	No	No	No
3.8	Never Smoker	No	Yes	Yes	Yes	No	No	No	No	27.49	Home without Services	No	Yes	2		21	No	No	3	No	0	0	No	0	0.0	0	No	No	63.049288	89.3859735	-26.3366855	No	No	No	No	No	No	No	No	80	160	360	600	Yes	Yes	Yes	Yes	Yes	Yes
9.5	Never Smoker	No	Yes	Yes	Yes	No	No	No	No	22.48	Home with Services	Yes	No	6	28		Yes	No	3	Yes	1	244	No	0	0.0	10.166666	No	No	61.3766675	59.3922025	1.984465	No	No	No	No	No	No	No	No	80	240	480	1360	Yes	Yes	Yes	No	No	Yes
10.4	Some Days	No	No	Yes	No	Yes	No	No	No	46.09	Home without Services	No	No	4	36		No	No	1	No	0	0	Yes	1	0.0	0	Yes	No	131.484981	137.495075	-6.010094	No	No	No	No	No	No	No	No	40	120	280	2920	Yes	Yes	Yes	Yes	Yes	Yes
6.3	Never Smoker	No	Yes	Yes	No	No	No	Yes	No	23.7	Home without Services	No	No	7	17	34	No	No	1	No	0	0	No	0	0.0	0	No	No	85.7005385	88.280343	-2.5798045	No	No	No	No	No	No	No	No	40	40	120	240	Yes	Yes	Yes	No	No	Yes
8.1	Never Smoker	No	No	No	No	No	No	No	No	30.54	SNF	No	Yes	3	31		No	No	1	No	0	0	No	0	0.0	0	Yes	No	96.9836395	91.0869435	5.896696	No	No	No	No	No	No	No	No	40	80	80	240	No	Yes	No	No	No	No
3.8	Never Smoker	No	Yes	Yes	Yes	No	No	No	No	29.28	Home with Services	No	Yes	6	33	44	No	No	1	Yes	1	145	No	0	0.0	6.041666	Yes	No	77.3657855	77.3657855	0	No	No	No	No	No	No	No	No	80	80	80	100	No	Yes	No	No	No	No
8.0	Never Smoker	No	No	Yes	No	No	No	No	Yes	19.43	SNF	No	No	4	23		No	No	1	No	0	0	No	0	0.0	0	No	No	61.688512	61.405017	0.283495	No	No	No	No	No	No	No	No	40	80	160	280	Yes	Yes	Yes	Yes	Yes	Yes
1.9	Never Smoker	No	No	Yes	No	No	No	No	No	29.03	Home without Services	No	No	0	40		No	No	1	No	0	0	No	0	0.0	0	No	No	86.18248	86.579373	-0.396893	No	No	No	No	No	No	No	No	40	40	40	40	Yes	Yes	Yes	No	No	Yes
3.4	Never Smoker	No	No	No	No	No	No	No	No	20.31	Expired	Yes	No	2	32	36	No	No	2	No	0	0	No	0	0.0	0	No	No	52.9852155	47.173568	5.8116475	No	No	No	No	No	No	No	No	120	140	260	260	No	No	No	No	No	No
28.1	Never Smoker	No	No	No	Yes	Yes	No	No	No	26.32	Home without Services	Yes	No	4	28		No	No	1	No	0	0	No	0	0.0	0	Yes	No	101.604608	85.5871405	16.0174675	No	No	No	No	No	No	No	No	160	160	880	5600	Yes	Yes	Yes	Yes	Yes	Yes
4.2	Never Smoker	Yes	Yes	Yes	No	Yes	No	Yes	No	23.55	Home with Services	No	No	4		37	No	No	1	No	0	0	No	0	0.0	0	No	No	60.9797745	58.39997	2.5798045	No	No	No	No	No	No	No	No	120	200	280	360	Yes	Yes	Yes	Yes	Yes	Yes
9.2	Some Days	No	Yes	Yes	Yes	Yes	No	No	No	41.51	SNF	No	No	4	26		Yes	No	5	No	0	0	No	0	0.0	0	No	No	142.6830335	138.8275015	3.855532	No	No	No	No	No	No	No	No	0	0	0	0	Yes	Yes	Yes	Yes	Yes	Yes
0.8	Never Smoker	Yes	No	Yes	No	No	No	Yes	No	27.14	Other	Yes	No	2		27	No	No	28	Yes	1	61	Yes	1	0.0	3.041666	No	No	79.1801535	78.584814	0.5953395	No	Yes	No	No	No	No	No	Yes	0	0	0	0	No	Yes	No	No	No	No
25.1	Never Smoker	No	Yes	Yes	Yes	Yes	No	No	No	28.79	Other	Yes	No	5	18	29	No	No	4	No	0	0	No	0	0.0	0	No	No	91.85238	85.898985	5.953395	No	No	No	No	No	No	No	No	0	0	0	2080	Yes	No	Yes	Yes	No	Yes
20.1	Never Smoker	No	No	No	No	No	No	No	No	27.42	Home without Services	No	No	9	35	57	No	No	1	No	0	0	No	0	0.0	0	Yes	No	79.5770465	67.982101	11.5949455	No	No	No	No	No	No	No	No	160	320	400	5040	No	Yes	Yes	Yes	No	No
7.4	Former	Yes	No	Yes	Yes	Yes	No	No	No	38.94	Other	No	No	6	16	17	No	No	13	No	0	0	No	0	0.0	0	No	No	112.5758645	112.7459615	-0.170097	No	No	No	No	No	No	No	No	80	240	400	1240	Yes	Yes	Yes	Yes	Yes	Yes
15.0	Never Smoker	No	No	Yes	No	No	No	No	No	23.41	Home with Services	No	No	5	29		No	No	2	No	0	0	No	0	0.0	0	No	No	63.219385	63.786375	-0.56699	No	No	No	No	No	No	No	No	40	120	200	1360	Yes	Yes	Yes	Yes	Yes	Yes
3.2	Never Smoker	No	No	No	No	No	No	No	No	#NULL!	Expired	No	No	4		37	No	No	4	No	0	0	No	0	0.0	0	No	No	#NULL!	#NULL!	#NULL!	No	No	No	No	No	No	No	No	0	0	0	0	No	No	No	No	No	No
4.1	Never Smoker	No	No	Yes	No	Yes	No	No	No	56.35	Home without Services	No	No	4	32		No	No	1	No	0	0	No	0	0.0	0	Yes	No	131.655078	168.0841855	-36.4291075	No	No	No	No	No	No	No	No	0	0	160	160	Yes	Yes	Yes	No	No	Yes
6.3	Never Smoker	No	No	No	Yes	No	No	No	No	25.96	Home with Services	Yes	No	5		12	No	No	4	No	0	0	No	0	0.0	0	No	No	108.975478	99.279949	9.695529	No	No	No	No	No	No	No	No	80	80	80	80	No	No	No	No	No	No
3.4	Never Smoker	Yes	No	No	No	No	No	No	Yes	16.99	Home without Services	No	No	5	32		No	No	1	No	0	0	No	0	0.0	0	Yes	No	45.075705	43.488133	1.587572	No	No	No	No	No	No	No	No	0	0	160	400	Yes	Yes	Yes	Yes	Yes	Yes
3.0	Never Smoker	No	No	No	No	Yes	No	No	No	37.3	Other	No	Yes	0	30		No	No	1	No	0	0	No	0	0.0	0	No	No	118.274114	121.279161	-3.005047	No	No	No	No	No	No	No	No	160	160	320	480	Yes	Yes	Yes	No	No	Yes
9.3	Never Smoker	No	No	No	No	No	No	No	Yes	16.8	Home with Services	Yes	Yes	5	19	32	Yes	No	2	No	0	0	No	0	0.0	0	No	No	58.4850185	53.0986135	5.386405	No	No	No	No	No	No	No	No	160	160	240	640	No	No	No	No	No	No
9.9	Never Smoker	No	Yes	No	No	No	No	No	No	30.49	SNF	No	No	1	17	12	No	No	4	No	0	0	No	0	0.0	0	No	No	93.1848065	88.280343	4.9044635	No	No	No	No	No	No	No	No	0	0	0	0	Yes	Yes	No	No	No	Yes
1.0	Never Smoker	No	No	No	No	No	No	No	No	23.47	Expired	No	No	3		37	No	No	2	No	0	0	No	0	0.0	0	No	No	74.1906415	74.1906415	0	No	No	No	No	No	No	No	No	0	0	0	0	No	No	No	No	No	No
2.5	Some Days	Yes	Yes	Yes	Yes	No	No	No	No	26.31	Home without Services	No	No	6		39	No	No	15	Yes	1	62	No	0	0.0	2.583333	No	No	88.677236	87.996848	0.680388	No	No	No	No	No	No	No	No	80	80	160	160	No	Yes	No	No	No	No
7.1	Never Smoker	Yes	Yes	Yes	Yes	Yes	No	No	No	42.37	Home without Services	No	Yes	10		32	Yes	No	11	Yes	1	161	Yes	1	0.0	7.208333	Yes	No	142.597985	141.690801	0.907184	No	No	No	No	No	No	No	No	0	80	240	720	Yes	Yes	Yes	Yes	Yes	Yes
8.2	Never Smoker	No	Yes	Yes	Yes	No	No	No	No	27.54	SNF	Yes	No	3	27		Yes	No	1	No	0	0	No	0	0.0	0	No	No	84.084617	68.2939455	15.7906715	No	No	No	No	No	No	No	No	0	0	0	0	No	No	No	Yes	No	No
21.0	Never Smoker	No	Yes	Yes	Yes	Yes	No	No	No	53.52	SNF	Yes	Yes	3	19	5	Yes	No	4	No	0	0	No	0	0.0	0	Yes	No	187.9855345	169.189816	18.7957185	No	Yes	No	No	No	No	No	Yes	80	360	440	3960	Yes	Yes	Yes	Yes	Yes	Yes
7.6	Former	Yes	No	Yes	No	Yes	No	No	No	37.22	Home with Services	Yes	No	4		21	Yes	No	6	Yes	1	605	No	0	0.0	25.208333	No	No	103.2205295	104.5813055	-1.360776	No	No	No	No	No	No	No	No	80	200	240	440	Yes	Yes	Yes	Yes	Yes	Yes
8.0	Never Smoker	No	No	Yes	No	Yes	No	No	No	39.31	Hospice	No	Yes	2	37		No	No	1	No	0	0	No	0	0.0	0	No	No	98.883056	97.4939305	1.3891255	No	No	No	No	No	No	No	No	160	240	400	2160	Yes	No	No	No	No	Yes
4.0	Never Smoker	No	No	No	No	No	No	No	No	31.02	Home with Services	No	Yes	11	22	20	No	No	2	Yes	2	705	No	0	0.0	29.375	No	No	99.22325	92.532768	6.690482	No	No	No	No	No	No	No	No	80	400	720	1200	Yes	Yes	Yes	Yes	Yes	Yes
5.3	Some Days	No	No	Yes	No	No	No	Yes	No	25.13	Home with Services	No	No	5	14	30	No	No	3	No	0	0	No	0	0.0	0	Yes	No	88.4787895	84.027918	4.4508715	No	No	No	No	No	No	No	No	80	80	80	320	Yes	Yes	Yes	Yes	Yes	Yes
7.2	Never Smoker	No	Yes	Yes	No	Yes	No	No	No	27.95	SNF	No	No	7		31	Yes	No	3	No	0	0	No	0	0.0	0	No	No	80.4842305	71.554138	8.9300925	No	No	No	No	No	No	No	No	0	80	240	1360	No	Yes	No	No	No	No
3.0	Never Smoker	No	No	Yes	No	No	No	No	No	20.91	Home with Services	No	No	3	39		No	No	2	No	0	0	No	0	0.0	0	Yes	No	53.183662	50.178615	3.005047	No	No	No	No	No	No	No	No	40	200	280	300	No	Yes	No	Yes	No	No
6.0	Never Smoker	No	No	Yes	No	Yes	No	No	No	34.72	Home without Services	No	No	4	32	52	No	No	1	No	0	0	No	0	0.0	0	No	No	127.4877015	109.769264	17.7184375	No	No	No	No	No	No	No	No	160	240	400	1040	Yes	Yes	No	Yes	No	Yes
14.6	Never Smoker	No	No	No	No	No	No	No	No	26.94	SNF	Yes	No	7	17		No	No	1	No	0	0	No	0	0.0	0	No	No	52.16308	66.791422	-14.628342	No	No	No	No	No	No	No	No	0	40	160	1560	Yes	Yes	No	Yes	No	Yes
11.5	Never Smoker	Yes	No	Yes	No	No	No	No	No	21.35	Home with Services	No	No	6	29	48	No	No	2	No	0	0	No	0	0.0	0	No	No	60.497833	56.415505	4.082328	No	No	No	No	No	No	No	No	120	200	200	200	Yes	Yes	Yes	No	No	Yes
30.0	Never Smoker	No	No	No	No	No	No	No	No	22.89	Expired	Yes	No	8	32	42	No	No	1	No	0	0	No	0	0.0	0	No	No	79.832192	70.2784105	9.5537815	No	No	No	No	No	No	No	No	400	640	880	2640	No	Yes	No	No	No	No
8.9	Never Smoker	No	No	Yes	No	No	No	No	Yes	17.94	SNF	No	No	2	27	47	Yes	No	2	No	0	0	No	0	0.0	0	No	No	50.6038575	44.4803655	6.123492	No	No	No	No	No	No	No	No	0	200	360	1120	No	No	No	Yes	No	No
17.5	Never Smoker	Yes	Yes	Yes	Yes	Yes	No	No	No	39.6	Home with Services	Yes	No	6	17	33	Yes	No	8	Yes	1	170	No	0	0.0	7.083333	Yes	No	113.9933395	111.300137	2.6932025	No	No	No	No	No	No	No	No	0	0	0	0	No	Yes	No	No	No	No
30.3	Never Smoker	No	No	Yes	No	No	No	Yes	No	24.48	SNF	Yes	No	3	28		Yes	Yes	2	No	0	0	No	0	0.0	0	Yes	No	70.590255	60.6962795	9.8939755	Yes	No	No	No	No	No	No	Yes	0	0	0	1400	Yes	Yes	No	Yes	No	Yes
7.9	Never Smoker	No	No	No	No	No	No	No	No	31.4	Home with Services	Yes	No	7	37	27	No	No	6	No	0	0	No	0	0.0	0	No	No	105.233344	102.0865495	3.1467945	No	No	No	No	No	No	No	No	0	0	320	2480	Yes	Yes	Yes	Yes	Yes	Yes
8.8	Some Days	No	No	Yes	No	No	No	No	No	27.38	Home without Services	No	No	4	32		No	No	1	No	0	0	No	0	0.0	0	Yes	No	96.728494	86.522674	10.20582	No	No	No	No	No	No	No	No	80	160	320	840	Yes	Yes	Yes	Yes	Yes	Yes
3.8	Never Smoker	No	No	No	No	No	No	No	No	27.31	Home with Services	No	No	5	39	47	No	No	2	No	0	0	No	0	0.0	0	No	No	81.64656	86.295878	-4.649318	No	No	No	No	No	No	No	No	0	0	120	120	No	No	No	No	No	No
17.4	Never Smoker	No	Yes	Yes	Yes	No	No	Yes	No	23.85	SNF	Yes	No	6	12	20	No	No	1	No	0	0	No	0	0.0	0	No	No	81.363065	81.986754	-0.623689	No	No	No	No	No	No	No	No	0	0	0	1040	No	Yes	Yes	Yes	No	No
7.5	Never Smoker	No	Yes	No	No	Yes	No	No	No	35.2	Home without Services	No	No	4	20		No	No	1	No	0	0	No	0	0.0	0	Yes	No	113.1995535	105.006548	8.1930055	No	No	No	No	No	No	No	No	40	120	200	1120	Yes	Yes	Yes	Yes	Yes	Yes
8.5	Some Days	Yes	Yes	Yes	No	No	No	Yes	No	23.19	SNF	Yes	No	8	33		Yes	No	1	No	0	0	No	0	0.0	0	No	No	62.3972495	57.492786	4.9044635	No	No	No	No	No	No	No	No	80	160	240	340	Yes	Yes	Yes	No	No	Yes
3.1	Never Smoker	No	Yes	No	No	No	No	No	No	25.65	Home with Services	No	No	3	37		No	No	3	No	0	0	No	0	0.0	0	No	No	79.2935515	76.5153005	2.778251	No	No	No	No	No	No	No	No	80	80	160	240	No	Yes	No	No	No	No
12.9	Light Smoker	No	No	Yes	No	Yes	No	No	No	47.74	Home with Services	Yes	No	4	27		Yes	No	1	No	0	0	No	0	0.0	0	No	No	155.071765	142.427888	12.643877	No	No	No	No	No	No	No	No	160	520	1080	2240	Yes	Yes	Yes	Yes	Yes	Yes
3.6	Never Smoker	No	No	Yes	No	No	No	No	No	25.7	Home without Services	No	No	2	32		Yes	No	1	No	0	0	No	0	0.0	0	Yes	No	83.290831	78.925008	4.365823	No	Yes	No	No	No	No	No	Yes	80	240	400	640	Yes	Yes	Yes	Yes	Yes	Yes
6.9	Never Smoker	No	Yes	Yes	No	Yes	No	No	No	34.09	Home without Services	No	No	4	22	26	No	No	2	No	0	0	No	0	0.0	0	No	No	95.9630575	87.2881105	8.674947	No	No	No	No	No	No	No	No	0	0	0	0	Yes	Yes	Yes	Yes	Yes	Yes
20.9	Never Smoker	No	No	No	No	No	No	No	No	23.34	SNF	Yes	No	5	37	52	Yes	No	2	No	0	0	No	0	0.0	0	No	No	83.234132	69.626372	13.60776	No	No	No	No	No	No	No	No	0	0	0	240	Yes	Yes	No	No	No	Yes
0.5	Never Smoker	Yes	No	Yes	No	No	No	Yes	No	26.93	Home without Services	Yes	No	2		27	Yes	No	27	Yes	4	165	No	0	0.0	6.875	No	No	77.9894745	77.9894745	0	No	Yes	No	No	No	No	No	Yes	0	0	0	0	Yes	No	No	No	No	No
4.0	Some Days	No	Yes	Yes	Yes	No	No	No	No	23.32	Home without Services	No	No	5	36		No	No	1	No	0	0	No	0	0.0	0	Yes	Yes	70.30676	65.544044	4.762716	No	No	No	No	No	No	No	No	80	160	280	280	Yes	Yes	Yes	No	No	Yes
7.0	Never Smoker	No	No	No	No	No	No	No	No	42.15	Home without Services	No	No	6	15	62	No	No	5	No	0	0	Yes	1	0.0	0	No	No	113.681495	114.758776	-1.077281	No	No	No	No	No	No	No	No	0	320	640	2080	Yes	Yes	No	Yes	No	Yes
44.6	Never Smoker	No	No	No	No	No	No	No	No	28.84	Home with Services	Yes	No	4	22	36	Yes	No	1	No	0	0	No	0	0.0	0	No	No	90.7184	88.5921875	2.1262125	No	No	No	No	Yes	No	No	Yes	0	0	0	1280	Yes	No	No	No	No	Yes
3.3	Every Day	Yes	Yes	Yes	Yes	Yes	No	Yes	No	29.28	Home without Services	No	No	3	22	27	No	No	3	Yes	1	322	No	0	0.0	13.416666	Yes	Yes	90.605002	87.3448095	3.2601925	No	No	No	No	No	No	No	No	320	480	640	880	Yes	Yes	Yes	Yes	Yes	Yes
5.3	Never Smoker	No	No	Yes	Yes	No	No	No	No	24.03	Home without Services	Yes	No	6	32		Yes	No	1	No	0	0	No	0	0.0	0	No	No	67.982101	63.4745305	4.5075705	No	No	No	No	No	No	No	No	120	120	120	120	No	Yes	Yes	No	No	No
9.8	Every Day	Yes	Yes	Yes	No	Yes	No	No	No	34.71	Home without Services	No	No	4		39	No	No	2	No	0	0	No	0	0.0	0	No	No	106.2255765	112.887709	-6.6621325	No	No	No	No	No	No	No	No	80	80	120	140	Yes	Yes	Yes	No	No	Yes
2.8	Never Smoker	No	No	No	No	No	No	No	No	25.31	Home without Services	No	Yes	2	15		No	No	1	No	0	0	No	0	0.0	0	Yes	No	73.7937485	68.9743335	4.819415	No	No	No	No	No	No	No	No	40	200	320	320	Yes	Yes	Yes	Yes	Yes	Yes
5.7	Never Smoker	Yes	Yes	Yes	Yes	No	No	Yes	No	22.49	Home with Services	No	No	7	37	47	No	No	1	No	0	0	No	0	0.0	0	No	No	68.378994	67.074917	1.304077	No	No	No	No	No	No	No	No	80	80	80	80	No	Yes	No	No	No	No
2.3	Never Smoker	No	No	No	No	Yes	No	No	No	31.77	Home without Services	No	No	2	16		No	No	1	No	0	0	No	0	0.0	0	No	Yes	104.723053	100.413929	4.309124	No	No	No	No	No	No	No	No	120	200	360	380	Yes	Yes	Yes	No	No	Yes
4.1	Never Smoker	No	No	Yes	Yes	No	No	Yes	No	26.29	Home with Services	Yes	No	5	40	52	No	No	4	No	0	0	Yes	1	0.0	0.5	No	No	95.25432	80.739376	14.514944	No	Yes	Yes	No	No	No	No	Yes	160	160	160	160	No	Yes	No	No	No	No
1.3	Never Smoker	No	No	No	No	No	No	No	No	28.36	Other	No	No	2	17		No	No	1	Yes	1	518	No	0	0.0	21.583333	No	No	89.7828665	87.089664	2.6932025	No	No	No	No	No	No	No	No	120	200	200	200	No	No	No	No	No	No
8.8	Never Smoker	No	No	Yes	Yes	Yes	No	No	No	24.9	Home with Services	No	No	8	22	59	No	No	3	No	0	0	No	0	0.0	0	No	No	93.780146	85.5871405	8.1930055	No	No	No	No	No	No	No	No	240	240	240	240	Yes	Yes	No	No	No	Yes
3.8	Never Smoker	No	No	Yes	No	No	No	No	Yes	19.68	SNF	No	No	7	29		No	No	2	No	0	0	No	0	0.0	0	No	No	47.8823055	45.699394	2.1829115	No	No	No	No	No	No	No	No	80	280	360	480	Yes	No	No	No	No	Yes
10.6	Never Smoker	No	No	Yes	No	Yes	No	No	No	47.36	Home without Services	No	No	2	37		Yes	No	1	Yes	1	185	No	0	0.0	7.708333	Yes	No	147.98439	137.154881	10.829509	No	No	No	No	No	No	No	No	80	240	560	3280	Yes	Yes	Yes	No	No	Yes
4.1	Never Smoker	No	No	Yes	No	No	No	No	No	28.02	Home without Services	Yes	No	5	19		Yes	No	1	No	0	0	No	0	0.0	0	No	No	57.379388	71.7525845	-14.3731965	No	Yes	No	No	No	No	No	Yes	320	320	320	320	Yes	Yes	No	Yes	No	Yes
8.1	Every Day	Yes	Yes	Yes	No	No	No	No	No	26.06	Home with Services	Yes	Yes	11	28	62	No	No	7	Yes	1	218	No	0	0.0	9.083333	Yes	No	83.4892775	68.832586	14.6566915	No	No	No	No	No	No	No	No	0	200	280	560	Yes	Yes	No	Yes	No	Yes
8.0	Never Smoker	No	No	No	No	No	No	No	No	28.4	Home with Services	No	No	5	25	30	No	No	1	Yes	1	115	No	0	0.0	4.791666	No	No	82.3552975	77.394135	4.9611625	No	No	No	No	No	No	No	No	0	0	0	0	No	No	Yes	No	No	No
21.6	Never Smoker	No	No	No	No	No	No	No	No	23.6	Home with Services	Yes	Yes	2	17		No	No	2	No	0	0	No	0	0.0	0	No	No	87.543256	72.4896715	15.0535845	No	No	No	No	No	No	No	No	80	240	400	1440	Yes	Yes	No	No	No	Yes
7.1	Never Smoker	No	Yes	Yes	Yes	Yes	No	No	No	33.27	Home with Services	No	No	4		37	No	No	2	Yes	1	142	No	0	0.0	5.916666	No	No	96.161504	93.496651	2.664853	No	No	No	No	No	No	No	No	160	320	320	320	No	Yes	Yes	Yes	No	No
37.0	Never Smoker	No	Yes	No	No	Yes	No	No	No	24.55	Other	Yes	No	5	12	24	No	No	7	Yes	1	291	No	0	0.0	12.125	No	No	86.636072	82.100152	4.53592	No	No	No	No	No	No	No	No	0	0	0	1680	No	No	No	No	No	No
64.2	Never Smoker	No	No	Yes	Yes	No	No	Yes	Yes	13.99	SNF	Yes	Yes	6	27		No	No	1	No	0	0	No	0	0.0	0	No	No	54.43104	39.3207565	15.1102835	No	No	No	No	No	No	No	No	80	80	240	800	Yes	Yes	Yes	Yes	Yes	Yes
9.3	Never Smoker	No	Yes	Yes	Yes	Yes	No	No	No	43.79	Home with Services	Yes	No	6	32	23	No	No	3	No	0	0	Yes	2	0.0	1	No	No	132.2504175	130.634496	1.6159215	No	No	No	No	No	No	No	No	0	240	320	1120	Yes	Yes	No	No	No	Yes
2.5	Every Day	No	No	Yes	No	No	No	Yes	No	23.3	Home without Services	No	No	3	24		No	No	1	No	0	0	No	0	0.0	0	Yes	No	71.4690895	69.4846245	1.984465	No	No	No	No	No	No	No	No	80	80	80	80	Yes	Yes	Yes	Yes	Yes	Yes
15.3	Never Smoker	No	No	No	No	No	No	No	No	27.06	Hospice	No	No	8	19	33	No	No	3	No	0	0	No	0	0.0	0	No	No	98.2877165	90.491604	7.7961125	No	No	No	No	No	No	No	No	0	0	0	0	No	Yes	No	Yes	No	No
14.1	Never Smoker	No	No	No	No	No	No	No	No	31.89	Expired	No	Yes	6	34	31	Yes	No	2	No	0	0	No	0	0.0	0	No	No	107.387906	103.6741215	3.7137845	No	No	No	No	No	No	No	No	80	80	240	1520	No	Yes	No	No	No	No
1.9	Former	Yes	No	Yes	Yes	No	No	No	No	29	Home without Services	No	No	5		29	No	No	2	No	0	0	Yes	1	0.0	0.5	No	No	85.728888	86.4943245	-0.7654365	No	No	No	No	No	No	No	No	0	0	0	0	No	Yes	No	Yes	No	No
9.0	Never Smoker	Yes	No	Yes	Yes	Yes	No	Yes	No	38.1	Home with Services	No	No	8	27	14	No	No	2	Yes	1	474	No	0	0.0	19.75	Yes	No	87.089664	94.4888835	-7.3992195	No	No	No	No	No	No	No	No	160	320	800	1280	Yes	Yes	No	Yes	No	Yes
13.3	Never Smoker	No	No	No	Yes	Yes	No	No	No	31.13	Home without Services	No	No	4	10		No	No	1	No	0	0	No	0	0.0	0	Yes	No	115.66596	104.099364	11.566596	No	No	No	No	No	No	No	No	80	80	240	2840	Yes	Yes	Yes	Yes	Yes	Yes
2.2	Never Smoker	No	No	Yes	No	Yes	No	No	No	25.8	Home without Services	No	No	2	25		Yes	No	1	No	0	0	No	0	0.0	0	No	No	81.476463	83.91452	-2.438057	No	Yes	No	No	No	No	No	Yes	240	240	280	320	Yes	Yes	Yes	Yes	Yes	Yes
3.0	Never Smoker	No	No	Yes	Yes	Yes	No	Yes	No	32.07	Home without Services	No	No	7	26	52	No	No	4	Yes	1	56	Yes	1	0.0	2.833333	No	No	78.981707	76.997242	1.984465	No	No	No	No	No	No	No	No	0	0	0	0	No	Yes	No	No	No	No
2.8	Former	No	Yes	No	Yes	Yes	No	Yes	No	42.2	Home without Services	No	No	4	17	58	No	No	3	No	0	0	No	0	0.0	0	Yes	No	142.88148	145.092741	-2.211261	No	No	No	No	No	No	No	No	0	0	0	0	Yes	Yes	No	No	No	Yes
6.8	Never Smoker	Yes	Yes	Yes	Yes	Yes	No	No	No	42.52	Home without Services	No	No	10		32	Yes	No	12	Yes	1	144	Yes	1	0.0	6.5	No	No	143.8737125	142.1727425	1.70097	No	No	No	No	No	No	No	No	80	240	320	620	No	Yes	Yes	No	No	No
7.5	Never Smoker	No	No	No	No	No	No	No	No	21.56	SNF	No	No	7	25		No	No	2	No	0	0	No	0	0.0	0	No	No	79.3786	72.0927785	7.2858215	No	No	No	No	No	No	No	No	0	40	80	560	No	Yes	No	No	No	No
5.0	Never Smoker	No	No	Yes	Yes	Yes	No	No	No	37.91	Home without Services	No	No	3	32	42	No	No	1	No	0	0	No	0	0.0	0	No	No	119.1529485	116.4313965	2.721552	No	No	No	No	No	No	No	No	80	160	320	800	No	Yes	Yes	Yes	No	No
3.5	Never Smoker	No	Yes	Yes	Yes	Yes	No	No	No	32.24	Home with Services	No	No	3	27	53	No	No	1	No	0	0	No	0	0.0	0	Yes	No	124.7378	116.9983865	7.7394135	No	No	No	No	No	No	No	No	40	40	80	160	Yes	Yes	Yes	Yes	Yes	Yes
12.9	Never Smoker	No	Yes	Yes	Yes	Yes	No	No	No	34.45	Hospice	No	No	8	17		No	No	2	No	0	0	No	0	0.0	0	No	No	98.429464	93.893544	4.53592	No	No	No	No	No	No	No	No	0	240	360	1320	No	Yes	No	No	No	No
14.5	Never Smoker	Yes	Yes	Yes	No	No	No	No	No	27.84	Home without Services	No	Yes	4	19		Yes	No	1	No	0	0	No	0	0.0	0	Yes	No	100.8958705	93.099758	7.7961125	No	No	No	No	No	No	No	No	40	80	80	1160	Yes	Yes	Yes	Yes	Yes	Yes
5.1	Never Smoker	No	No	No	No	No	No	No	No	34.05	Home without Services	No	Yes	5	32		No	No	1	No	0	0	No	0	0.0	0	No	No	104.779752	104.5813055	0.1984465	No	No	No	No	No	No	No	No	80	160	320	520	Yes	No	Yes	No	No	Yes
7.1	Never Smoker	No	Yes	Yes	No	Yes	No	No	No	24.43	SNF	No	No	7	37		No	No	1	No	0	0	Yes	1	0.0	0	No	No	69.853168	66.5929755	3.2601925	No	No	No	No	No	No	No	No	160	240	320	640	Yes	Yes	No	No	No	Yes
4.9	Every Day	Yes	Yes	Yes	No	No	No	No	No	24.54	Home without Services	No	No	4	19	16	No	No	10	No	0	0	No	0	0.0	0	No	Yes	103.7308205	86.692771	17.0380495	No	No	No	No	No	No	No	No	240	240	240	240	Yes	Yes	Yes	No	No	Yes
5.7	Every Day	Yes	No	Yes	No	No	No	No	No	22.31	Home without Services	No	No	7		31	No	No	5	No	0	0	No	0	0.0	0	No	No	93.213156	74.615884	18.597272	No	No	No	No	No	No	No	No	0	80	80	320	Yes	Yes	Yes	No	No	Yes
0.7	Never Smoker	No	No	No	No	No	No	No	No	28.68	Expired	No	No	#NULL!		28	No	No	2	No	0	0	No	0	0.0	0	No	No	88.0818965	88.0818965	0	No	No	No	No	No	No	No	No	0	0	0	0	No	No	No	No	No	No
13.1	Some Days	No	No	No	No	No	No	No	No	25.77	Home with Services	Yes	No	5	15		No	Yes	1	No	0	0	No	0	0.0	0	No	No	88.0818965	83.801122	4.2807745	No	No	No	No	No	No	No	No	0	0	400	400	No	Yes	No	No	No	No
4.3	Some Days	No	No	No	Yes	No	No	No	No	26.57	Other	No	Yes	2	21		No	No	1	Yes	1	68	No	0	0.0	2.833333	No	No	86.0974315	78.074523	8.0229085	No	No	No	No	No	No	No	No	80	160	240	300	Yes	Yes	Yes	Yes	Yes	No
3.0	Every Day	No	No	No	No	No	No	No	No	20.03	Home with Services	No	Yes	4	27		No	No	1	No	0	0	No	0	0.0	0	Yes	Yes	72.57472	70.760352	1.814368	No	No	No	No	No	No	No	No	120	120	160	160	Yes	Yes	Yes	No	No	Yes
2.0	Never Smoker	Yes	Yes	Yes	No	No	No	No	No	21.95	Home without Services	No	No	4	37	47	No	No	1	Yes	1	294	No	0	0.0	12.25	No	No	74.5875345	73.3968555	1.190679	No	No	No	No	No	No	No	No	160	240	240	240	Yes	No	Yes	No	No	Yes
2.3	Never Smoker	Yes	No	Yes	No	No	No	Yes	No	22.22	Other	Yes	Yes	8	35		Yes	No	3	No	0	0	Yes	1	0.0	0.5	No	No	49.2997805	51.59609	-2.2963095	No	Yes	No	No	No	No	No	Yes	120	200	360	360	No	Yes	No	No	No	No
11.8	Never Smoker	No	No	Yes	No	No	No	No	No	22.55	SNF	No	No	2	31		No	No	1	No	0	0	No	0	0.0	0	No	No	65.317248	65.317248	0	No	No	No	No	No	No	No	No	0	0	0	500	Yes	Yes	No	No	No	Yes
5.5	Never Smoker	No	No	Yes	No	No	No	Yes	No	27.51	SNF	No	No	3	25		No	No	2	No	0	0	No	0	0.0	0	Yes	No	86.7778195	78.4997655	8.278054	No	No	No	No	No	No	No	No	80	240	400	800	Yes	Yes	No	Yes	No	Yes
1.9	Never Smoker	No	No	Yes	No	No	No	No	No	#NULL!	Home without Services	No	No	0	35		No	No	1	No	0	0	No	0	0.0	0	No	No	47.0885195	45.3875495	1.70097	No	No	No	No	No	No	No	No	80	160	200	200	Yes	Yes	No	No	No	Yes
4.0	Never Smoker	No	No	No	No	No	No	No	No	29.7	Home without Services	No	Yes	3	22	37	No	No	2	No	0	0	No	0	0.0	0	Yes	No	89.981313	83.460928	6.520385	No	No	No	No	No	No	No	No	160	240	400	720	Yes	Yes	Yes	Yes	Yes	Yes
5.7	Every Day	No	Yes	No	No	No	No	Yes	Yes	16.91	Home without Services	Yes	No	5	40	53	No	No	2	No	0	0	No	0	0.0	0	No	No	68.2939455	62.992589	5.3013565	No	No	No	No	No	No	No	No	0	80	80	80	Yes	Yes	Yes	No	No	Yes
11.0	Never Smoker	No	No	No	Yes	Yes	No	No	No	39.5	Home with Services	No	No	4	17		No	No	1	No	0	0	No	0	0.0	0	Yes	No	141.7758495	114.3902325	27.385617	No	No	No	No	No	No	No	No	120	200	360	1360	Yes	Yes	Yes	Yes	Yes	Yes
2.8	Some Days	Yes	Yes	Yes	Yes	No	No	No	No	27.1	Home without Services	No	No	6		39	No	No	16	No	0	0	No	0	0.0	0	No	No	95.25432	90.605002	4.649318	No	No	No	No	No	No	No	No	80	80	80	80	No	Yes	No	No	No	No
6.5	Never Smoker	Yes	Yes	Yes	Yes	No	No	No	No	37.53	SNF	No	No	5		32	Yes	No	3	No	0	0	No	0	0.0	0	No	No	108.86208	111.923826	-3.061746	No	No	No	No	No	No	No	No	160	240	400	1020	No	No	No	No	No	No
2.5	Never Smoker	No	No	No	No	No	No	No	No	21.35	Home without Services	No	No	8	32	37	No	No	6	Yes	1	53	No	0	0.0	2.208333	Yes	No	59.987542	58.173174	1.814368	No	No	No	No	No	No	No	No	160	160	320	320	No	Yes	Yes	No	No	No
1.3	Never Smoker	No	No	Yes	Yes	No	No	No	No	24.01	Home without Services	No	No	3	33	52	No	No	2	Yes	1	36	No	0	0.0	1.5	No	No	47.683859	42.694347	4.989512	No	No	No	No	No	No	No	No	0	0	0	0	No	Yes	No	No	No	No
3.0	Never Smoker	No	No	No	No	No	No	No	No	26.05	Home with Services	No	No	6	30		No	No	3	No	0	0	No	0	0.0	0	No	No	66.678024	66.678024	0	No	No	No	No	No	No	No	No	80	200	440	560	No	Yes	No	No	No	No
9.0	Never Smoker	No	Yes	Yes	Yes	Yes	No	No	No	46.69	Home with Services	No	No	5	32		No	No	1	No	0	0	No	0	0.0	0	Yes	No	145.5746825	143.391771	2.1829115	No	No	No	No	No	No	No	No	0	0	0	120	Yes	Yes	Yes	No	No	Yes
7.9	Never Smoker	No	No	Yes	Yes	No	No	Yes	No	22.96	Home without Services	Yes	No	3	24	19	No	No	4	No	0	0	Yes	1	0.0	0	No	No	44.678812	44.79221	-0.113398	No	No	No	No	No	No	No	No	0	0	0	0	Yes	Yes	No	No	No	Yes
14.9	Former	No	No	No	No	No	No	No	Yes	19.25	Home without Services	No	No	5	16	25	No	No	3	No	0	0	No	0	0.0	0	Yes	No	46.49318	49.2997805	-2.8066005	No	No	No	No	No	No	No	No	0	0	0	0	Yes	Yes	Yes	Yes	Yes	Yes
3.1	Never Smoker	No	No	Yes	No	No	No	No	No	20.51	SNF	No	No	5	24		No	No	1	No	0	0	No	0	0.0	0	No	No	47.62716	47.62716	0	No	No	No	No	No	No	No	No	80	160	240	320	No	Yes	Yes	Yes	No	No
2.0	Never Smoker	No	Yes	No	No	No	No	No	No	29.28	Home without Services	No	Yes	6	32	41	No	No	1	No	0	0	No	0	0.0	0	Yes	No	79.3786	79.775493	-0.396893	No	No	No	No	No	No	No	No	0	80	80	80	No	Yes	No	No	No	No
7.5	Never Smoker	No	No	No	No	No	No	No	No	25.3	Expired	Yes	No	4	37		Yes	No	3	No	0	0	No	0	0.0	0	No	No	83.574326	84.594908	-1.020582	No	No	No	No	No	No	No	No	320	320	480	1120	No	No	No	No	No	No
3.0	Never Smoker	No	No	Yes	No	Yes	No	No	No	39.13	Home without Services	No	No	2	24	57	No	No	1	No	0	0	No	0	0.0	0	No	No	122.980131	120.20188	2.778251	No	No	No	No	No	No	No	No	40	120	200	260	No	Yes	Yes	No	No	No
3.0	Never Smoker	No	No	No	No	No	No	No	No	22.16	Home without Services	No	No	2	17		No	No	2	No	0	0	No	0	0.0	0	No	No	62.142104	60.384435	1.757669	No	No	No	No	No	No	No	No	40	40	120	160	Yes	Yes	No	Yes	No	Yes
14.0	Never Smoker	No	No	No	No	No	No	No	No	29.75	Home with Services	No	No	5	22	17	No	No	2	No	0	0	No	0	0.0	0	Yes	No	84.538209	81.07957	3.458639	No	No	No	No	No	No	No	No	0	0	400	400	Yes	Yes	Yes	Yes	Yes	Yes
7.1	Every Day	No	No	Yes	No	Yes	No	No	No	38.75	Home without Services	No	Yes	2	24		No	No	1	No	0	0	No	0	0.0	0	Yes	No	172.36496	144.3840035	27.9809565	No	No	No	No	No	No	No	No	80	160	320	700	Yes	Yes	Yes	Yes	Yes	Yes
4.4	Some Days	No	No	No	No	Yes	No	No	No	36.15	Home with Services	No	No	3	32	23	No	No	2	No	0	0	No	0	0.0	0	No	No	95.2826695	95.5094655	-0.226796	No	No	No	No	No	No	No	No	80	160	320	480	Yes	Yes	Yes	Yes	Yes	Yes
6.3	Never Smoker	Yes	Yes	Yes	No	No	No	Yes	No	25.46	Home without Services	No	No	4	32		No	No	2	No	0	0	No	0	0.0	0	No	No	67.585208	69.399576	-1.814368	No	No	No	No	No	No	No	No	160	160	320	720	Yes	Yes	No	Yes	No	Yes
18.3	Never Smoker	No	No	No	No	No	No	No	No	32.7	SNF	No	Yes	4	32	68	No	No	1	Yes	1	95	No	0	0.0	3.958333	No	No	119.691589	109.3440215	10.3475675	No	No	No	No	No	No	No	No	240	360	560	1440	Yes	Yes	Yes	No	No	Yes
5.9	Never Smoker	No	No	No	No	No	No	No	No	24.93	Home without Services	No	No	3	24	20	No	No	1	No	0	0	No	0	0.0	0	No	No	88.677236	85.7005385	2.9766975	No	No	No	No	No	No	No	No	160	320	640	1920	No	Yes	No	Yes	No	No
6.8	Never Smoker	No	No	Yes	No	No	No	Yes	No	24.59	SNF	No	No	3	37		No	No	1	No	0	0	No	0	0.0	0	No	No	78.925008	71.213944	7.711064	No	No	No	No	No	No	No	No	80	240	400	920	No	Yes	No	Yes	No	No
3.8	Never Smoker	No	Yes	Yes	Yes	Yes	No	No	No	38.11	Home with Services	No	No	5	28	36	Yes	No	3	No	0	0	No	0	0.0	0	No	No	91.9941275	91.4838365	0.510291	No	No	No	No	No	No	No	No	80	320	440	580	Yes	Yes	Yes	No	No	Yes
2.1	Every Day	No	No	Yes	No	No	No	Yes	No	32.81	Home with Services	No	No	3		31	No	No	4	No	0	0	No	0	0.0	0	No	No	86.692771	86.692771	0	No	No	No	No	No	No	No	No	0	0	160	160	No	Yes	No	No	No	No
5.9	Never Smoker	No	No	Yes	No	Yes	No	No	No	32.36	Home without Services	Yes	No	5	22		No	No	1	No	0	0	No	0	0.0	0	No	No	100.4989775	88.1952945	12.303683	No	Yes	No	No	No	No	No	Yes	400	800	1120	1480	Yes	Yes	No	Yes	No	Yes
5.0	Never Smoker	No	No	No	No	No	No	No	No	23.08	Home with Services	No	No	7	28		No	No	1	No	0	0	No	0	0.0	0	Yes	No	63.50288	60.9797745	2.5231055	No	No	No	No	No	No	No	No	40	120	120	140	Yes	Yes	No	No	No	Yes
3.8	Some Days	No	No	No	No	No	No	No	Yes	18.73	Home without Services	No	No	2	11	12	No	No	2	No	0	0	No	0	0.0	0	Yes	No	52.1914295	46.436481	5.7549485	No	No	No	No	No	No	No	No	0	0	0	0	No	Yes	No	Yes	No	No
1.5	Never Smoker	Yes	No	Yes	No	No	No	Yes	No	28.31	Home without Services	Yes	No	#NULL!		27	Yes	No	28	Yes	3	195	No	0	0.0	8.125	No	No	81.64656	81.986754	-0.340194	No	Yes	No	No	No	No	No	Yes	0	0	0	0	Yes	Yes	No	No	No	No
#NULL!	Never Smoker	No	No	No	No	No	No	No	No	#NULL!	Other	No	No	#NULL!	12		No	No	#NULL!	Yes	1	768	No	0	0.0	30	No	No	75.0978255	74.84268	0.2551455	No	No	No	No	No	No	No	No	0	0	0	0	No	No	No	No	No	No
19.8	Never Smoker	Yes	No	Yes	Yes	Yes	No	Yes	No	34.84	Home with Services	No	No	8		14	Yes	No	3	No	0	0	No	0	0.0	0	No	No	87.373159	86.3809265	0.9922325	No	No	No	No	No	No	No	No	160	320	320	2400	No	Yes	No	Yes	No	No
5.0	Never Smoker	No	Yes	Yes	No	Yes	No	No	No	30.41	Home without Services	No	No	5	17		No	No	1	No	0	0	No	0	0.0	0	No	No	90.7184	90.7184	0	No	No	No	No	No	No	No	No	120	200	360	360	Yes	Yes	Yes	No	No	Yes
#NULL!	Never Smoker	No	Yes	Yes	No	No	No	No	Yes	19.96	Home without Services	No	No	4		25	No	No	2	No	0	0	No	0	0.0	0	No	No	61.3766675	56.075311	5.3013565	No	No	No	No	No	No	No	No	80	160	240	240	Yes	Yes	No	No	No	No
4.9	Never Smoker	No	Yes	Yes	No	No	No	No	No	30.43	Home without Services	No	No	4	5		No	No	1	No	0	0	Yes	1	0.0	0.5	Yes	No	90.2931575	80.399182	9.8939755	No	No	No	No	No	No	No	No	240	560	880	1680	Yes	Yes	Yes	Yes	Yes	Yes
7.8	Never Smoker	No	No	Yes	No	Yes	No	No	No	48.27	Home with Services	Yes	No	2	27		Yes	No	2	No	0	0	No	0	0.0	0	Yes	No	142.1727425	139.7913845	2.381358	No	Yes	No	No	No	No	No	Yes	480	480	480	620	Yes	Yes	Yes	No	No	Yes
4.3	Never Smoker	No	No	No	No	No	No	No	Yes	19.11	Hospice	No	No	3		26	No	No	2	No	0	0	No	0	0.0	0	No	No	54.147545	52.0780315	2.0695135	No	No	No	No	No	No	No	No	120	200	280	440	No	No	Yes	No	No	No
3.1	Never Smoker	No	No	No	No	No	No	Yes	No	30.18	Home without Services	No	Yes	3	28		No	No	1	No	0	0	No	0	0.0	0	No	No	81.64656	87.373159	-5.726599	No	No	No	No	No	No	No	No	80	160	240	320	Yes	Yes	No	No	No	Yes
6.2	Never Smoker	No	Yes	Yes	Yes	Yes	No	No	No	43.7	Home with Services	No	No	3	39		No	No	1	No	0	0	No	0	0.0	0	No	No	122.016248	122.7816845	-0.7654365	No	No	No	No	No	No	No	No	0	160	240	400	Yes	Yes	Yes	Yes	Yes	Yes
14.1	Never Smoker	No	Yes	No	Yes	Yes	No	No	No	28.13	SNF	No	No	5	20		No	No	2	No	0	0	No	0	0.0	0	No	No	88.393741	83.91452	4.479221	No	No	No	No	No	No	No	No	40	120	200	460	Yes	Yes	No	Yes	No	Yes
2.9	Never Smoker	No	No	No	No	No	No	No	No	25.35	Home without Services	No	No	7	40		No	No	3	No	0	0	No	0	0.0	0	No	No	81.589861	75.579767	6.010094	No	No	No	No	No	No	No	No	120	120	240	400	No	No	No	No	No	No
2.2	Never Smoker	No	No	No	Yes	No	No	No	No	22.59	Other	Yes	No	2	12		No	No	2	Yes	1	765	No	0	0.0	30	No	No	74.9844275	69.399576	5.5848515	No	No	No	No	No	No	No	No	200	360	600	600	No	Yes	No	No	No	No
1.7	Never Smoker	Yes	No	Yes	No	No	No	Yes	No	27.55	Home without Services	Yes	No	2		27	Yes	No	28	Yes	2	159	No	0	0.0	6.625	No	No	83.4892775	79.775493	3.7137845	No	Yes	No	No	No	No	No	Yes	0	0	0	0	Yes	Yes	No	No	No	No
6.2	Never Smoker	No	No	No	No	No	No	No	No	22.42	Home without Services	No	No	4	28		No	No	1	No	0	0	No	0	0.0	0	Yes	No	63.672977	61.0931725	2.5798045	No	No	No	No	No	No	No	No	20	80	80	180	Yes	Yes	Yes	No	No	Yes
5.0	Never Smoker	No	No	No	No	No	No	No	No	30.49	Home with Services	No	No	5		30	No	No	2	No	0	0	No	0	0.0	0	No	No	83.0356855	83.0923845	-0.056699	No	No	No	No	No	No	No	No	0	0	0	0	No	No	Yes	No	No	No
5.9	Never Smoker	No	No	No	No	No	No	No	No	32.99	Home with Services	No	No	3	38	38	Yes	No	2	Yes	1	321	No	0	0.0	13.375	No	No	104.32616	104.2978105	0.0283495	No	No	No	No	No	No	No	No	160	160	160	160	No	Yes	Yes	Yes	No	No
31.9	Never Smoker	No	No	No	Yes	No	No	No	No	23.38	Home with Services	Yes	No	4	12		No	No	3	No	0	0	No	0	0.0	0	No	No	71.5824875	71.780934	-0.1984465	Yes	No	No	No	Yes	No	No	Yes	360	360	360	360	No	Yes	No	No	No	No
14.8	Never Smoker	Yes	Yes	Yes	Yes	No	No	No	No	24.52	Home with Services	No	Yes	8	30	37	No	No	4	No	0	0	No	0	0.0	0	No	No	78.981707	70.987148	7.994559	No	No	No	No	No	No	No	No	320	320	320	480	No	Yes	No	No	No	No
4.4	Never Smoker	No	No	Yes	No	No	No	Yes	No	21.74	Home without Services	No	No	5	37		No	No	1	No	0	0	No	0	0.0	0	No	No	53.693953	50.4904595	3.2034935	No	No	No	No	No	No	No	No	0	0	0	0	Yes	Yes	No	No	No	Yes
4.3	Never Smoker	No	No	No	No	No	No	No	No	23.15	Home without Services	No	No	5	19	27	No	No	3	No	0	0	No	0	0.0	0	No	No	61.23492	63.0776375	-1.8427175	No	No	No	No	No	No	No	No	0	0	0	0	Yes	Yes	Yes	No	No	Yes
2.0	Never Smoker	No	No	Yes	Yes	Yes	No	No	No	48.6	Home without Services	No	No	6		32	No	No	4	No	0	0	No	0	0.0	0	No	No	162.4709845	153.6259405	8.845044	No	No	No	No	No	No	No	No	0	0	0	0	Yes	Yes	Yes	Yes	Yes	Yes
6.0	Never Smoker	No	Yes	Yes	No	No	No	Yes	No	25.34	Home without Services	Yes	Yes	0	27	47	Yes	No	3	No	0	0	No	0	0.0	0	No	No	80.9945215	73.3968555	7.597666	No	Yes	No	No	No	No	No	Yes	160	640	640	880	No	Yes	No	No	No	No
6.3	Never Smoker	No	Yes	Yes	Yes	Yes	No	No	No	30.95	SNF	No	No	5		37	No	No	2	No	0	0	No	0	0.0	0	No	No	72.57472	69.4846245	3.0900955	No	No	No	No	No	No	No	No	160	240	400	560	Yes	Yes	No	Yes	No	Yes
2.2	Never Smoker	No	No	Yes	Yes	No	No	No	No	22.04	Home with Services	No	No	3	20	27	No	No	1	Yes	1	85	No	0	0.0	3.541666	No	No	73.028312	73.7087	-0.680388	No	No	No	No	No	No	No	No	200	320	400	400	Yes	Yes	No	No	No	Yes
3.3	Never Smoker	No	No	No	No	No	No	No	No	31.33	Expired	Yes	Yes	2	26		Yes	No	1	No	0	0	No	0	0.0	0	No	No	72.121128	77.67763	-5.556502	No	No	No	No	No	No	No	No	120	200	440	680	No	No	No	No	No	No
8.1	Never Smoker	No	Yes	Yes	Yes	Yes	No	No	No	33.96	Home with Services	No	No	3	27		No	No	1	No	0	0	Yes	1	0.0	0	No	No	90.7184	86.9479165	3.7704835	No	No	No	No	No	No	No	No	80	240	400	1440	Yes	Yes	Yes	No	No	Yes
3.3	Never Smoker	No	Yes	Yes	Yes	No	No	No	No	26.47	Other	No	Yes	1	15		No	No	1	Yes	1	92	No	0	0.0	3.833333	No	No	97.975872	90.9735455	7.0023265	No	No	No	No	No	No	No	No	80	120	200	280	Yes	Yes	Yes	Yes	Yes	No
15.2	Never Smoker	Yes	Yes	Yes	No	No	No	Yes	No	30.12	SNF	Yes	No	5	32	67	No	No	2	Yes	1	26	No	0	0.0	1.083333	No	No	83.9995685	79.605396	4.3941725	No	No	No	No	No	No	No	No	0	120	440	1640	Yes	Yes	No	No	No	Yes
3.0	Never Smoker	No	Yes	No	No	No	No	Yes	No	28.27	SNF	No	No	2	38		No	No	1	No	0	0	No	0	0.0	0	No	No	74.559185	74.672583	-0.113398	No	No	No	No	No	No	No	No	0	120	180	200	Yes	Yes	No	No	No	Yes
2.0	Never Smoker	No	No	Yes	Yes	No	No	No	No	24.78	Home without Services	No	Yes	3	15	22	No	No	1	No	0	0	No	0	0.0	0	No	No	84.2830635	80.5976285	3.685435	No	No	No	No	No	No	No	No	280	440	920	920	Yes	Yes	Yes	Yes	Yes	Yes
13.1	Never Smoker	No	No	No	No	No	No	No	No	20.8	Home without Services	Yes	No	3	20		No	No	1	No	0	0	No	0	0.0	0	Yes	No	63.50288	63.899773	-0.396893	No	No	No	No	No	No	No	No	400	400	400	400	Yes	Yes	Yes	Yes	Yes	Yes
2.8	Never Smoker	No	No	Yes	No	No	No	No	No	28.04	Home without Services	No	No	0	39		No	No	1	No	0	0	No	0	0.0	0	No	No	91.0869435	83.631025	7.4559185	No	No	No	No	No	No	No	No	40	80	280	360	Yes	Yes	Yes	Yes	Yes	Yes
6.3	Never Smoker	No	No	Yes	Yes	Yes	No	No	No	37.03	Home with Services	Yes	No	4	37		Yes	No	1	No	0	0	No	0	0.0	0	No	No	127.00576	127.289255	-0.283495	No	No	No	No	No	No	No	No	160	480	800	1440	Yes	Yes	Yes	Yes	Yes	Yes
7.0	Never Smoker	Yes	Yes	Yes	Yes	No	No	No	Yes	18.34	Home with Services	No	No	6	22		No	No	1	No	0	0	No	0	0.0	0	Yes	No	54.43104	49.9801685	4.4508715	No	No	No	No	No	No	No	No	0	80	160	260	Yes	Yes	Yes	Yes	Yes	Yes
6.9	Never Smoker	Yes	Yes	Yes	Yes	Yes	No	No	No	41.89	Home without Services	No	No	10		32	Yes	No	13	Yes	1	166	Yes	1	0.0	6.916666	No	No	150.082253	140.0748795	10.0073735	No	No	No	No	No	No	No	No	160	240	480	1260	No	Yes	Yes	No	No	No
5.2	Never Smoker	No	No	Yes	Yes	Yes	No	Yes	No	33.02	Home with Services	Yes	No	3	32		No	No	2	No	0	0	No	0	0.0	0	No	No	94.4888835	98.486163	-3.9972795	No	No	No	No	No	No	No	No	0	0	40	220	Yes	Yes	Yes	Yes	Yes	Yes
4.0	Never Smoker	No	Yes	Yes	Yes	Yes	No	Yes	No	30.65	Home with Services	No	Yes	4	17		No	No	3	No	0	0	No	0	0.0	0	No	No	97.068688	96.898591	0.170097	No	No	No	No	No	No	No	No	160	320	320	320	Yes	Yes	No	No	No	Yes
12.2	Never Smoker	No	Yes	Yes	No	Yes	No	No	No	31.26	SNF	No	No	7	25		Yes	No	1	Yes	1	172	No	0	0.0	7.166666	No	No	61.008124	61.008124	0	No	No	No	No	No	No	No	No	160	320	480	500	Yes	No	No	No	No	Yes
2.8	Every Day	No	Yes	Yes	No	No	No	No	No	24.84	Home without Services	No	No	2	31		No	No	1	No	0	0	No	0	0.0	0	No	No	84.368112	78.4997655	5.8683465	No	No	No	No	No	No	No	No	120	200	360	480	Yes	Yes	Yes	Yes	Yes	Yes
8.0	Never Smoker	No	No	No	No	No	No	No	No	34.94	Home with Services	Yes	No	4		37	No	No	11	Yes	1	256	No	0	0.0	10.666666	No	No	115.2974165	101.1793655	14.118051	No	No	No	No	No	No	No	No	0	0	0	0	No	No	No	No	No	No
4.9	Never Smoker	No	No	No	No	No	No	No	No	31.46	Home with Services	No	No	7		27	No	No	6	Yes	2	517	No	0	0.0	21.541666	No	No	106.6791685	102.284996	4.3941725	No	No	No	No	No	No	No	No	320	320	960	2880	Yes	Yes	Yes	Yes	Yes	Yes
3.9	Never Smoker	Yes	Yes	Yes	No	No	No	No	Yes	17.66	SNF	No	No	4	12	37	No	No	4	Yes	1	128	No	0	0.0	5.333333	No	No	40.426387	40.993377	-0.56699	No	No	No	No	No	No	No	No	80	160	320	360	Yes	Yes	Yes	Yes	Yes	Yes
4.9	Never Smoker	No	No	Yes	Yes	Yes	No	Yes	No	30.16	SNF	No	Yes	7	38		No	No	1	No	0	0	No	0	0.0	0	No	No	67.131616	72.3762735	-5.2446575	No	No	No	No	No	No	No	No	80	160	240	440	Yes	Yes	No	No	No	Yes
3.2	Never Smoker	No	No	No	No	No	No	No	No	25.07	Hospice	No	Yes	2	31		Yes	No	1	Yes	1	92	No	0	0.0	3.833333	No	No	76.6853975	74.785981	1.8994165	No	No	No	No	No	No	No	No	80	80	160	240	No	No	No	No	No	No
2.0	Every Day	Yes	No	No	No	Yes	No	No	No	34.04	Home without Services	No	No	7	24	27	No	No	8	Yes	1	73	No	0	0.0	3.041666	Yes	No	108.29509	107.5863525	0.7087375	No	No	No	No	No	No	No	No	0	0	120	120	No	Yes	Yes	Yes	No	No
4.1	Never Smoker	Yes	Yes	No	No	No	No	No	No	21.47	Home with Services	No	No	3	35		No	No	4	Yes	1	109	No	0	0.0	4.541666	Yes	No	73.3968555	73.7937485	-0.396893	No	No	No	No	No	No	No	No	0	320	640	800	Yes	Yes	No	No	No	Yes
9.8	Never Smoker	Yes	Yes	Yes	Yes	Yes	No	No	No	38.91	Home with Services	No	No	6		33	No	No	8	No	0	0	No	0	0.0	0	No	No	117.593726	109.3440215	8.2497045	No	No	No	No	No	No	No	No	0	0	0	0	No	Yes	No	Yes	No	No
64.5	Never Smoker	No	No	No	No	No	No	No	No	29.81	Expired	Yes	No	7	17	27	Yes	Yes	3	No	0	0	No	0	0.0	0	No	No	107.047712	102.4834425	4.5642695	Yes	No	No	No	No	No	No	Yes	320	640	640	640	No	No	No	Yes	No	No
5.0	Never Smoker	No	No	Yes	No	No	No	Yes	No	24.4	Home with Services	No	Yes	3	17		No	No	2	No	0	0	Yes	1	0.0	0.5	Yes	No	83.460928	86.18248	-2.721552	No	No	No	No	No	No	No	No	120	200	280	600	Yes	Yes	Yes	No	No	Yes
2.3	Never Smoker	No	No	No	No	No	No	No	No	21.02	Home with Services	No	No	8		37	No	No	6	Yes	1	35	No	0	0.0	1.458333	No	No	57.1809415	57.2943395	-0.113398	No	No	No	No	No	No	No	No	160	320	480	480	No	Yes	Yes	No	No	No
2.3	Every Day	No	No	Yes	Yes	Yes	No	No	No	50.69	Home without Services	No	Yes	3		15	No	No	2	No	0	0	No	0	0.0	0	No	No	160.571568	155.695454	4.876114	No	No	No	No	No	No	No	No	160	240	400	440	Yes	Yes	Yes	No	No	Yes
5.2	Never Smoker	No	Yes	Yes	Yes	No	No	No	No	20.65	Home with Services	No	No	4	25		No	No	3	No	0	0	No	0	0.0	0	Yes	No	57.379388	56.2737575	1.1056305	No	No	No	No	No	No	No	No	80	240	240	440	Yes	Yes	Yes	Yes	Yes	Yes
4.3	Never Smoker	No	Yes	No	Yes	No	No	No	No	21.87	Home without Services	Yes	No	3	38		Yes	No	1	No	0	0	No	0	0.0	0	Yes	No	77.2523875	77.224038	0.0283495	No	No	No	No	No	No	No	No	80	80	80	80	Yes	Yes	Yes	Yes	Yes	Yes
7.8	Never Smoker	No	Yes	Yes	Yes	Yes	No	No	No	32.59	Home with Services	No	No	3		37	No	No	3	No	0	0	No	0	0.0	0	No	No	101.831404	91.5972345	10.2341695	No	No	No	No	No	No	No	No	0	0	0	0	No	Yes	Yes	Yes	No	No
5.5	Never Smoker	No	No	No	Yes	Yes	No	No	No	27.54	Home without Services	No	Yes	3		17	No	No	3	No	0	0	No	0	0.0	0	No	No	81.7883075	73.14171	8.6465975	No	No	No	No	No	No	No	No	0	220	380	540	Yes	Yes	Yes	Yes	Yes	Yes
2.5	Every Day	No	Yes	Yes	No	Yes	No	No	No	35.36	Home without Services	No	No	4		27	Yes	No	2	No	0	0	No	0	0.0	0	No	No	104.32616	114.985572	-10.659412	No	No	No	No	No	No	No	No	80	80	160	240	Yes	Yes	No	Yes	No	Yes
7.2	Never Smoker	No	No	No	No	No	No	No	No	23.79	Expired	No	Yes	4	32		Yes	No	1	No	0	0	No	0	0.0	0	No	No	88.790634	75.182874	13.60776	No	No	No	No	No	No	No	No	80	80	160	640	No	Yes	No	No	No	No
6.0	Never Smoker	No	No	Yes	Yes	Yes	No	No	No	33.76	Home without Services	No	No	3	37		No	No	1	No	0	0	No	0	0.0	0	Yes	No	108.975478	103.6741215	5.3013565	No	No	No	No	No	No	No	No	160	240	400	1280	Yes	Yes	Yes	Yes	Yes	Yes
8.0	Never Smoker	Yes	Yes	Yes	Yes	Yes	No	No	No	34.62	SNF	No	No	8	26	19	Yes	No	5	Yes	1	70	Yes	1	0.0	3.416666	Yes	No	83.460928	80.399182	3.061746	No	No	No	No	No	No	No	No	80	80	80	80	Yes	Yes	No	No	No	Yes
1.9	Never Smoker	No	No	No	No	No	No	No	No	27.58	Home with Services	No	No	9	34	57	No	No	2	No	0	0	No	0	0.0	0	Yes	No	#NULL!	68.378994	#NULL!	No	No	No	No	No	No	No	No	200	440	440	440	No	Yes	Yes	Yes	No	No
10.5	Never Smoker	No	No	Yes	Yes	No	No	No	No	23.09	Home with Services	No	No	2	37		No	No	1	No	0	0	Yes	1	0.0	0.5	Yes	No	67.982101	64.8920055	3.0900955	No	No	No	No	No	No	No	No	0	80	160	680	Yes	Yes	No	No	No	Yes
4.0	Never Smoker	No	No	Yes	No	No	No	No	Yes	19.73	Home without Services	No	No	2	32	42	No	No	2	No	0	0	No	0	0.0	0	No	No	45.2741515	44.281919	0.9922325	No	No	No	No	No	No	No	No	40	80	160	320	Yes	No	No	No	No	No
6.9	Never Smoker	No	No	Yes	No	No	No	Yes	No	29.29	SNF	No	Yes	4	24	21	No	No	3	No	0	0	No	0	0.0	0	No	No	77.4791835	74.9844275	2.494756	No	No	No	No	No	No	No	No	0	40	100	200	Yes	No	No	Yes	No	Yes
0.9	Every Day	No	No	Yes	No	Yes	No	No	No	36.57	Home without Services	No	Yes	4	36	30	No	No	1	No	0	0	No	0	0.0	0	No	No	112.2356705	109.088876	3.1467945	No	No	No	No	No	No	No	No	120	120	120	120	Yes	Yes	No	Yes	No	Yes
3.3	Never Smoker	Yes	No	No	No	No	No	No	No	27.81	Home without Services	No	No	5	35		No	No	1	No	0	0	No	0	0.0	0	No	No	82.553744	82.950637	-0.396893	No	No	No	No	No	No	No	No	160	160	240	320	Yes	Yes	Yes	No	No	Yes
12.0	Never Smoker	No	Yes	Yes	No	Yes	No	No	No	33.19	Home without Services	No	No	3	23	52	No	No	1	No	0	0	No	0	0.0	0	Yes	No	112.660913	98.996454	13.664459	No	No	No	No	No	No	No	No	160	240	400	2400	Yes	Yes	Yes	Yes	Yes	Yes
14.0	Never Smoker	No	No	No	No	No	No	No	No	31.66	SNF	No	No	5		38	Yes	No	3	No	0	0	No	0	0.0	0	No	No	105.233344	100.073735	5.159609	No	No	No	No	No	No	No	No	0	0	80	240	No	Yes	Yes	Yes	No	No
3.9	Never Smoker	No	No	Yes	Yes	No	No	Yes	Yes	19.31	Home with Services	No	No	6	25	33	No	No	6	Yes	1	97	No	0	0.0	4.041666	No	No	63.0776375	57.5778345	5.499803	No	No	No	No	No	No	No	No	80	160	240	340	Yes	No	No	Yes	No	Yes
3.4	Former	No	No	Yes	Yes	Yes	No	No	No	33.87	Home with Services	Yes	No	3	37		No	No	2	No	0	0	Yes	1	0.0	0.5	No	No	87.996848	89.4993715	-1.5025235	No	No	No	No	No	No	No	No	80	120	160	200	Yes	Yes	Yes	Yes	Yes	Yes
12.8	Never Smoker	No	No	No	No	No	No	No	No	23.89	SNF	No	No	3	12	20	No	No	1	Yes	2	377	No	0	0.0	15.708333	No	No	74.0772435	69.0877315	4.989512	No	No	No	No	No	No	No	No	0	160	320	880	No	Yes	Yes	Yes	No	No
5.0	Light Smoker	Yes	No	Yes	No	No	No	No	No	20.45	Home with Services	No	Yes	6	32		No	No	2	No	0	0	Yes	1	0.0	0.5	Yes	No	74.5875345	68.378994	6.2085405	No	No	No	No	No	No	No	No	80	200	440	760	Yes	Yes	No	Yes	No	Yes
3.8	Never Smoker	No	No	No	No	No	No	No	No	20.8	Home without Services	No	No	2	29		No	No	1	No	0	0	No	0	0.0	0	No	No	47.62716	48.2791985	-0.6520385	No	No	No	No	No	No	No	No	80	120	160	280	Yes	Yes	Yes	Yes	Yes	Yes
2.8	Every Day	No	No	No	Yes	No	No	No	No	28.62	Home without Services	No	Yes	3	25		No	No	1	No	0	0	No	0	0.0	0	Yes	No	102.284996	98.372765	3.912231	No	No	No	No	No	No	No	No	120	200	360	440	Yes	Yes	Yes	Yes	Yes	Yes
3.8	Every Day	No	No	No	No	Yes	No	No	No	43.42	Other	No	Yes	2	37		No	No	1	No	0	0	No	0	0.0	0	No	No	170.1820485	166.071371	4.1106775	No	No	No	No	No	No	No	No	120	240	360	760	Yes	Yes	No	No	No	Yes
3.3	Never Smoker	No	Yes	Yes	No	No	No	No	No	25.66	SNF	No	No	3	30	58	No	No	1	No	0	0	No	0	0.0	0	No	Yes	60.4127845	59.590649	0.8221355	No	No	No	No	No	No	No	No	80	240	320	420	Yes	Yes	No	No	No	Yes
10.1	Never Smoker	Yes	Yes	Yes	No	No	No	Yes	Yes	18.43	Home with Services	No	No	5	13		No	No	2	No	0	0	No	0	0.0	0	No	No	54.147545	51.7945365	2.3530085	No	No	No	No	No	No	No	No	80	200	440	920	No	Yes	Yes	No	No	No
25.2	Every Day	Yes	No	No	Yes	No	No	Yes	No	24.63	SNF	No	No	6	37		No	No	1	No	0	0	Yes	1	0.0	0	No	No	76.7420965	69.17278	7.5693165	No	No	No	No	No	No	No	No	80	200	240	1480	No	Yes	No	Yes	No	No
9.0	Never Smoker	No	No	Yes	No	No	No	No	Yes	14.39	Home with Services	No	No	2	38		No	No	1	Yes	1	102	Yes	1	0.0	4.75	No	No	56.5005535	56.5005535	0	No	No	No	No	No	No	No	No	40	80	160	320	No	Yes	No	Yes	No	No
15.2	Never Smoker	Yes	Yes	Yes	Yes	Yes	No	Yes	No	47.5	SNF	No	No	7		31	Yes	No	2	No	0	0	Yes	1	0.0	0.5	No	No	119.6065405	117.7921725	1.814368	No	No	No	No	No	No	No	No	0	120	280	500	Yes	Yes	Yes	No	No	Yes
1.9	Never Smoker	No	Yes	Yes	Yes	No	No	No	No	26.99	Home without Services	No	No	5	37	60	No	No	2	No	0	0	No	0	0.0	0	Yes	No	69.0877315	69.0877315	0	No	No	No	No	No	No	No	No	40	160	280	280	Yes	Yes	No	Yes	No	Yes
7.8	Never Smoker	No	No	Yes	No	Yes	No	No	No	44.92	Home without Services	No	No	2	35	58	No	No	3	No	0	0	No	0	0.0	0	No	No	113.5964465	111.3851855	2.211261	No	No	No	No	No	No	No	No	80	160	240	680	Yes	Yes	No	Yes	No	Yes
21.9	Never Smoker	No	No	No	Yes	Yes	No	No	No	30.34	SNF	Yes	No	4	29		No	No	1	No	0	0	No	0	0.0	0	No	No	#NULL!	93.1848065	#NULL!	Yes	No	No	No	No	No	No	Yes	80	480	640	2160	No	No	No	No	No	No
1.8	Never Smoker	No	No	Yes	No	Yes	No	Yes	No	31.91	Home without Services	No	No	5		22	Yes	No	2	No	0	0	No	0	0.0	0	No	No	88.45044	89.6694685	-1.2190285	No	No	No	No	No	No	No	No	120	160	200	200	Yes	Yes	Yes	Yes	Yes	Yes
16.6	Former	No	Yes	Yes	No	Yes	No	No	No	28.55	Home with Services	Yes	No	6	21	39	No	No	2	No	0	0	No	0	0.0	0	Yes	No	78.981707	73.085011	5.896696	No	No	No	No	No	No	No	No	160	480	800	1680	Yes	Yes	Yes	No	No	Yes
2.2	Never Smoker	No	No	No	No	No	No	No	No	38.25	Home with Services	No	No	6		37	No	No	3	No	0	0	No	0	0.0	0	No	No	108.86208	107.4729545	1.3891255	No	No	No	No	No	No	No	No	80	240	400	400	No	Yes	Yes	No	No	No
15.0	Never Smoker	Yes	No	No	Yes	No	No	No	Yes	17.43	Home with Services	Yes	No	8	14		No	No	1	No	0	0	No	0	0.0	0	Yes	No	61.8869585	58.286572	3.6003865	No	No	No	No	No	No	No	No	160	320	480	960	Yes	Yes	Yes	No	No	Yes
7.3	Never Smoker	No	No	No	No	No	No	No	No	29.18	Home without Services	No	Yes	3	10	10	No	No	2	Yes	1	223	No	0	0.0	9.291666	Yes	No	87.88345	84.48151	3.40194	No	No	No	No	No	No	No	No	80	400	720	1040	Yes	Yes	Yes	Yes	Yes	Yes
13.8	Never Smoker	No	No	Yes	Yes	Yes	No	No	Yes	19.44	Home with Services	Yes	No	6	8		No	No	1	No	0	0	No	0	0.0	0	Yes	No	70.30676	59.6756975	10.6310625	No	No	No	No	No	No	No	No	0	0	0	1200	Yes	Yes	Yes	Yes	Yes	Yes
4.0	Former	Yes	No	Yes	No	Yes	No	No	No	37.65	Home with Services	No	No	4		21	Yes	No	8	No	0	0	Yes	1	0.0	0.5	No	No	129.27372	105.800334	23.473386	No	No	No	No	No	No	No	No	40	200	200	200	Yes	Yes	No	No	No	Yes
18.8	Never Smoker	Yes	Yes	No	Yes	Yes	No	No	No	34.61	Home without Services	No	Yes	4	31	60	Yes	No	1	No	0	0	No	0	0.0	0	Yes	No	133.4410965	109.372371	24.0687255	No	No	No	No	No	No	No	No	160	160	160	160	No	Yes	Yes	Yes	No	No
7.7	Every Day	Yes	Yes	Yes	No	No	No	No	No	23.23	Home without Services	No	No	4		16	No	No	10	No	0	0	No	0	0.0	0	Yes	No	100.243832	82.043453	18.200379	No	No	No	No	No	No	No	No	0	0	0	0	No	Yes	Yes	No	No	No
5.4	Never Smoker	No	No	No	No	No	No	No	No	30.26	SNF	No	Yes	4	27	68	No	No	2	No	0	0	No	0	0.0	0	Yes	No	102.738588	101.1793655	1.5592225	No	No	No	No	No	No	No	No	80	160	720	2720	Yes	Yes	No	No	No	Yes
3.5	Every Day	Yes	Yes	Yes	Yes	Yes	No	Yes	No	28.29	Home without Services	No	No	3	25	27	Yes	No	5	Yes	1	138	No	0	0.0	5.75	No	No	84.7933545	84.3964615	0.396893	No	No	No	No	No	No	No	No	400	480	640	800	No	No	Yes	Yes	No	No
8.2	Never Smoker	No	No	No	No	No	No	No	No	20.82	Hospice	No	No	3		17	No	No	5	Yes	1	114	Yes	1	0.0	4.75	No	No	63.9848215	63.956472	0.0283495	No	No	No	No	No	No	No	No	160	160	360	400	No	No	Yes	No	No	No
5.0	Former	No	No	Yes	No	Yes	No	No	No	27.25	Home without Services	No	Yes	2	27		No	No	1	No	0	0	Yes	1	0.0	0	Yes	No	72.347924	67.585208	4.762716	No	Yes	No	No	No	No	No	Yes	320	480	800	1200	Yes	Yes	No	No	No	Yes
3.5	Never Smoker	No	Yes	Yes	Yes	No	No	No	No	24.72	Home without Services	No	No	5	24		No	No	1	No	0	0	No	0	0.0	0	No	No	65.317248	65.317248	0	No	No	No	No	No	No	No	No	0	0	20	20	Yes	Yes	Yes	Yes	Yes	Yes
1.1	Never Smoker	No	Yes	Yes	Yes	Yes	No	No	No	33	Home without Services	No	No	8		40	No	No	1	No	0	0	No	0	0.0	0	No	No	104.32616	104.32616	0	No	No	No	No	No	No	No	No	80	160	160	160	Yes	Yes	Yes	No	No	Yes
2.0	Never Smoker	No	Yes	No	No	No	No	No	No	26.84	Home with Services	No	No	4	39	55	No	No	1	No	0	0	No	0	0.0	0	No	No	87.2881105	87.2881105	0	No	No	No	No	No	No	No	No	120	240	480	480	Yes	Yes	No	No	No	Yes
2.2	Never Smoker	No	Yes	Yes	No	Yes	No	No	No	38.73	Home without Services	No	Yes	3	31		No	No	1	Yes	1	21	Yes	1	0.0	1.375	Yes	No	129.5288655	129.5288655	0	No	No	No	No	No	No	No	No	40	40	40	40	Yes	Yes	Yes	Yes	Yes	Yes
3.0	Never Smoker	No	No	No	No	No	No	Yes	No	26.67	Home with Services	No	No	3	26	22	No	No	2	No	0	0	No	0	0.0	0	Yes	No	79.832192	77.224038	2.608154	No	No	No	No	No	No	No	No	160	320	640	860	No	Yes	No	No	No	No
5.9	Never Smoker	No	Yes	Yes	Yes	No	No	No	Yes	19.41	Home with Services	No	No	4	27	27	No	No	2	No	0	0	No	0	0.0	0	No	No	60.781328	57.889679	2.891649	No	No	No	No	No	No	No	No	40	80	80	140	Yes	Yes	No	No	No	Yes
29.7	Never Smoker	No	No	No	No	No	No	No	No	20.27	Hospice	No	No	10	13		No	No	1	No	0	0	No	0	0.0	0	No	No	62.0003565	58.683465	3.3168915	No	No	No	No	No	No	No	No	0	0	0	40	Yes	Yes	Yes	Yes	Yes	No
14.1	Never Smoker	No	Yes	No	No	No	No	No	No	20.18	Home with Services	No	Yes	3	27	27	No	No	2	Yes	1	230	No	0	0.0	9.583333	No	No	59.420552	56.699	2.721552	Yes	No	No	No	No	No	No	Yes	80	160	320	2880	Yes	Yes	Yes	Yes	Yes	Yes
1.8	Never Smoker	No	Yes	Yes	Yes	Yes	No	No	No	29.98	Home without Services	No	No	4	23	30	No	No	6	No	0	0	No	0	0.0	0	Yes	No	95.707912	92.079176	3.628736	No	No	No	No	No	No	No	No	80	240	400	400	Yes	Yes	Yes	No	No	Yes
5.0	Never Smoker	No	No	No	No	No	No	No	No	32.49	Home with Services	No	No	7		27	No	No	6	Yes	1	399	No	0	0.0	16.625	No	No	104.32616	102.681889	1.644271	No	No	No	No	No	No	No	No	200	520	1160	3080	Yes	No	Yes	Yes	No	No
7.0	Never Smoker	Yes	No	Yes	No	No	No	No	No	33.73	Home without Services	Yes	No	4	32		No	No	1	No	0	0	No	0	0.0	0	No	Yes	90.7184	94.7723785	-4.0539785	No	Yes	No	No	No	No	No	Yes	240	240	240	240	Yes	Yes	Yes	Yes	Yes	Yes
5.0	Never Smoker	No	No	Yes	No	No	No	No	No	24.96	Home without Services	No	No	2	27		No	No	1	No	0	0	No	0	0.0	0	No	No	79.832192	78.8966585	0.9355335	No	No	No	No	No	No	No	No	80	160	160	160	Yes	Yes	Yes	No	No	Yes
4.1	Never Smoker	No	Yes	Yes	No	No	No	Yes	No	23.9	Home without Services	Yes	No	4	37	54	Yes	No	4	No	0	0	No	0	0.0	0	No	No	83.8861705	73.3968555	10.489315	No	No	No	No	No	No	No	No	160	320	320	480	No	Yes	No	No	No	No
5.2	Never Smoker	No	No	No	No	No	No	No	No	23.83	Home without Services	No	Yes	3	29		No	No	1	No	0	0	No	0	0.0	0	Yes	No	64.523462	59.080358	5.443104	No	No	No	No	No	No	No	No	120	120	240	480	Yes	Yes	Yes	Yes	Yes	Yes
6.3	Never Smoker	No	No	Yes	No	Yes	No	No	No	33.89	Home without Services	No	No	2	14		No	No	1	No	0	0	No	0	0.0	0	Yes	No	102.0582	102.5968405	-0.5386405	No	No	No	No	No	No	No	No	0	0	140	300	Yes	Yes	Yes	Yes	Yes	Yes
4.0	Never Smoker	No	No	Yes	Yes	No	No	No	No	27.04	Home without Services	No	Yes	3	27		No	No	1	No	0	0	No	0	0.0	0	Yes	No	67.585208	62.7941425	4.7910655	No	No	No	No	No	No	No	No	80	160	320	640	Yes	Yes	Yes	No	No	Yes
6.0	Never Smoker	No	No	Yes	Yes	Yes	No	No	No	34.22	Home without Services	No	No	2	38		No	No	1	No	0	0	No	0	0.0	0	Yes	No	117.990619	102.0865495	15.9040695	No	No	No	No	No	No	No	No	80	160	320	760	Yes	Yes	Yes	No	No	Yes
12.1	Never Smoker	No	Yes	Yes	Yes	No	No	No	No	28.13	Home without Services	No	No	3	31	33	No	No	3	Yes	1	73	No	0	0.0	3.041666	No	No	68.0388	79.038406	-10.999606	No	No	No	No	No	No	No	No	80	320	640	3600	Yes	Yes	Yes	Yes	Yes	Yes
15.6	Never Smoker	No	Yes	Yes	Yes	No	No	Yes	No	22.3	SNF	Yes	No	5	22	20	Yes	No	1	No	0	0	No	0	0.0	0	No	No	57.379388	51.7945365	5.5848515	No	No	No	No	No	No	No	No	160	480	640	800	Yes	Yes	Yes	No	No	Yes
4.8	Never Smoker	No	Yes	Yes	No	Yes	No	No	No	23.76	Home with Services	No	No	9	30	31	No	No	4	No	0	0	No	0	0.0	0	No	Yes	62.2271525	62.7941425	-0.56699	No	No	No	No	No	No	No	No	0	360	600	1200	No	Yes	Yes	Yes	No	No
4.1	Never Smoker	No	No	Yes	No	No	No	No	No	22.19	Home without Services	No	No	2	32		No	No	1	No	0	0	No	0	0.0	0	No	No	66.224432	63.276084	2.948348	No	No	No	No	No	No	No	No	80	80	80	80	Yes	Yes	No	Yes	No	Yes
14.0	Never Smoker	No	No	No	No	No	No	No	No	20.38	Expired	Yes	No	3	13	20	No	No	3	No	0	0	No	0	0.0	0	No	No	68.2939455	60.781328	7.5126175	No	No	No	No	No	No	Yes	Yes	160	160	160	320	No	No	No	No	No	No
24.1	Some Days	Yes	Yes	Yes	Yes	No	No	No	No	27.25	SNF	Yes	No	6	36	39	No	No	16	Yes	1	143	No	0	0.0	5.958333	No	No	85.9840335	81.2780165	4.706017	No	No	No	No	No	No	No	No	40	40	80	280	No	Yes	No	No	No	No
3.2	Never Smoker	No	No	No	No	No	No	No	No	25.46	Home without Services	No	No	3	32		No	No	1	Yes	1	199	Yes	1	0.0	8.791666	No	No	76.203456	74.84268	1.360776	No	No	No	No	No	No	No	No	0	160	320	320	No	Yes	No	Yes	No	No
3.7	Never Smoker	No	Yes	Yes	No	No	No	No	No	20.88	SNF	Yes	No	4	32		Yes	No	1	No	0	0	No	0	0.0	0	No	No	50.292013	48.477645	1.814368	No	No	No	No	No	No	No	No	160	240	280	360	Yes	No	Yes	Yes	No	Yes
5.8	Never Smoker	No	Yes	Yes	No	No	No	No	No	22.34	Home without Services	No	No	6	17		No	No	1	No	0	0	No	0	0.0	0	No	No	69.4846245	57.1809415	12.303683	No	No	No	No	No	No	No	No	200	300	460	600	No	No	No	No	No	No
11.2	Never Smoker	No	Yes	Yes	No	No	No	No	No	20.03	Home with Services	Yes	No	7	20	20	No	No	1	No	0	0	No	0	0.0	0	No	No	59.477251	54.5727875	4.9044635	No	No	No	No	No	No	No	No	0	0	0	0	Yes	Yes	Yes	No	No	Yes
9.3	Never Smoker	No	No	No	No	No	No	No	No	29.73	Home with Services	Yes	No	6	34	20	No	No	8	Yes	1	118	No	0	0.0	4.916666	No	No	94.9991745	93.9785925	1.020582	No	No	No	No	No	No	No	No	240	240	240	240	Yes	Yes	No	No	No	No
2.3	Never Smoker	No	Yes	No	No	No	No	No	No	24.12	Home without Services	No	Yes	2	19		No	No	1	No	0	0	No	0	0.0	0	Yes	No	61.23492	57.889679	3.345241	No	No	No	No	No	No	No	No	40	80	120	120	Yes	Yes	Yes	Yes	Yes	Yes
4.8	Every Day	No	No	Yes	No	No	No	No	No	23.66	Home without Services	No	No	3	27		No	No	1	No	0	0	Yes	1	0.0	0.5	Yes	No	74.84268	66.4795775	8.3631025	No	No	No	No	No	No	No	No	0	0	0	0	No	No	No	No	No	No
2.2	Never Smoker	Yes	Yes	Yes	Yes	Yes	No	No	No	35.9	Home without Services	No	No	5	5	54	No	No	1	No	0	0	No	0	0.0	0	No	No	116.8849885	113.4830485	3.40194	No	No	No	No	No	No	No	No	80	80	80	80	Yes	Yes	Yes	No	No	Yes
5.3	Never Smoker	No	No	No	No	No	No	No	No	23.31	Home without Services	No	No	4	24		No	No	1	No	0	0	No	0	0.0	0	Yes	No	65.77084	61.575114	4.195726	No	No	No	No	No	No	No	No	40	120	360	360	Yes	Yes	Yes	Yes	Yes	Yes
3.9	Light Smoker	No	No	Yes	No	No	No	No	No	21.86	Home without Services	No	No	5	26		No	No	1	No	0	0	No	0	0.0	0	No	No	77.11064	73.1133605	3.9972795	No	No	No	No	No	No	No	No	160	240	400	500	Yes	No	Yes	Yes	No	Yes
21.7	Every Day	No	No	No	No	Yes	No	No	No	41.03	Home without Services	No	No	2	36		No	No	1	No	0	0	No	0	0.0	0	Yes	No	168.8212725	141.067112	27.7541605	No	No	No	No	No	No	No	No	80	320	640	1440	Yes	Yes	Yes	Yes	Yes	Yes
7.4	Never Smoker	No	Yes	Yes	Yes	No	No	Yes	No	22.88	Home with Services	Yes	No	6	20		Yes	No	1	Yes	1	440	No	0	0.0	18.333333	Yes	No	69.399576	58.5984165	10.8011595	No	No	No	No	No	No	No	No	160	720	1040	1240	Yes	Yes	Yes	Yes	Yes	Yes
3.1	Every Day	Yes	No	No	No	Yes	No	No	No	32.9	Home without Services	No	No	7		27	No	No	8	Yes	1	21	No	0	0.0	0.875	No	No	105.0915965	103.985966	1.1056305	No	No	No	No	No	No	No	No	80	160	240	360	No	Yes	Yes	Yes	No	No
4.4	Never Smoker	No	Yes	No	Yes	Yes	No	No	No	31.13	Home without Services	No	Yes	3	14		No	No	1	No	0	0	No	0	0.0	0	Yes	No	109.6842155	104.099364	5.5848515	No	No	No	No	No	No	No	No	80	80	120	280	Yes	Yes	Yes	No	No	Yes
11.0	Never Smoker	No	No	No	No	No	No	No	Yes	16.8	Home with Services	Yes	No	3	22		Yes	No	1	Yes	1	38	No	0	0.0	1.583333	No	No	55.338224	47.173568	8.164656	No	No	No	No	No	No	No	No	80	240	400	400	Yes	Yes	Yes	No	No	Yes
13.0	Never Smoker	Yes	Yes	Yes	Yes	No	No	No	No	30.19	SNF	No	No	6	37	55	Yes	No	2	Yes	1	48	Yes	1	0.0	2	No	No	114.985572	103.75917	11.226402	No	No	No	No	No	No	No	No	0	0	0	0	Yes	Yes	Yes	No	No	Yes
5.0	Never Smoker	No	No	No	No	No	No	No	No	22.83	Home with Services	No	No	3		25	No	No	2	Yes	2	345	No	0	0.0	14.375	No	No	78.187921	68.095499	10.092422	No	No	No	No	No	No	No	No	80	80	320	440	Yes	No	Yes	Yes	No	Yes
12.1	Never Smoker	No	No	No	No	No	No	No	No	28.85	Hospice	No	No	3	10	10	No	No	3	No	0	0	No	0	0.0	0	No	No	88.5921875	83.5459765	5.046211	No	No	No	No	No	No	No	No	0	0	20	960	Yes	Yes	Yes	No	No	Yes
3.2	Never Smoker	No	No	No	No	No	No	No	No	27.1	Home without Services	No	No	3	26		No	No	1	No	0	0	No	0	0.0	0	No	No	71.1855945	65.600743	5.5848515	No	No	No	No	No	No	No	No	160	160	280	360	Yes	Yes	Yes	No	No	Yes
4.1	Never Smoker	No	No	Yes	Yes	No	No	No	No	30.27	Home with Services	Yes	No	2	27	56	No	No	1	No	0	0	No	0	0.0	0	No	No	102.284996	95.6795625	6.6054335	No	No	No	No	No	No	No	No	0	0	0	0	No	Yes	No	No	No	No
3.2	Never Smoker	No	No	No	No	No	No	No	No	25.15	Expired	Yes	No	8	12	22	No	No	4	No	0	0	No	0	0.0	0	No	No	64.8920055	64.3817145	0.510291	No	No	No	No	No	No	No	No	0	0	0	0	No	No	No	No	No	No
10.3	Never Smoker	No	No	No	No	No	No	No	No	27.59	SNF	No	No	2	25	46	No	No	2	Yes	1	381	No	0	0.0	15.875	No	No	71.6958855	75.182874	-3.4869885	No	No	No	No	No	No	No	No	0	80	400	1300	Yes	Yes	Yes	No	No	Yes
3.7	Never Smoker	No	Yes	Yes	Yes	Yes	No	Yes	No	35.28	Home without Services	No	No	3	27		No	No	1	No	0	0	No	0	0.0	0	No	No	106.140528	108.351789	-2.211261	No	No	No	No	No	No	No	No	0	160	320	480	Yes	Yes	Yes	Yes	Yes	Yes
3.4	Never Smoker	No	No	No	No	No	No	No	No	22.19	Home without Services	No	No	2	35		No	No	1	Yes	1	236	No	0	0.0	9.833333	No	No	58.96696	58.96696	0	No	No	No	No	No	No	No	No	0	0	0	0	Yes	Yes	Yes	No	No	Yes
1.5	Never Smoker	No	No	No	No	No	No	No	No	32.58	Home without Services	No	No	0	32		Yes	No	1	No	0	0	No	0	0.0	0	No	No	97.692377	97.182086	0.510291	No	Yes	No	No	No	No	No	Yes	160	160	160	160	No	No	No	No	No	No
3.0	Never Smoker	Yes	Yes	Yes	Yes	Yes	No	No	No	35.05	SNF	No	No	8		19	Yes	No	5	No	0	0	Yes	1	0.0	0.5	No	No	87.88345	81.3914145	6.4920355	No	No	No	No	No	No	No	No	400	400	400	400	Yes	Yes	No	No	No	Yes
4.0	Never	No	No	Yes	No	Yes	No	No	No	34.93	Home without Services	No	Yes	2	27		No	No	1	No	0	0	No	0	0.0	0	Yes	No	123.377024	123.377024	0	No	No	No	No	No	No	No	No	80	160	160	200	Yes	Yes	No	No	No	Yes
4.1	Never Smoker	No	No	Yes	Yes	Yes	No	No	No	50.17	Home without Services	Yes	No	6	37	32	Yes	No	5	No	0	0	No	0	0.0	0	No	No	157.850016	158.587103	-0.737087	No	No	No	No	No	No	No	No	0	0	0	0	Yes	Yes	Yes	Yes	Yes	Yes
2.9	Never Smoker	No	No	Yes	No	No	No	No	No	25.07	Home without Services	No	No	11	22		No	No	1	No	0	0	No	0	0.0	0	Yes	No	77.11064	76.997242	0.113398	No	No	No	No	No	No	No	No	0	0	0	0	Yes	Yes	No	Yes	No	Yes
7.2	Never Smoker	No	No	Yes	No	No	No	No	No	28.17	Home with Services	No	Yes	2	28		No	No	2	No	0	0	No	0	0.0	0	Yes	No	94.177039	91.5972345	2.5798045	No	No	No	No	No	No	No	No	160	240	400	800	Yes	Yes	No	Yes	No	Yes
7.2	Never Smoker	No	Yes	No	Yes	Yes	No	No	No	29.42	Home with Services	No	No	4	31		No	No	1	No	0	0	Yes	1	0.0	0.5	No	Yes	104.723053	92.98636	11.736693	No	No	No	No	No	No	No	No	80	200	200	240	Yes	No	Yes	No	No	Yes
1.9	Never Smoker	No	No	Yes	No	Yes	No	No	No	38.54	Home without Services	No	No	2	23	51	No	No	4	No	0	0	No	0	0.0	0	No	No	115.212368	113.284602	1.927766	No	No	No	No	No	No	No	No	80	160	300	300	No	No	No	No	No	No
6.1	Never Smoker	No	Yes	No	No	No	No	No	No	27.22	SNF	No	Yes	3	22		No	No	1	No	0	0	No	0	0.0	0	No	No	77.9894745	76.486951	1.5025235	No	No	No	No	No	No	No	No	0	80	120	320	Yes	Yes	Yes	No	No	Yes
7.3	Never Smoker	No	No	Yes	Yes	Yes	No	No	No	57.01	Home without Services	No	Yes	6	27	60	Yes	No	2	Yes	1	84	No	0	0.0	3.5	Yes	No	160.684966	155.3836095	5.3013565	No	No	No	No	No	No	No	No	40	40	80	160	No	Yes	Yes	No	No	No
0.8	Never Smoker	No	Yes	Yes	No	No	No	No	No	27.44	Home without Services	No	No	5		28	No	No	1	No	0	0	No	0	0.0	0	No	No	72.57472	72.4896715	0.0850485	No	No	No	No	No	No	No	No	0	0	0	0	Yes	Yes	No	No	No	Yes
5.8	Never Smoker	No	Yes	Yes	No	Yes	No	Yes	No	33.62	Home with Services	No	No	2	30	52	No	No	1	No	0	0	Yes	1	0.0	0.5	Yes	No	101.9731515	100.2721815	1.70097	No	No	No	No	No	No	No	No	40	120	200	480	No	Yes	Yes	No	No	No
3.8	Never Smoker	No	No	No	No	No	No	No	No	25.46	Expired	Yes	No	2	5		No	No	1	No	0	0	No	0	0.0	0	No	No	60.6962795	65.1755005	-4.479221	Yes	Yes	No	No	No	No	No	Yes	120	240	240	240	No	No	No	No	No	No
5.3	Never Smoker	Yes	Yes	Yes	Yes	Yes	No	No	No	31.88	Home with Services	No	No	5		22	No	No	5	No	0	0	Yes	1	0.0	0	No	No	91.2003415	89.58442	1.6159215	No	No	No	No	No	No	No	No	0	80	100	180	Yes	Yes	No	No	No	No
#NULL!	Never Smoker	No	Yes	Yes	Yes	No	No	No	No	31.79	Home without Services	No	No	4		12	No	No	2	No	0	0	No	0	0.0	0	No	No	95.197621	94.8290775	0.3685435	No	No	No	No	No	No	No	No	0	0	0	0	Yes	Yes	Yes	No	No	No
2.1	Never Smoker	No	Yes	Yes	No	No	No	No	No	28.72	Home with Services	No	Yes	2	33		No	No	2	No	0	0	No	0	0.0	0	No	No	66.791422	66.678024	0.113398	No	No	No	No	No	No	No	No	40	80	80	80	Yes	Yes	Yes	No	No	Yes
0.8	Every Day	No	No	Yes	No	No	No	Yes	No	31.75	Other	Yes	No	3	10	31	Yes	No	4	Yes	1	555	No	0	0.0	23.125	No	No	89.3859735	83.8861705	5.499803	No	No	No	No	No	No	No	No	0	160	160	160	No	Yes	No	No	No	No
4.6	Every Day	Yes	Yes	Yes	Yes	Yes	No	No	No	32.27	Other	No	No	5	32	20	No	No	5	No	0	0	No	0	0.0	0	Yes	No	109.99606	101.9731515	8.0229085	No	No	No	No	No	No	No	No	0	0	0	0	No	Yes	Yes	No	No	No
4.0	Never Smoker	No	No	Yes	Yes	No	No	Yes	Yes	19.11	Home with Services	No	No	6	19	33	No	No	7	Yes	1	49	Yes	1	0.0	2.541666	No	No	59.874144	56.982495	2.891649	No	No	No	No	No	No	No	No	80	160	240	440	Yes	Yes	No	Yes	No	Yes
7.2	Never Smoker	Yes	Yes	Yes	Yes	No	No	Yes	No	24.69	Home with Services	No	No	6	39	42	No	No	3	No	0	0	Yes	2	0.0	0	No	No	72.8865645	69.399576	3.4869885	No	No	No	No	No	No	No	No	80	160	240	480	No	Yes	No	No	No	No
3.2	Never Smoker	Yes	No	No	No	Yes	No	No	No	32.35	Home without Services	No	No	4	40		No	No	1	No	0	0	No	0	0.0	0	No	No	112.490816	105.176645	7.314171	No	No	No	No	No	No	No	No	40	120	280	440	Yes	Yes	No	No	No	Yes
4.2	Never Smoker	No	No	No	No	No	No	No	No	33.08	Home with Services	No	No	7	34		No	No	1	No	0	0	No	0	0.0	0	No	No	67.2733635	76.827145	-9.5537815	No	No	No	No	No	No	No	No	80	80	80	80	Yes	Yes	No	No	No	Yes
8.8	Never Smoker	No	No	No	No	No	No	No	No	21.34	Expired	Yes	No	0	11		No	No	1	No	0	0	No	0	0.0	0	No	No	58.4850185	61.7735605	-3.288542	Yes	No	No	No	Yes	No	No	Yes	80	200	440	440	No	No	No	No	No	No
16.8	Never Smoker	No	No	No	No	No	No	No	No	20.94	Hospice	Yes	No	9	14	25	No	No	2	No	0	0	No	0	0.0	0	No	No	60.9797745	68.095499	-7.1157245	No	No	No	No	No	No	No	No	0	0	0	0	No	No	No	No	No	No
3.5	Every Day	Yes	No	No	No	Yes	No	No	No	32.58	Home without Services	No	No	7		27	No	No	8	No	0	0	No	0	0.0	0	Yes	No	102.965384	102.9937335	-0.0283495	No	No	No	No	No	No	No	No	0	40	160	520	No	Yes	Yes	Yes	No	No
13.9	Never Smoker	No	Yes	No	No	No	No	No	No	26.75	SNF	No	Yes	2	40		No	No	1	No	0	0	No	0	0.0	0	No	No	71.667536	68.492392	3.175144	No	No	No	No	No	No	No	No	80	240	400	2800	No	Yes	No	No	No	No
5.6	Never Smoker	No	No	Yes	No	Yes	No	Yes	No	29.83	Hospice	Yes	No	3	31		No	No	1	No	0	0	No	0	0.0	0	No	No	86.3809265	86.3809265	0	No	No	No	No	No	No	No	No	80	240	480	480	No	No	No	No	No	No
8.3	Never Smoker	Yes	Yes	Yes	No	No	No	Yes	No	25.8	SNF	No	No	6		22	No	No	6	No	0	0	No	0	0.0	0	No	No	72.4896715	72.4896715	0	No	No	No	No	No	No	No	No	200	320	560	1820	No	Yes	Yes	No	No	No
12.3	Some Days	No	Yes	No	Yes	No	No	No	No	21.48	Home without Services	Yes	No	2	13		No	No	1	No	0	0	No	0	0.0	0	Yes	No	64.977054	62.198803	2.778251	No	No	No	No	No	No	No	No	0	0	20	80	Yes	Yes	Yes	Yes	Yes	Yes
6.9	Never Smoker	No	Yes	No	No	No	No	No	No	22.67	SNF	No	No	6	17		No	No	2	No	0	0	No	0	0.0	0	No	Yes	57.5778345	61.7735605	-4.195726	No	No	No	No	No	No	No	No	80	160	160	240	Yes	Yes	Yes	Yes	Yes	Yes
2.9	Never Smoker	No	Yes	Yes	Yes	Yes	No	No	No	29.66	Home without Services	No	No	4	22	38	No	No	1	Yes	1	118	No	0	0.0	4.916666	Yes	No	#NULL!	91.0869435	#NULL!	No	No	No	No	No	No	No	No	200	320	440	440	Yes	Yes	Yes	Yes	Yes	Yes
4.0	Never Smoker	No	No	No	No	No	No	No	No	23.25	Hospice	Yes	No	10	10	49	No	No	3	No	0	0	No	0	0.0	0	No	No	71.213944	73.481904	-2.26796	No	No	No	No	No	No	No	No	0	80	80	80	Yes	Yes	Yes	Yes	Yes	No
6.8	Never Smoker	No	Yes	Yes	Yes	No	No	No	No	27.17	Home without Services	No	Yes	3	22	37	No	No	2	No	0	0	No	0	0.0	0	Yes	No	96.4733485	83.460928	13.0124205	No	No	No	No	No	No	No	No	80	240	240	600	Yes	Yes	Yes	Yes	Yes	Yes
1.6	Never Smoker	No	Yes	Yes	Yes	No	No	Yes	No	31.03	Other	No	No	7	20	60	No	No	1	Yes	1	267	No	0	0.0	11.125	No	No	70.87375	72.064429	-1.190679	No	No	No	No	No	No	No	No	80	160	160	160	Yes	Yes	Yes	No	No	Yes
5.0	Never Smoker	No	Yes	Yes	Yes	No	No	No	No	27.75	Home with Services	No	No	3	27	33	No	No	4	No	0	0	No	0	0.0	0	No	No	83.290831	77.9894745	5.3013565	No	No	No	No	No	No	No	No	320	320	1280	1280	Yes	Yes	Yes	Yes	Yes	Yes
14.1	Never Smoker	No	Yes	Yes	Yes	Yes	No	No	No	23.69	Hospice	No	Yes	2	12		No	No	4	No	0	0	No	0	0.0	0	No	No	55.678418	62.595696	-6.917278	No	No	No	No	No	No	No	No	120	200	360	1660	Yes	Yes	No	Yes	No	Yes
8.8	Never Smoker	No	No	No	No	No	No	No	No	23.46	Hospice	No	No	3	37		No	No	2	No	0	0	No	0	0.0	0	No	No	76.883844	74.162292	2.721552	No	No	No	No	No	No	No	No	80	80	80	80	No	Yes	No	Yes	No	No
11.7	Never Smoker	Yes	Yes	No	No	No	No	No	No	22.48	Home with Services	No	No	5	24	23	Yes	No	2	No	0	0	No	0	0.0	0	No	No	60.781328	65.090452	-4.309124	No	No	No	No	No	No	No	No	120	240	240	1440	No	No	Yes	Yes	No	No
5.0	Never Smoker	No	No	No	No	No	No	No	No	21.8	SNF	No	No	7	22	24	No	No	3	No	0	0	No	0	0.0	0	No	No	58.513368	57.606184	0.907184	No	No	No	No	No	No	No	No	0	0	0	0	No	Yes	Yes	Yes	No	No
10.9	Never Smoker	No	Yes	No	Yes	Yes	No	No	No	43.11	Home without Services	No	No	2	29		No	No	1	No	0	0	No	0	0.0	0	No	No	133.80964	128.593332	5.216308	No	No	No	No	No	No	No	No	240	320	400	400	Yes	Yes	No	No	No	Yes
6.1	Never Smoker	No	No	No	No	No	No	No	No	21.75	SNF	No	No	6	37		No	No	1	No	0	0	No	0	0.0	0	Yes	No	75.749864	66.791422	8.958442	No	No	No	No	No	No	No	No	80	160	320	920	Yes	Yes	No	Yes	No	Yes
4.2	Never Smoker	No	No	Yes	No	No	No	No	No	26.34	Home without Services	No	No	0	20	59	No	No	1	No	0	0	No	0	0.0	0	Yes	Yes	75.97666	71.780934	4.195726	No	No	No	No	No	No	No	No	40	120	160	240	Yes	Yes	Yes	Yes	Yes	Yes
12.0	Never Smoker	No	Yes	Yes	No	Yes	No	No	No	34.73	SNF	No	No	4	37	37	No	No	1	No	0	0	No	0	0.0	0	No	Yes	103.985966	103.589073	0.396893	No	No	No	No	No	No	No	No	0	80	240	880	Yes	Yes	Yes	No	No	Yes
3.6	Never Smoker	Yes	No	Yes	No	No	No	Yes	No	23.13	Other	Yes	No	3		27	Yes	No	27	Yes	1	55	Yes	3	0.0	2.291666	No	No	70.87375	66.9898685	3.8838815	No	Yes	No	No	No	No	No	Yes	0	0	0	0	Yes	Yes	No	No	No	No
4.0	Never Smoker	No	No	Yes	Yes	No	No	Yes	Yes	19.67	SNF	No	No	5	27		No	No	2	No	0	0	No	0	0.0	0	No	No	62.1704535	62.1704535	0	No	No	No	No	No	No	No	No	80	80	80	80	Yes	No	Yes	No	No	Yes
10.0	Never Smoker	No	No	No	No	No	No	No	No	22.87	Home with Services	No	No	8	27	67	No	No	3	No	0	0	No	0	0.0	0	No	No	49.89512	54.884632	-4.989512	No	No	No	No	No	No	No	No	40	80	240	500	No	No	Yes	Yes	No	No
#NULL!	Never Smoker	No	No	Yes	Yes	No	No	No	No	#NULL!	Other	No	No	3	25	76	No	No	1	No	0	0	No	0	0.0	0	No	No	#NULL!	#NULL!	#NULL!	No	No	No	No	No	No	No	No	120	200	200	200	Yes	Yes	Yes	No	No	Yes
1.4	Never Smoker	No	Yes	Yes	Yes	No	No	Yes	No	22.6	Home without Services	No	No	0	25		No	No	1	No	0	0	No	0	0.0	0	No	No	61.575114	61.575114	0	No	No	No	No	No	No	No	No	80	80	80	80	Yes	No	Yes	No	No	No
13.1	Never Smoker	No	No	No	No	No	No	No	No	31.39	Expired	Yes	No	5	22	56	Yes	No	6	No	0	0	No	0	0.0	0	No	No	113.398	104.9781985	8.4198015	Yes	No	No	No	No	No	Yes	Yes	0	0	0	0	No	Yes	No	No	No	No
6.3	Never Smoker	No	Yes	No	No	Yes	No	No	No	29.41	Home with Services	No	No	5	38	54	No	No	1	No	0	0	No	0	0.0	0	No	No	67.2166645	68.2939455	-1.077281	No	No	No	No	No	No	No	No	160	320	480	480	Yes	Yes	Yes	Yes	Yes	Yes
5.3	Never Smoker	Yes	Yes	Yes	No	No	No	Yes	No	29.49	Home with Services	No	No	4	34		No	No	3	No	0	0	No	0	0.0	0	No	No	85.388694	85.388694	0	No	No	No	No	No	No	No	No	40	120	280	640	Yes	No	No	Yes	No	Yes
19.0	Never Smoker	No	No	No	No	No	No	No	No	20.89	SNF	No	Yes	6	27		No	No	1	No	0	0	No	0	0.0	0	No	No	62.085405	53.4955065	8.5898985	No	No	No	No	No	No	No	No	80	80	80	80	Yes	Yes	No	Yes	No	Yes
26.7	Never Smoker	No	No	Yes	Yes	Yes	No	No	No	52.52	SNF	Yes	No	5	37		Yes	No	3	No	0	0	Yes	1	0.0	0	No	No	141.407306	138.799152	2.608154	No	No	No	No	No	No	No	No	320	320	320	320	No	No	No	No	No	No
25.4	Never Smoker	No	No	No	No	No	No	No	No	24.5	Hospice	No	No	5	22	23	Yes	No	2	No	0	0	No	0	0.0	0	No	No	77.67763	70.930449	6.747181	No	No	No	No	No	No	No	No	160	200	200	2840	Yes	Yes	Yes	Yes	Yes	Yes
1.9	Never Smoker	No	Yes	No	No	No	No	No	No	22.97	Home without Services	No	No	3	17		No	No	2	No	0	0	No	0	0.0	0	Yes	Yes	70.1650125	68.5207415	1.644271	No	No	No	No	No	No	No	No	0	0	0	0	Yes	Yes	Yes	No	No	Yes
10.7	Never Smoker	No	No	No	No	No	No	No	Yes	19.82	SNF	No	No	6	12		Yes	No	2	No	0	0	No	0	0.0	0	No	No	77.11064	68.1238485	8.9867915	No	No	No	No	No	No	No	No	80	160	320	940	No	Yes	Yes	Yes	No	No
4.0	Never Smoker	Yes	No	Yes	No	No	No	No	No	22.48	Home without Services	No	Yes	6	27	48	No	No	3	No	0	0	No	0	0.0	0	Yes	No	#NULL!	59.3922025	#NULL!	No	No	No	No	No	No	No	No	80	180	300	340	Yes	Yes	Yes	Yes	Yes	Yes
13.1	Never Smoker	No	Yes	Yes	Yes	Yes	No	No	No	61.15	Home without Services	No	No	5	33	61	Yes	No	2	No	0	0	No	0	0.0	0	No	No	195.6965985	161.59215	34.1044485	No	No	No	No	No	No	No	No	240	960	1680	5840	Yes	Yes	Yes	Yes	Yes	Yes
5.3	Every Day	No	No	No	No	No	No	Yes	No	26.86	Other	Yes	No	3	26		No	No	1	No	0	0	Yes	1	0.0	0	Yes	No	74.84268	77.791028	-2.948348	No	No	No	No	No	No	No	No	160	480	640	960	Yes	Yes	Yes	No	No	Yes
14.5	Never Smoker	No	No	No	No	No	No	No	No	25.2	Expired	No	Yes	3	26		No	No	1	No	0	0	No	0	0.0	0	No	No	54.5727875	62.482298	-7.9095105	No	No	No	No	No	No	No	No	120	120	120	160	Yes	No	No	Yes	No	No
5.8	Never Smoker	Yes	Yes	Yes	Yes	Yes	No	No	No	40.96	Home without Services	No	No	10		32	Yes	No	12	Yes	1	73	Yes	1	0.0	3.041666	No	No	138.572356	136.984784	1.587572	No	No	No	No	No	No	No	No	240	480	720	1160	No	Yes	Yes	No	No	No
4.7	Never Smoker	No	Yes	Yes	Yes	Yes	No	No	No	35.75	Home without Services	No	No	5	37	36	No	No	4	Yes	1	86	No	0	0.0	3.583333	No	No	87.543256	85.8139365	1.7293195	No	No	No	No	No	No	No	No	120	200	360	600	Yes	Yes	Yes	No	No	Yes
2.3	Never Smoker	No	No	No	No	No	No	No	No	30.39	Other	No	Yes	2	21	48	No	No	1	No	0	0	No	0	0.0	0	No	No	91.171992	85.388694	5.783298	No	No	No	No	No	No	No	No	160	160	320	400	Yes	Yes	Yes	Yes	Yes	Yes
11.3	Never Smoker	Yes	No	Yes	No	No	No	No	No	22.23	Home with Services	No	No	10	38	50	No	No	6	No	0	0	No	0	0.0	0	No	No	83.7727725	72.291225	11.4815475	No	No	No	No	No	No	No	No	160	160	520	1360	Yes	Yes	Yes	Yes	Yes	Yes
3.3	Never Smoker	No	No	Yes	Yes	Yes	No	Yes	No	43.14	SNF	No	No	5		38	No	No	3	No	0	0	No	0	0.0	0	Yes	No	155.8372015	152.406912	3.4302895	No	No	No	No	No	No	No	No	0	0	0	520	No	Yes	No	Yes	No	No
5.1	Never Smoker	No	No	No	No	No	No	No	No	22.27	Home without Services	No	Yes	4	35		No	No	1	No	0	0	Yes	1	0.0	0.5	Yes	No	72.57472	70.3918085	2.1829115	No	No	No	No	No	No	No	No	0	0	0	0	Yes	Yes	Yes	No	No	Yes
4.0	Never Smoker	No	Yes	Yes	Yes	No	No	No	No	24.5	Home without Services	No	No	5	23		No	No	2	No	0	0	Yes	2	0.0	1	No	No	78.074523	73.085011	4.989512	No	No	No	No	No	No	No	No	80	240	400	600	Yes	Yes	Yes	No	No	Yes
6.9	Never Smoker	No	No	No	No	No	No	No	No	39.13	Home without Services	Yes	No	7	37	25	Yes	No	2	No	0	0	No	0	0.0	0	Yes	No	122.8950825	120.1735305	2.721552	No	No	No	No	No	No	No	No	0	0	0	4000	Yes	Yes	Yes	No	No	Yes
10.7	Never Smoker	No	No	No	Yes	Yes	No	No	No	34.27	Home without Services	Yes	No	6	22		No	No	1	No	0	0	No	0	0.0	0	Yes	No	79.1801535	79.5770465	-0.396893	No	No	No	No	Yes	No	No	Yes	80	240	280	280	Yes	Yes	Yes	Yes	Yes	Yes
3.3	Never Smoker	No	No	Yes	No	No	No	No	No	22.43	Home with Services	No	Yes	5	11		No	No	1	No	0	0	Yes	1	0.0	0.5	Yes	No	73.2834575	68.889285	4.3941725	No	No	No	No	No	No	No	No	0	0	0	0	Yes	No	Yes	Yes	No	Yes
5.8	Never Smoker	No	Yes	Yes	Yes	Yes	No	No	No	35.23	Home without Services	No	No	8	17	28	No	No	2	No	0	0	No	0	0.0	0	Yes	Yes	83.744423	81.816657	1.927766	No	No	No	No	No	No	No	No	80	80	80	80	Yes	Yes	No	Yes	No	Yes
8.0	Never Smoker	No	No	No	No	No	No	No	No	31.6	Other	No	No	3		36	No	No	5	No	0	0	No	0	0.0	0	Yes	No	80.909473	80.909473	0	No	No	No	No	No	No	No	No	0	0	0	0	Yes	Yes	No	No	No	Yes
5.4	Never Smoker	Yes	No	Yes	No	Yes	No	No	No	31.21	Home without Services	No	Yes	4	38	57	No	No	2	No	0	0	No	0	0.0	0	No	No	87.88345	90.378206	-2.494756	No	No	No	No	No	No	No	No	0	0	0	0	Yes	Yes	Yes	No	No	Yes
5.8	Never Smoker	No	Yes	Yes	Yes	No	No	No	No	30.67	Home without Services	Yes	No	3	32		Yes	No	1	No	0	0	No	0	0.0	0	Yes	No	82.1852005	76.0617085	6.123492	No	No	No	No	No	No	No	No	160	240	320	600	No	Yes	No	No	No	No
4.8	Never Smoker	Yes	Yes	Yes	No	No	No	Yes	No	25.1	Home with Services	No	No	8	37	58	Yes	No	1	Yes	1	112	Yes	1	0.0	4.666666	No	No	77.11064	77.11064	0	No	No	No	No	No	No	No	No	40	60	160	240	Yes	Yes	No	No	No	Yes
5.5	Every Day	No	No	No	No	Yes	No	No	No	25.75	Home with Services	No	No	2	16		No	No	2	Yes	1	42	No	0	0.0	1.75	Yes	No	83.91452	79.095105	4.819415	No	No	No	No	No	No	No	No	0	40	80	80	Yes	Yes	Yes	Yes	Yes	Yes
2.0	Former	No	No	No	Yes	Yes	No	No	No	33.09	Home without Services	No	Yes	2	32		No	No	1	No	0	0	No	0	0.0	0	Yes	No	92.98636	92.98636	0	No	No	No	No	No	No	No	No	80	280	400	400	Yes	Yes	Yes	No	No	Yes
1.9	Never Smoker	No	Yes	Yes	No	No	No	No	No	24.2	Home without Services	No	No	2	37	31	No	No	2	Yes	1	27	No	0	0.0	1.125	No	No	70.476857	72.177827	-1.70097	No	No	No	No	No	No	No	No	80	320	400	400	Yes	No	Yes	Yes	No	Yes
2.8	Never Smoker	Yes	Yes	Yes	No	No	No	Yes	No	28.85	Home with Services	No	No	6		17	No	No	5	No	0	0	No	0	0.0	0	Yes	No	69.0877315	66.9898685	2.097863	No	No	No	No	No	No	No	No	80	240	320	360	Yes	Yes	No	No	No	Yes
4.7	Every Day	Yes	Yes	Yes	Yes	Yes	No	Yes	No	27.59	Home without Services	No	No	3		27	No	No	7	Yes	1	269	Yes	2	0.0	12.208333	No	No	90.3498565	82.2985985	8.051258	No	No	No	No	No	No	No	No	80	240	400	800	No	No	Yes	Yes	No	No
4.1	Every Day	No	No	Yes	No	No	No	No	No	22.84	Home without Services	Yes	No	2	5		No	No	1	No	0	0	No	0	0.0	0	No	No	72.744817	64.183268	8.561549	No	No	No	No	No	No	No	No	120	280	760	840	Yes	Yes	Yes	No	No	Yes
3.9	Former	Yes	No	Yes	No	Yes	No	No	No	36.19	Home with Services	No	No	4		21	Yes	No	9	Yes	1	159	Yes	2	0.0	7.625	No	No	107.784799	101.6896565	6.0951425	No	No	No	No	No	No	No	No	240	480	1280	2080	Yes	Yes	Yes	No	No	Yes
1.0	Never Smoker	No	No	No	No	No	No	No	No	44.01	Expired	No	Yes	3	37	61	Yes	No	1	No	0	0	No	0	0.0	0	No	No	135.170416	135.170416	0	No	No	No	No	No	No	No	No	80	160	320	320	Yes	Yes	No	No	No	No
17.8	Never Smoker	No	No	No	No	No	No	No	No	23.26	Home with Services	Yes	No	4	-5		No	No	2	No	0	0	No	0	0.0	0	Yes	No	85.1902475	77.791028	7.3992195	Yes	No	No	No	No	No	No	Yes	320	640	960	3360	Yes	Yes	Yes	No	No	Yes
9.2	Never Smoker	No	No	No	No	Yes	No	No	No	29.12	Home without Services	Yes	No	2	16		No	No	1	No	0	0	No	0	0.0	0	No	Yes	107.9832455	94.68733	13.2959155	No	No	No	No	No	No	No	No	0	80	160	720	Yes	No	Yes	Yes	No	Yes
4.0	Never Smoker	Yes	No	No	Yes	No	No	No	Yes	19.17	Home with Services	No	No	6	26		No	No	1	Yes	1	171	No	0	0.0	7.125	Yes	No	58.853562	58.853562	0	No	No	No	No	No	No	No	No	80	160	240	360	Yes	Yes	No	No	No	Yes
29.7	Never Smoker	No	No	No	No	No	No	No	No	26.08	SNF	Yes	No	10	27		No	No	2	Yes	2	713	No	0	0.0	29.708333	No	No	106.480722	77.791028	28.689694	No	No	No	No	No	No	No	No	160	520	1160	1560	Yes	No	Yes	Yes	No	Yes
36.9	Never Smoker	No	No	Yes	No	Yes	No	No	No	28.78	Other	Yes	No	3	17		No	No	2	No	0	0	No	0	0.0	0	No	No	#NULL!	93.5816995	#NULL!	Yes	No	No	No	No	No	No	Yes	0	0	0	80	No	Yes	Yes	No	No	No
1.6	Never Smoker	Yes	No	No	No	No	No	Yes	No	24.55	Home without Services	No	No	5	36		No	No	4	No	0	0	No	0	0.0	0	No	No	88.5921875	86.692771	1.8994165	No	No	No	No	No	No	No	No	240	320	360	360	Yes	No	Yes	Yes	No	Yes
17.7	Never Smoker	No	Yes	Yes	Yes	No	No	Yes	No	25.35	SNF	No	Yes	4	17	18	No	No	2	No	0	0	No	0	0.0	0	No	No	93.9785925	84.7933545	9.185238	No	No	No	No	No	No	No	No	0	0	0	0	Yes	Yes	Yes	Yes	Yes	Yes
4.6	Never Smoker	No	Yes	Yes	No	No	No	No	No	31.03	Home with Services	No	No	2	22		No	No	2	No	0	0	No	0	0.0	0	No	No	76.657048	74.4741365	2.1829115	No	No	No	No	No	No	No	No	40	120	200	360	Yes	Yes	Yes	Yes	Yes	Yes
9.3	Never Smoker	No	No	No	Yes	Yes	No	No	No	30.53	Other	Yes	Yes	5	15		Yes	No	1	Yes	1	1576	No	0	0.0	30	No	No	110.1945065	99.279949	10.9145575	No	No	No	No	No	No	No	No	240	400	560	2040	No	Yes	Yes	Yes	No	No
5.0	Never Smoker	No	No	No	No	No	No	No	Yes	19.88	Home with Services	No	No	6	39		No	No	4	No	0	0	No	0	0.0	0	Yes	No	52.1914295	49.2997805	2.891649	No	No	No	No	No	No	No	No	0	0	0	0	No	Yes	No	Yes	No	No
5.5	Never Smoker	No	No	Yes	Yes	Yes	No	No	No	31.93	Home with Services	No	Yes	3	12		No	No	1	No	0	0	No	0	0.0	0	Yes	No	80.285784	76.657048	3.628736	No	No	No	No	No	No	No	No	0	0	0	0	Yes	Yes	Yes	Yes	Yes	Yes
14.2	Never Smoker	Yes	Yes	Yes	Yes	Yes	No	Yes	No	28.09	SNF	Yes	Yes	7	36		No	No	3	Yes	1	101	No	0	0.0	4.208333	No	No	95.2826695	88.790634	6.4920355	No	No	No	No	No	No	No	No	200	200	200	200	Yes	Yes	Yes	No	No	Yes
20.8	Never Smoker	Yes	No	No	Yes	No	No	No	No	33.12	Home with Services	Yes	No	4	31	36	Yes	No	4	Yes	1	203	No	0	0.0	8.458333	Yes	No	84.594908	79.491998	5.10291	No	Yes	No	No	No	No	No	Yes	160	160	160	160	No	Yes	Yes	Yes	No	No
4.1	Never Smoker	Yes	No	No	Yes	Yes	No	No	No	38.55	SNF	No	No	5	38		No	No	1	No	0	0	No	0	0.0	0	No	Yes	114.985572	114.985572	0	No	No	No	No	No	No	No	No	0	0	0	40	No	Yes	Yes	No	No	No
9.8	Never Smoker	No	Yes	Yes	No	No	No	No	No	23.88	Home with Services	Yes	No	5	22		No	No	2	No	0	0	Yes	1	0.0	0.5	No	No	70.760352	63.0776375	7.6827145	No	No	No	No	No	No	No	No	80	160	240	240	No	Yes	Yes	Yes	No	No
7.8	Never Smoker	No	Yes	Yes	No	No	No	No	No	27.73	Home without Services	No	No	2	12		No	No	1	No	0	0	No	0	0.0	0	Yes	No	78.187921	75.579767	2.608154	No	No	No	No	No	No	No	No	0	0	0	300	Yes	Yes	Yes	No	No	Yes
9.8	Never Smoker	No	No	No	No	No	No	No	No	29.86	Hospice	Yes	No	6	27		Yes	No	1	No	0	0	No	0	0.0	0	No	No	105.686936	105.4884895	0.1984465	No	No	No	No	No	No	No	No	0	80	160	1040	No	Yes	No	Yes	No	No
4.3	Never Smoker	Yes	No	Yes	No	Yes	No	No	No	33.43	Home with Services	Yes	No	4	22		Yes	No	1	No	0	0	No	0	0.0	0	No	No	84.991801	85.5871405	-0.5953395	No	Yes	No	No	No	No	No	Yes	160	160	240	320	Yes	Yes	No	Yes	No	Yes
7.8	Never Smoker	No	Yes	Yes	No	Yes	No	No	No	32.43	SNF	No	No	3	17	52	No	No	2	No	0	0	No	0	0.0	0	Yes	No	111.8954765	96.728494	15.1669825	No	No	No	No	No	No	No	No	160	480	800	2080	Yes	Yes	Yes	Yes	Yes	Yes
7.8	Some Days	No	Yes	Yes	No	No	No	No	No	27.59	Home without Services	No	No	4	36		No	No	1	No	0	0	No	0	0.0	0	Yes	No	103.362277	100.1020845	3.2601925	No	No	No	No	No	No	No	No	160	320	480	480	Yes	Yes	No	Yes	No	Yes
3.8	Never Smoker	No	Yes	Yes	No	No	No	No	No	27.68	Home without Services	No	No	4	39	55	No	No	1	No	0	0	No	0	0.0	0	No	No	109.99606	103.135481	6.860579	No	No	No	No	No	No	No	No	120	200	280	400	Yes	No	No	No	No	Yes
3.8	Never Smoker	No	No	No	Yes	No	No	No	No	28.09	Home with Services	Yes	No	5		37	No	No	1	Yes	1	109	Yes	1	0.0	5.041666	No	No	96.3883	88.790634	7.597666	No	No	No	No	No	No	No	No	0	0	0	0	Yes	Yes	No	No	No	Yes
4.7	Never Smoker	No	No	Yes	Yes	No	No	No	No	31.27	Home without Services	No	Yes	2	27	56	No	No	2	No	0	0	No	0	0.0	0	Yes	No	100.7824725	98.826357	1.9561155	No	No	No	No	No	No	No	No	0	0	0	0	No	Yes	No	No	No	No
6.7	Never Smoker	No	Yes	Yes	No	No	No	No	No	20.92	SNF	No	Yes	4	20	53	No	No	1	No	0	0	No	0	0.0	0	Yes	No	45.3875495	45.3875495	0	No	No	No	No	No	No	No	No	40	240	320	720	Yes	Yes	Yes	Yes	Yes	Yes
3.2	Never Smoker	Yes	Yes	Yes	Yes	Yes	No	No	No	40.16	Home without Services	Yes	No	10		32	Yes	No	13	No	0	0	Yes	2	0.0	0	No	No	140.9820635	134.2915815	6.690482	No	No	No	No	No	No	No	No	240	480	720	960	No	Yes	Yes	No	No	No
2.6	Never Smoker	No	No	Yes	Yes	Yes	No	No	No	62.82	Home without Services	No	No	3	17		No	No	1	No	0	0	No	0	0.0	0	Yes	No	159.777782	155.7805025	3.9972795	No	No	No	No	No	No	No	No	40	80	160	200	Yes	Yes	Yes	No	No	Yes
4.5	Never Smoker	No	No	Yes	Yes	No	No	Yes	Yes	19.63	Home with Services	No	No	12		33	No	No	8	Yes	1	116	No	0	0.0	4.833333	No	No	60.0725905	58.5417175	1.530873	No	No	No	No	No	No	No	No	80	80	160	360	Yes	Yes	Yes	Yes	Yes	Yes
4.4	Never Smoker	Yes	No	No	No	Yes	No	No	No	37.8	Home without Services	No	Yes	4	37	52	No	No	1	No	0	0	No	0	0.0	0	Yes	No	99.8752885	99.8752885	0	No	No	No	No	No	No	No	No	40	120	180	360	Yes	Yes	Yes	Yes	Yes	Yes
5.0	Never Smoker	No	No	No	No	No	No	No	No	28.47	SNF	No	No	4		21	No	No	2	Yes	1	146	Yes	1	0.0	6.583333	No	No	89.981313	89.981313	0	No	No	No	No	No	No	No	No	240	480	960	2040	No	Yes	Yes	Yes	No	No
4.0	Never Smoker	No	No	No	No	No	No	No	Yes	19.14	Expired	No	Yes	3	27	37	No	No	2	No	0	0	No	0	0.0	0	No	No	44.79221	44.452016	0.340194	No	No	No	No	No	No	No	No	0	40	40	40	No	Yes	No	No	No	No
5.4	Never Smoker	No	Yes	No	No	Yes	No	Yes	No	33.54	Home without Services	No	No	3	37	37	No	No	3	No	0	0	No	0	0.0	0	No	No	124.9929455	124.9929455	0	No	No	No	No	No	No	No	No	160	160	320	560	No	No	Yes	No	No	No
18.1	Never Smoker	Yes	Yes	Yes	Yes	Yes	No	No	No	42.23	Home with Services	No	Yes	2	22		Yes	No	1	Yes	2	222	No	0	0.0	9.25	Yes	No	127.00576	129.727312	-2.721552	No	No	No	No	No	No	No	No	0	80	320	2520	Yes	Yes	Yes	Yes	Yes	Yes
73.9	Never Smoker	No	No	No	Yes	Yes	No	No	No	26.35	Other	Yes	Yes	4	22		Yes	Yes	2	Yes	1	188	No	0	0.0	7.833333	No	No	95.6795625	85.7005385	9.979024	Yes	No	No	No	No	No	No	Yes	0	320	320	3100	Yes	No	Yes	Yes	No	Yes
14.2	Never Smoker	No	Yes	Yes	Yes	No	No	No	No	21.38	SNF	Yes	No	5	26		No	No	2	No	0	0	No	0	0.0	0	Yes	No	78.131222	73.481904	4.649318	No	No	No	No	No	No	No	No	0	0	0	0	Yes	Yes	Yes	No	No	Yes
0.7	Never Smoker	No	No	Yes	Yes	Yes	No	No	No	41.2	Home without Services	No	Yes	6		27	No	No	#NULL!	No	0	0	No	0	0.0	0	No	No	132.9875045	133.979737	-0.9922325	No	No	No	No	No	No	No	No	80	80	80	80	Yes	Yes	Yes	Yes	Yes	Yes
6.1	Some Days	No	Yes	Yes	No	No	No	Yes	Yes	12.8	Home with Services	No	No	4	20		No	No	1	No	0	0	No	0	0.0	0	Yes	No	39.3774555	34.8982345	4.479221	No	No	No	No	No	No	No	No	80	160	320	400	Yes	Yes	Yes	Yes	Yes	Yes
4.2	Every Day	Yes	No	Yes	No	No	No	No	No	22.42	Home without Services	No	Yes	7	40	31	No	No	5	Yes	1	52	No	0	0.0	2.166666	Yes	No	81.07957	74.9844275	6.0951425	No	No	No	No	No	No	No	No	80	320	560	1160	Yes	Yes	Yes	No	No	Yes
6.4	Never Smoker	No	No	No	No	No	No	No	No	23.47	SNF	No	No	4	21	59	Yes	No	4	Yes	1	366	No	0	0.0	15.25	No	No	60.0725905	54.5160885	5.556502	No	No	No	No	No	No	No	No	40	120	160	680	Yes	Yes	No	Yes	No	Yes
10.5	Never Smoker	No	Yes	Yes	Yes	Yes	No	No	No	33.25	SNF	No	No	7	31	47	No	No	3	No	0	0	No	0	0.0	0	No	No	87.429858	82.440346	4.989512	No	No	No	No	No	No	No	No	80	200	240	520	Yes	Yes	Yes	No	No	Yes
0.8	Never Smoker	No	No	No	No	No	No	No	No	37.67	Expired	Yes	No	7		25	No	No	1	No	0	0	No	0	0.0	0	No	No	115.6943095	115.6943095	0	No	No	No	No	No	No	No	No	0	0	0	0	Yes	Yes	Yes	Yes	Yes	No
8.8	Never Smoker	Yes	No	No	No	No	No	No	No	27.54	Home without Services	No	No	4	24		No	No	2	No	0	0	No	0	0.0	0	Yes	No	102.228297	97.3238335	4.9044635	No	No	No	No	No	No	No	No	80	160	320	1040	Yes	Yes	Yes	Yes	Yes	Yes
4.8	Never Smoker	No	Yes	Yes	Yes	No	No	Yes	No	28.59	Home without Services	No	No	5	29		No	No	1	No	0	0	No	0	0.0	0	Yes	No	83.91452	85.275296	-1.360776	No	No	No	No	No	No	No	No	0	0	160	160	Yes	Yes	Yes	Yes	Yes	Yes
11.8	Never Smoker	Yes	No	Yes	No	Yes	No	No	No	36.76	Home with Services	No	No	6	32	42	No	No	1	Yes	1	154	No	0	0.0	6.416666	Yes	No	113.398	116.176251	-2.778251	No	No	No	No	No	No	No	No	0	0	80	760	Yes	Yes	Yes	Yes	Yes	Yes
4.8	Never Smoker	No	Yes	Yes	Yes	No	No	No	No	20.61	Home with Services	No	No	3	29		No	No	2	No	0	0	No	0	0.0	0	No	No	54.1758945	49.4698775	4.706017	No	No	No	No	No	No	No	No	80	240	240	360	No	Yes	Yes	Yes	No	No
11.9	Never Smoker	No	Yes	No	Yes	Yes	No	Yes	No	31.23	SNF	No	No	5	22	42	No	No	4	Yes	1	98	No	0	0.0	4.083333	No	No	106.3956735	93.156457	13.2392165	No	No	No	No	No	No	No	No	200	200	200	200	No	Yes	No	No	No	No
4.3	Never Smoker	No	No	Yes	Yes	Yes	No	No	No	50.43	Home with Services	No	No	3	34		No	No	1	No	0	0	No	0	0.0	0	No	No	116.573144	113.2562525	3.3168915	No	No	No	No	No	No	No	No	40	80	140	260	Yes	Yes	Yes	Yes	Yes	Yes
7.3	Never Smoker	No	No	No	No	No	No	No	No	34.31	Home with Services	No	No	2	22		Yes	No	1	Yes	1	73	No	0	0.0	3.041666	No	No	87.7984015	79.6904445	8.107957	No	No	No	No	No	No	No	No	280	400	560	880	Yes	Yes	Yes	Yes	Yes	Yes
19.2	Never Smoker	No	No	Yes	Yes	Yes	No	No	No	29.1	SNF	Yes	No	3	28		No	No	2	No	0	0	No	0	0.0	0	No	No	110.279555	76.883844	33.395711	No	No	No	No	No	No	No	No	0	0	0	640	Yes	Yes	Yes	Yes	Yes	Yes
3.9	Never Smoker	No	No	Yes	No	Yes	No	No	No	37.34	Home without Services	No	No	4	38		No	No	1	No	0	0	No	0	0.0	0	No	No	88.45044	92.589467	-4.139027	No	No	No	No	No	No	No	No	0	0	0	0	Yes	Yes	Yes	No	No	Yes
0.8	Never Smoker	No	No	Yes	No	Yes	No	No	No	37.7	Hospice	No	No	2	13		No	No	#NULL!	Yes	1	171	No	0	0.0	7.125	No	No	125.9001295	122.583238	3.3168915	No	No	No	No	No	No	No	No	80	160	160	160	No	No	No	No	No	No
7.7	Never Smoker	Yes	No	Yes	No	Yes	No	Yes	No	30.08	SNF	No	No	5		36	No	No	6	Yes	1	809	No	0	0.0	30	No	No	79.832192	79.491998	0.340194	No	No	No	No	No	No	No	No	0	0	0	0	No	Yes	No	No	No	No
9.3	Never Smoker	No	Yes	Yes	No	Yes	No	No	No	30.52	Home without Services	No	Yes	4	33		Yes	No	1	No	0	0	Yes	1	0.0	0.5	Yes	No	91.4838365	83.177433	8.3064035	No	No	No	No	No	No	No	No	200	240	360	1120	No	Yes	Yes	Yes	No	No
4.0	Every Day	No	No	Yes	No	No	No	No	No	28.52	Home without Services	No	Yes	3	21		No	No	1	No	0	0	No	0	0.0	0	Yes	No	88.7622845	87.599955	1.1623295	No	No	No	No	No	No	No	No	80	160	400	600	Yes	Yes	Yes	Yes	Yes	Yes
[truncated: 199 more rows]
[truncated: 6 more columns]
